# Supplementary material for: Synthesis, crystal structure and Hirshfeld surface analysis of 5-methyl-1H-pyrazol-3-yl 4-nitro­benzene­sulfonate at 90 K
Source: Acta Crystallogr E Crystallogr Commun. 2024 Nov 28;80(Pt 12):1354–8. doi: 10.1107/S205698902401140X (PMC11789184; doi:10.1107/S205698902401140X)
Supplement: Supplementary file 1 [file e-80-01354-sup1.cif]

##############################################################################
#                                                                            #
# This CIF contains the data in a paper accepted for publication in          #
# Acta Crystallographica Section E. It conforms to the requirements of       #
# Notes for Authors for Acta Crystallographica Section E, and has been       #
# peer reviewed under the auspices of the IUCr Commission on Journals.       #
#                                                                            #
# Full details of the Crystallographic Information File format               #
# are given in the paper "The Crystallographic Information File (CIF):       #
# a New Standard Archive File for Crystallography" by S. R. Hall, F. H.      #
# Allen and I. D. Brown [Acta Cryst. (1991), A47, 655-685].                  #
#                                                                            #
# The current version of the core CIF dictionary is obtainable from          #
# ftp://ftp.iucr.org/pub/cif_core.dic.                                       #
#                                                                            #
# Software is freely available for graphical display of the structure(s)     #
# in this CIF. For information consult the CIF software page                 #
# http://www.iucr.org/resources/cif/software.                                #
#                                                                            #
# This file may be used for bona fide research purposes within the           #
# scientific community so long as proper attribution is given to the journal # 
# article from which it was obtained.                                        #
#                                                                            #
##############################################################################
data_I
_audit_creation_method     'SHELXL-2019/3'
_chemical_name_systematic
;
5-Methyl-1<i>H</i>-pyrazol-3-yl 4-nitrobenzenesulfonate
;
_chemical_name_common     ?
_chemical_formula_moiety     'C10 H9 N3 O5 S'
_chemical_formula_sum     'C10 H9 N3 O5 S'
_chemical_formula_iupac     'C10 H9 N3 O5 S'
_chemical_formula_weight     283.26
_chemical_melting_point     ?
_space_group_crystal_system     triclinic
_space_group_name_H-M_alt     'P -1'
_space_group_name_Hall     '-P 1'
loop_
    _space_group_symop_operation_xyz
    'x, y, z'
    '-x, -y, -z'
_cell_length_a     7.0823(3)
_cell_length_b     11.7865(6)
_cell_length_c     15.8999(8)
_cell_angle_alpha     68.3400(10)
_cell_angle_beta     81.516(2)
_cell_angle_gamma     76.435(2)
_cell_volume     1196.39(10)
_cell_formula_units_Z     4
_cell_measurement_reflns_used     9613
_cell_measurement_theta_min     2.71
_cell_measurement_theta_max     27.50
_cell_measurement_temperature     90.0(2)
_exptl_crystal_description     'solvent-rounded block'
_exptl_crystal_colour     'pale orange-brown'
_exptl_crystal_size_max     0.280
_exptl_crystal_size_mid     0.210
_exptl_crystal_size_min     0.140
_exptl_crystal_density_diffrn     1.573
_exptl_crystal_density_meas     ?
_exptl_crystal_density_method     ?
_exptl_crystal_F_000     584
_exptl_absorpt_coefficient_mu     0.292
_exptl_absorpt_correction_type     multi-scan
_exptl_absorpt_process_details
;
(<i>SADABS</i>; Krause <i>et al</i>., 2015)
;
_exptl_absorpt_correction_T_min     0.930
_exptl_absorpt_correction_T_max     0.971
_exptl_special_details
;
The crystal was mounted using polyisobutene oil on the tip of a fine glass
fibre, which was fastened in a copper mounting pin with electrical solder.
It was placed directly into the cold gas stream of a liquid-nitrogen based
cryostat (Hope, 1994; Parkin & Hope, 1998).
Diffraction data were collected with the crystal at 90K, which is standard
practice in this laboratory for the majority of flash-cooled crystals.
;
_diffrn_ambient_temperature     90.0(2)
_diffrn_source     'microsource'
_diffrn_radiation_type     MoK\a
_diffrn_radiation_wavelength     0.71073
_diffrn_measurement_device_type     'Bruker D8 Venture dual source'
_diffrn_measurement_method     '\f and \w scans'
_diffrn_detector_area_resol_mean     7.41
_diffrn_reflns_number     43837
_diffrn_reflns_av_R_equivalents     0.0389
_diffrn_reflns_av_unetI/netI     0.0235
_diffrn_reflns_theta_min     1.896
_diffrn_reflns_theta_max     27.524
_diffrn_reflns_theta_full     25.242
_diffrn_measured_fraction_theta_max     0.994
_diffrn_measured_fraction_theta_full     0.994
_diffrn_reflns_limit_h_min     -8
_diffrn_reflns_limit_h_max     9
_diffrn_reflns_limit_k_min     -15
_diffrn_reflns_limit_k_max     15
_diffrn_reflns_limit_l_min     -20
_diffrn_reflns_limit_l_max     20
_refine_special_details
;
Refinement progress was checked using <i>PLATON</i> (Spek, 2020) and by
an <i>R</i>-tensor (Parkin, 2000). The final model was further checked
with the IUCr utility <i>checkCIF</i>.
;
_reflns_number_total     5472
_reflns_number_gt     4902
_reflns_threshold_expression     'I > 2\s(I)'
_refine_ls_structure_factor_coef     Fsqd
_refine_ls_matrix_type     full
_refine_ls_R_factor_all     0.0316
_refine_ls_R_factor_gt     0.0269
_refine_ls_wR_factor_gt     0.0640
_refine_ls_wR_factor_ref     0.0666
_refine_ls_goodness_of_fit_ref     1.042
_refine_ls_restrained_S_all     1.042
_refine_ls_number_reflns     5472
_refine_ls_number_parameters     353
_refine_ls_number_restraints     0
_refine_ls_hydrogen_treatment     mixed
_refine_ls_weighting_scheme     calc
_refine_ls_weighting_details
              'w=1/[\s^2^(Fo^2^)+(0.0199P)^2^+0.6984P] where P=(Fo^2^+2Fc^2^)/3'
_atom_sites_solution_hydrogens     mixed
_atom_sites_solution_primary     direct
_atom_sites_solution_secondary     difmap
_refine_ls_shift/su_max     0.001
_refine_ls_shift/su_mean     0.000
_refine_diff_density_max     0.306
_refine_diff_density_min     -0.423
_refine_ls_extinction_method     none
_refine_ls_extinction_coef     .
loop_
    _atom_type_symbol
    _atom_type_description
    _atom_type_scat_dispersion_real
    _atom_type_scat_dispersion_imag
    _atom_type_scat_source
    'C' 'C' 0.0033 0.0016
                         'International Tables Vol C Tables 4.2.6.8 and 6.1.1.4'
    'H' 'H' 0.0000 0.0000
                         'International Tables Vol C Tables 4.2.6.8 and 6.1.1.4'
    'N' 'N' 0.0061 0.0033
                         'International Tables Vol C Tables 4.2.6.8 and 6.1.1.4'
    'O' 'O' 0.0106 0.0060
                         'International Tables Vol C Tables 4.2.6.8 and 6.1.1.4'
    'S' 'S' 0.1246 0.1234
                         'International Tables Vol C Tables 4.2.6.8 and 6.1.1.4'
_computing_data_collection
;
<i>APEX5</i> (Bruker, 2023)
;
_computing_cell_refinement
;
<i>APEX5</i> (Bruker, 2023)
;
_computing_data_reduction
;
<i>APEX5</i> (Bruker, 2023)
;
_computing_structure_solution
;
<i>SHELXT</i> (Sheldrick, 2015a)
;
_computing_structure_refinement
;
<i>SHELXL2019/3</i> (Sheldrick, 2015b)
;
_computing_molecular_graphics
;
<i>XP</i> in <i>SHELXTL</i> (Sheldrick, 2008)
;
_computing_publication_material
;
<i>SHELX</i> (Sheldrick, 2008) and <i>publCIF</i> (Westrip,
2010)
;
loop_
    _atom_site_type_symbol
    _atom_site_label
    _atom_site_fract_x
    _atom_site_fract_y
    _atom_site_fract_z
    _atom_site_U_iso_or_equiv
    _atom_site_adp_type
    _atom_site_calc_flag
    _atom_site_occupancy
    _atom_site_disorder_assembly
    _atom_site_disorder_group
    S S1A 0.65614(4) 0.71414(3) 0.53685(2) 0.01651(7) Uani d 1 . .
    O O1A 0.57056(13) 0.67119(8) 0.64020(6) 0.01783(18) Uani d 1 . .
    O O2A 0.75936(13) 0.60887(9) 0.51477(6) 0.0230(2) Uani d 1 . .
    O O3A 0.75121(13) 0.81135(9) 0.53055(6) 0.0229(2) Uani d 1 . .
    O O4A -0.13447(15) 0.85898(10) 0.31425(7) 0.0315(2) Uani d 1 . .
    O O5A -0.16207(15) 1.02917(10) 0.34137(7) 0.0310(2) Uani d 1 . .
    N N1A 0.55538(15) 0.45947(10) 0.70016(7) 0.0172(2) Uani d 1 . .
    N N2A 0.40705(15) 0.39661(10) 0.72300(7) 0.0170(2) Uani d 1 . .
    H H2A 0.434(2) 0.3155(16) 0.7480(11) 0.025(4) Uiso d 1 . .
    N N3A -0.07568(16) 0.92479(11) 0.34531(7) 0.0230(2) Uani d 1 . .
    C C1A 0.46349(18) 0.57635(11) 0.66818(8) 0.0153(2) Uani d 1 . .
    C C2A 0.26185(18) 0.59134(12) 0.66978(8) 0.0182(2) Uani d 1 . .
    H H2AA 0.168467 0.666642 0.650595 0.022 Uiso calc 1 . .
    C C3A 0.23007(18) 0.47108(12) 0.70577(8) 0.0178(2) Uani d 1 . .
    C C4A 0.0480(2) 0.42099(14) 0.72260(10)
                                          0.0269(3) Uani d 1 . .
    H H4AA 0.010163 0.422405 0.665312 0.040 Uiso calc 1 . .
    H H4AB -0.056285 0.472441 0.748079 0.040 Uiso calc 1 . .
    H H4AC 0.070410 0.335177 0.765466 0.040 Uiso calc 1 . .
    C C5A 0.44319(18) 0.77770(11) 0.47720(8) 0.0162(2) Uani d 1 . .
    C C6A 0.34479(19) 0.89710(12) 0.47076(9) 0.0202(3) Uani d 1 . .
    H H6A 0.393638 0.944183 0.496873 0.024 Uiso calc 1 . .
    C C7A 0.17492(19) 0.94661(12) 0.42591(9) 0.0213(3) Uani d 1 . .
    H H7A 0.106102 1.028563 0.419575 0.026 Uiso calc 1 . .
    C C8A 0.10808(18) 0.87335(12) 0.39054(8) 0.0186(2) Uani d 1 . .
    C C9A 0.20361(19) 0.75461(12) 0.39659(9) 0.0208(3) Uani d 1 . .
    H H9A 0.153263 0.707371 0.371163 0.025 Uiso calc 1 . .
    C C10A 0.37520(19) 0.70585(12) 0.44076(8) 0.0189(2) Uani d 1 . .
    H H10A 0.444972 0.624470 0.445926 0.023 Uiso calc 1 . .
    S S1B 0.76662(4) 0.14007(3) 0.96788(2) 0.01521(7) Uani d 1 . .
    O O1B 0.82898(12) 0.13255(8) 0.86847(6) 0.01669(18) Uani d 1 . .
    O O2B 0.92921(13) 0.17288(9) 0.98930(7) 0.0225(2) Uani d 1 . .
    O O3B 0.69677(13) 0.03131(8) 1.02475(6) 0.01977(19) Uani d 1 . .
    O O4B 0.15018(15) 0.68014(9) 0.87210(8) 0.0308(2) Uani d 1 . .
    O O5B -0.05168(13) 0.55827(9) 0.89274(7) 0.0251(2) Uani d 1 . .
    N N1B 0.55988(15) 0.13086(9) 0.79934(7) 0.0161(2) Uani d 1 . .
    N N2B 0.50809(16) 0.04466(10) 0.77422(7) 0.0166(2) Uani d 1 . .
    H H2B 0.400(3) 0.0622(16) 0.7499(12) 0.033(5) Uiso d 1 . .
    N N3B 0.11314(16) 0.57702(10) 0.89035(7) 0.0197(2) Uani d 1 . .
    C C1B 0.72563(17) 0.07052(11) 0.83722(8) 0.0144(2) Uani d 1 . .
    C C2B 0.78320(18) -0.05058(11) 0.83709(8) 0.0171(2) Uani d 1 . .
    H H2BA 0.896863 -0.109716 0.860015 0.020 Uiso calc 1 . .
    C C3B 0.63631(19) -0.06460(11) 0.79581(8) 0.0177(2) Uani d 1 . .
    C C4B 0.6056(2) -0.17205(13) 0.77508(10) 0.0278(3) Uani d 1 . .
    H H4BA 0.621648 -0.153437 0.709356 0.042 Uiso calc 1 . .
    H H4BB 0.473823 -0.187007 0.797278 0.042 Uiso calc 1 . .
    H H4BC 0.701040 -0.246413 0.804956 0.042 Uiso calc 1 . .
    C C5B 0.57217(17) 0.26894(11) 0.94752(8) 0.0143(2) Uani d 1 . .
    C C6B 0.38283(18) 0.24866(11) 0.95975(8) 0.0162(2) Uani d 1 . .
    H H6B 0.358137 0.166606 0.979940 0.019 Uiso calc 1 . .
    C C7B 0.23122(18) 0.35076(11) 0.94185(8) 0.0170(2) Uani d 1 . .
    H H7B 0.099937 0.340364 0.949966 0.020 Uiso calc 1 . .
    C C8B 0.27494(18) 0.46842(11) 0.91184(8) 0.0161(2) Uani d 1 . .
    C C9B 0.46244(18) 0.48948(11) 0.89999(8) 0.0173(2) Uani d 1 . .
    H H9B 0.486532 0.571672 0.879863 0.021 Uiso calc 1 . .
    C C10B 0.61422(18) 0.38741(11) 0.91830(8) 0.0168(2) Uani d 1 . .
    H H10B 0.745178 0.398187 0.910992 0.020 Uiso calc 1 . .
loop_
    _atom_site_aniso_label
    _atom_site_aniso_U_11
    _atom_site_aniso_U_22
    _atom_site_aniso_U_33
    _atom_site_aniso_U_12
    _atom_site_aniso_U_13
    _atom_site_aniso_U_23
    S1A 0.01586(14) 0.01781(15) 0.01583(15) -0.00515(11) -0.00157(11)
                                                                    -0.00453(11)
    O1A 0.0224(4) 0.0181(4) 0.0148(4) -0.0083(3) -0.0019(3) -0.0050(3)
    O2A 0.0208(5) 0.0244(5) 0.0230(5) -0.0009(4) -0.0012(4) -0.0094(4)
    O3A 0.0215(5) 0.0239(5) 0.0241(5) -0.0108(4) -0.0031(4) -0.0048(4)
    O4A 0.0260(5) 0.0421(6) 0.0315(6) -0.0058(5) -0.0115(4) -0.0157(5)
    O5A 0.0240(5) 0.0300(5) 0.0335(6) 0.0023(4) -0.0068(4) -0.0075(5)
    N1A 0.0177(5) 0.0177(5) 0.0162(5) -0.0041(4) -0.0016(4) -0.0054(4)
    N2A 0.0192(5) 0.0135(5) 0.0177(5) -0.0039(4) -0.0018(4) -0.0041(4)
    N3A 0.0180(5) 0.0302(6) 0.0180(5) -0.0045(5) -0.0015(4) -0.0051(5)
    C1A 0.0193(6) 0.0151(6) 0.0125(5) -0.0054(5) -0.0017(4) -0.0046(4)
    C2A 0.0180(6) 0.0168(6) 0.0177(6) -0.0009(5) -0.0034(5) -0.0042(5)
    C3A 0.0177(6) 0.0201(6) 0.0157(6) -0.0042(5) -0.0022(5) -0.0057(5)
    C4A 0.0228(7) 0.0292(7) 0.0297(7) -0.0109(6) -0.0018(6) -0.0080(6)
    C5A 0.0171(6) 0.0178(6) 0.0130(5) -0.0058(5) -0.0003(4) -0.0033(5)
    C6A 0.0208(6) 0.0185(6) 0.0234(6) -0.0071(5) -0.0025(5) -0.0072(5)
    C7A 0.0202(6) 0.0176(6) 0.0244(7) -0.0034(5) -0.0015(5) -0.0054(5)
    C8A 0.0155(6) 0.0247(6) 0.0139(6) -0.0052(5) -0.0016(4) -0.0037(5)
    C9A 0.0233(6) 0.0249(7) 0.0175(6) -0.0067(5) -0.0034(5) -0.0093(5)
    C10A 0.0223(6) 0.0182(6) 0.0171(6) -0.0036(5) -0.0022(5) -0.0072(5)
    S1B 0.01556(14) 0.01389(14) 0.01669(15) -0.00051(11) -0.00472(11)
                                                                    -0.00597(11)
    O1B 0.0154(4) 0.0182(4) 0.0190(4) -0.0045(3) -0.0003(3) -0.0090(3)
    O2B 0.0192(4) 0.0218(5) 0.0308(5) -0.0003(4) -0.0104(4) -0.0131(4)
    O3B 0.0245(5) 0.0140(4) 0.0180(4) -0.0009(3) -0.0030(4) -0.0035(3)
    O4B 0.0298(5) 0.0151(5) 0.0473(6) 0.0016(4) -0.0057(5) -0.0130(4)
    O5B 0.0169(4) 0.0256(5) 0.0314(5) 0.0016(4) -0.0046(4) -0.0106(4)
    N1B 0.0174(5) 0.0139(5) 0.0170(5) -0.0029(4) -0.0024(4) -0.0053(4)
    N2B 0.0181(5) 0.0151(5) 0.0172(5) -0.0030(4) -0.0049(4) -0.0050(4)
    N3B 0.0199(5) 0.0171(5) 0.0216(5) 0.0006(4) -0.0022(4) -0.0085(4)
    C1B 0.0155(5) 0.0148(6) 0.0131(5) -0.0036(4) -0.0007(4) -0.0048(4)
    C2B 0.0189(6) 0.0143(6) 0.0164(6) 0.0001(5) -0.0036(5) -0.0046(5)
    C3B 0.0230(6) 0.0136(6) 0.0158(6) -0.0024(5) -0.0034(5) -0.0042(5)
    C4B 0.0356(8) 0.0180(6) 0.0334(8) -0.0036(6) -0.0115(6) -0.0104(6)
    C5B 0.0158(6) 0.0142(5) 0.0133(5) -0.0009(4) -0.0024(4) -0.0058(4)
    C6B 0.0192(6) 0.0142(6) 0.0155(6) -0.0049(5) -0.0002(5) -0.0048(5)
    C7B 0.0146(6) 0.0188(6) 0.0184(6) -0.0040(5) 0.0001(5) -0.0075(5)
    C8B 0.0179(6) 0.0151(6) 0.0148(6) 0.0006(5) -0.0018(4) -0.0066(5)
    C9B 0.0219(6) 0.0139(6) 0.0170(6) -0.0050(5) -0.0014(5) -0.0055(5)
    C10B 0.0167(6) 0.0173(6) 0.0179(6) -0.0047(5) -0.0015(5) -0.0070(5)
_geom_special_details
;
 All esds (except the esd in the dihedral angle between two l.s. planes)
 are estimated using the full covariance matrix.  The cell esds are taken
 into account individually in the estimation of esds in distances, angles
 and torsion angles; correlations between esds in cell parameters are only
 used when they are defined by crystal symmetry.  An approximate (isotropic)
 treatment of cell esds is used for estimating esds involving l.s. planes.
;
loop_
    _geom_bond_atom_site_label_1
    _geom_bond_atom_site_label_2
    _geom_bond_site_symmetry_2
    _geom_bond_distance
    _geom_bond_publ_flag
    S1A O2A . 1.4204(10) ?
    S1A O3A . 1.4260(9) ?
    S1A O1A . 1.6001(9) ?
    S1A C5A . 1.7615(13) ?
    O1A C1A . 1.3977(14) ?
    O4A N3A . 1.2304(15) ?
    O5A N3A . 1.2220(15) ?
    N1A C1A . 1.3190(16) ?
    N1A N2A . 1.3559(14) ?
    N2A C3A . 1.3506(16) ?
    N2A H2A . 0.875(17) ?
    N3A C8A . 1.4706(16) ?
    C1A C2A . 1.3948(17) ?
    C2A C3A . 1.3785(17) ?
    C2A H2AA . 0.9500 ?
    C3A C4A . 1.4905(18) ?
    C4A H4AA . 0.9800 ?
    C4A H4AB . 0.9800 ?
    C4A H4AC . 0.9800 ?
    C5A C10A . 1.3858(17) ?
    C5A C6A . 1.3898(17) ?
    C6A C7A . 1.3831(18) ?
    C6A H6A . 0.9500 ?
    C7A C8A . 1.3838(18) ?
    C7A H7A . 0.9500 ?
    C8A C9A . 1.3789(18) ?
    C9A C10A . 1.3880(18) ?
    C9A H9A . 0.9500 ?
    C10A H10A . 0.9500 ?
    S1B O2B . 1.4190(9) ?
    S1B O3B . 1.4197(9) ?
    S1B O1B . 1.6063(9) ?
    S1B C5B . 1.7595(12) ?
    O1B C1B . 1.3941(14) ?
    O4B N3B . 1.2235(14) ?
    O5B N3B . 1.2306(14) ?
    N1B C1B . 1.3220(16) ?
    N1B N2B . 1.3578(14) ?
    N2B C3B . 1.3483(16) ?
    N2B H2B . 0.853(19) ?
    N3B C8B . 1.4741(15) ?
    C1B C2B . 1.3902(16) ?
    C2B C3B . 1.3793(18) ?
    C2B H2BA . 0.9500 ?
    C3B C4B . 1.4896(18) ?
    C4B H4BA . 0.9800 ?
    C4B H4BB . 0.9800 ?
    C4B H4BC . 0.9800 ?
    C5B C10B . 1.3891(17) ?
    C5B C6B . 1.3901(17) ?
    C6B C7B . 1.3833(17) ?
    C6B H6B . 0.9500 ?
    C7B C8B . 1.3842(17) ?
    C7B H7B . 0.9500 ?
    C8B C9B . 1.3809(17) ?
    C9B C10B . 1.3838(17) ?
    C9B H9B . 0.9500 ?
    C10B H10B . 0.9500 ?
loop_
    _geom_angle_atom_site_label_1
    _geom_angle_atom_site_label_2
    _geom_angle_atom_site_label_3
    _geom_angle_site_symmetry_1
    _geom_angle_site_symmetry_3
    _geom_angle
    _geom_angle_publ_flag
    O2A S1A O3A . . 120.96(6) ?
    O2A S1A O1A . . 110.09(5) ?
    O3A S1A O1A . . 102.91(5) ?
    O2A S1A C5A . . 109.10(6) ?
    O3A S1A C5A . . 109.78(6) ?
    O1A S1A C5A . . 102.30(5) ?
    C1A O1A S1A . . 117.15(7) ?
    C1A N1A N2A . . 102.28(10) ?
    C3A N2A N1A . . 113.71(10) ?
    C3A N2A H2A . . 127.6(11) ?
    N1A N2A H2A . . 118.7(11) ?
    O5A N3A O4A . . 123.75(12) ?
    O5A N3A C8A . . 118.62(11) ?
    O4A N3A C8A . . 117.62(11) ?
    N1A C1A C2A . . 114.26(11) ?
    N1A C1A O1A . . 119.11(11) ?
    C2A C1A O1A . . 126.58(11) ?
    C3A C2A C1A . . 103.64(11) ?
    C3A C2A H2AA . . 128.2 ?
    C1A C2A H2AA . . 128.2 ?
    N2A C3A C2A . . 106.11(11) ?
    N2A C3A C4A . . 122.50(12) ?
    C2A C3A C4A . . 131.36(12) ?
    C3A C4A H4AA . . 109.5 ?
    C3A C4A H4AB . . 109.5 ?
    H4AA C4A H4AB . . 109.5 ?
    C3A C4A H4AC . . 109.5 ?
    H4AA C4A H4AC . . 109.5 ?
    H4AB C4A H4AC . . 109.5 ?
    C10A C5A C6A . . 121.96(12) ?
    C10A C5A S1A . . 119.15(10) ?
    C6A C5A S1A . . 118.86(10) ?
    C7A C6A C5A . . 119.25(12) ?
    C7A C6A H6A . . 120.4 ?
    C5A C6A H6A . . 120.4 ?
    C6A C7A C8A . . 118.10(12) ?
    C6A C7A H7A . . 121.0 ?
    C8A C7A H7A . . 121.0 ?
    C9A C8A C7A . . 123.37(12) ?
    C9A C8A N3A . . 118.64(12) ?
    C7A C8A N3A . . 117.99(12) ?
    C8A C9A C10A . . 118.33(12) ?
    C8A C9A H9A . . 120.8 ?
    C10A C9A H9A . . 120.8 ?
    C5A C10A C9A . . 118.99(12) ?
    C5A C10A H10A . . 120.5 ?
    C9A C10A H10A . . 120.5 ?
    O2B S1B O3B . . 121.47(6) ?
    O2B S1B O1B . . 103.47(5) ?
    O3B S1B O1B . . 109.58(5) ?
    O2B S1B C5B . . 108.75(6) ?
    O3B S1B C5B . . 109.18(6) ?
    O1B S1B C5B . . 102.69(5) ?
    C1B O1B S1B . . 117.88(7) ?
    C1B N1B N2B . . 102.55(10) ?
    C3B N2B N1B . . 113.21(10) ?
    C3B N2B H2B . . 127.3(12) ?
    N1B N2B H2B . . 119.4(12) ?
    O4B N3B O5B . . 123.91(11) ?
    O4B N3B C8B . . 118.19(11) ?
    O5B N3B C8B . . 117.90(10)
                             ?
    N1B C1B C2B . . 114.10(11) ?
    N1B C1B O1B . . 119.27(10) ?
    C2B C1B O1B . . 126.55(11) ?
    C3B C2B C1B . . 103.64(11) ?
    C3B C2B H2BA . . 128.2 ?
    C1B C2B H2BA . . 128.2 ?
    N2B C3B C2B . . 106.49(11) ?
    N2B C3B C4B . . 121.76(12) ?
    C2B C3B C4B . . 131.75(12) ?
    C3B C4B H4BA . . 109.5 ?
    C3B C4B H4BB . . 109.5 ?
    H4BA C4B H4BB . . 109.5 ?
    C3B C4B H4BC . . 109.5 ?
    H4BA C4B H4BC . . 109.5 ?
    H4BB C4B H4BC . . 109.5 ?
    C10B C5B C6B . . 122.51(11) ?
    C10B C5B S1B . . 118.58(9) ?
    C6B C5B S1B . . 118.90(9) ?
    C7B C6B C5B . . 118.43(11) ?
    C7B C6B H6B . . 120.8 ?
    C5B C6B H6B . . 120.8 ?
    C6B C7B C8B . . 118.56(11) ?
    C6B C7B H7B . . 120.7 ?
    C8B C7B H7B . . 120.7 ?
    C9B C8B C7B . . 123.43(11) ?
    C9B C8B N3B . . 118.23(11) ?
    C7B C8B N3B . . 118.33(11) ?
    C8B C9B C10B . . 118.07(11) ?
    C8B C9B H9B . . 121.0 ?
    C10B C9B H9B . . 121.0 ?
    C9B C10B C5B . . 118.99(11) ?
    C9B C10B H10B . . 120.5 ?
    C5B C10B H10B . . 120.5 ?
loop_
    _geom_torsion_atom_site_label_1
    _geom_torsion_atom_site_label_2
    _geom_torsion_atom_site_label_3
    _geom_torsion_atom_site_label_4
    _geom_torsion_site_symmetry_1
    _geom_torsion_site_symmetry_2
    _geom_torsion_site_symmetry_3
    _geom_torsion_site_symmetry_4
    _geom_torsion
    _geom_torsion_publ_flag
    O2A S1A O1A C1A . . . . -50.95(10) ?
    O3A S1A O1A C1A . . . . 178.82(9) ?
    C5A S1A O1A C1A . . . . 64.92(9) ?
    C1A N1A N2A C3A . . . . 0.16(13) ?
    N2A N1A C1A C2A . . . . 0.21(14) ?
    N2A N1A C1A O1A . . . . 177.66(10) ?
    S1A O1A C1A N1A . . . . 88.97(12) ?
    S1A O1A C1A C2A . . . . -93.93(13) ?
    N1A C1A C2A C3A . . . . -0.48(15) ?
    O1A C1A C2A C3A . . . . -177.70(11) ?
    N1A N2A C3A C2A . . . . -0.46(14) ?
    N1A N2A C3A C4A . . . . 177.73(11) ?
    C1A C2A C3A N2A . . . . 0.53(13) ?
    C1A C2A C3A C4A . . . . -177.43(13) ?
    O2A S1A C5A C10A . . . . 17.63(12) ?
    O3A S1A C5A C10A . . . . 152.30(10)
                                      ?
    O1A S1A C5A C10A . . . . -98.95(10) ?
    O2A S1A C5A C6A . . . . -164.50(10)
                                      ?
    O3A S1A C5A C6A . . . . -29.83(12) ?
    O1A S1A C5A C6A . . . . 78.91(10) ?
    C10A C5A C6A C7A . . . . -0.67(19) ?
    S1A C5A C6A C7A . . . . -178.47(10) ?
    C5A C6A C7A C8A . . . . 1.16(19) ?
    C6A C7A C8A C9A . . . . -1.0(2) ?
    C6A C7A C8A N3A . . . . 178.18(11) ?
    O5A N3A C8A C9A . . . . 178.73(12) ?
    O4A N3A C8A C9A . . . . -0.58(17) ?
    O5A N3A C8A C7A . . . . -0.50(17) ?
    O4A N3A C8A C7A . . . . -179.80(12) ?
    C7A C8A C9A C10A . . . . 0.3(2) ?
    N3A C8A C9A C10A . . . . -178.90(11) ?
    C6A C5A C10A C9A . . . . -0.06(19) ?
    S1A C5A C10A C9A . . . . 177.74(10) ?
    C8A C9A C10A C5A . . . . 0.25(19) ?
    O2B S1B O1B C1B . . . . 163.12(8) ?
    O3B S1B O1B C1B . . . . 32.20(10)
                                    ?
    C5B S1B O1B C1B . . . . -83.75(9) ?
    C1B N1B N2B C3B . . . . 0.10(13) ?
    N2B N1B C1B C2B . . . . 0.34(14) ?
    N2B N1B C1B O1B . . . . 177.21(10) ?
    S1B O1B C1B N1B . . . . 83.78(12) ?
    S1B O1B C1B C2B . . . . -99.77(13) ?
    N1B C1B C2B C3B . . . . -0.64(14) ?
    O1B C1B C2B C3B . . . . -177.24(11) ?
    N1B N2B C3B C2B . . . . -0.50(14) ?
    N1B N2B C3B C4B . . . . 179.33(12) ?
    C1B C2B C3B N2B . . . . 0.64(13) ?
    C1B C2B C3B C4B . . . . -179.16(14) ?
    O2B S1B C5B C10B . . . . 25.67(11) ?
    O3B S1B C5B C10B . . . . 160.25(9) ?
    O1B S1B C5B C10B . . . . -83.51(10) ?
    O2B S1B C5B C6B . . . . -155.40(10)
                                      ?
    O3B S1B C5B C6B . . . . -20.82(11) ?
    O1B S1B C5B C6B . . . . 95.42(10) ?
    C10B C5B C6B C7B . . . . 0.14(18) ?
    S1B C5B C6B C7B . . . . -178.75(9) ?
    C5B C6B C7B C8B . . . . 0.55(18) ?
    C6B C7B C8B C9B . . . . -0.98(19) ?
    C6B C7B C8B N3B . . . . 178.28(11) ?
    O4B N3B C8B C9B . . . . -7.47(17) ?
    O5B N3B C8B C9B . . . . 173.24(11) ?
    O4B N3B C8B C7B . . . . 173.24(11) ?
    O5B N3B C8B C7B . . . . -6.06(17) ?
    C7B C8B C9B C10B . . . . 0.67(19) ?
    N3B C8B C9B C10B . . . . -178.59(11) ?
    C8B C9B C10B C5B . . . . 0.05(18) ?
    C6B C5B C10B C9B . . . . -0.45(18) ?
    S1B C5B C10B C9B . . . . 178.44(9) ?
loop_
    _geom_hbond_atom_site_label_D
    _geom_hbond_atom_site_label_H
    _geom_hbond_atom_site_label_A
    _geom_hbond_site_symmetry_A
    _geom_hbond_distance_DH
    _geom_hbond_distance_HA
    _geom_hbond_distance_DA
    _geom_hbond_angle_DHA
    _geom_hbond_publ_flag
    N2A H2A N1B . 0.875(17) 2.047(17) 2.9063(15) 167.0(15) no
    N2B H2B O4A 2_566 0.853(19) 2.121(19) 2.9630(15) 169.1(16) no
    C2B H2BA O2B 2_757 0.95 2.63 3.3452(15) 132.1 no
    C2B H2BA O4B 1_645 0.95 2.66 3.5201(15) 151.4 no
    C4B H4BC O5B 1_645 0.98 2.60 3.5814(17) 176.8 no
    C6B H6B O3B 2_657 0.95 2.48 3.3910(15) 160.1 no
    C7B H7B O2B 1_455 0.95 2.39 3.1622(15) 137.6 no
    C10B H10B O5B 1_655 0.95 2.54 3.3418(16) 142.0 no
_shelx_space_group_comment
;
The symmetry employed for this shelxl refinement is uniquely defined
by the following loop, which should always be used as a source of
symmetry information in preference to the above space-group names.
They are only intended as comments.
;
_shelx_estimated_absorpt_T_min     0.923
_shelx_estimated_absorpt_T_max     0.960
_shelx_hkl_file
;
  -2   0   0 1816.44 62.3916   3
  -2   0   0 1811.12 62.7870   3
   2   0   0 1817.60 63.6781   3
   2   0   0 1855.38 64.8534   1
   2   0   0 1805.90 63.8542   3
  -3   0   0 862.327 31.5607   3
  -3   0   0 857.121 31.6300   3
   3   0   0 867.835 31.9425   3
   3   0   0 934.850 35.2927   1
   3   0   0 874.621 35.2157   1
   3   0   0 859.191 30.0520   6
   3   0   0 862.342 30.0555   6
   3   0   0 862.667 31.7410   5
   3   0   0 859.118 31.8736   3
  -4   0   0 35.4346 3.06246   3
  -4   0   0 35.6494 3.09964   3
   4   0   0 31.8576 2.47365   6
   4   0   0 35.4347 3.26520   3
   4   0   0 33.6624 5.26257   1
   4   0   0 28.2839 3.09130   3
   4   0   0 28.6514 2.46308   6
   4   0   0 31.7381 3.14470   5
   4   0   0 31.3964 5.63871   1
  -5   0   0 185.034 9.11927   3
  -5   0   0 178.545 9.03268   3
   5   0   0 191.172 9.78266   3
   5   0   0 205.556 13.2821   1
   5   0   0 181.447 9.65619   3
   5   0   0 178.287 10.0099   5
   5   0   0 191.623 9.39283   5
   5   0   0 185.521 8.99136   6
   5   0   0 201.695 13.5303   4
   5   0   0 176.400 12.8953   1
   5   0   0 184.154 8.84581   6
  -6   0   0 533.596 21.4178   3
  -6   0   0 549.300 21.4980   3
   6   0   0 528.429 26.7397   1
   6   0   0 573.682 28.7740   4
   6   0   0 541.801 22.7017   6
   6   0   0 543.235 22.7414   3
   6   0   0 546.075 22.3174   6
   6   0   0 552.391 22.7609   3
   6   0   0 546.537 21.8722   5
   6   0   0 537.540 21.8477   5
   6   0   0 557.724 26.8634   1
  -7   0   0 184.701 7.81423   3
   7   0   0 190.876 13.6080   1
   7   0   0 189.058 13.7812   1
   7   0   0 186.909 15.2750   4
   7   0   0 170.821 10.9400   6
   7   0   0 186.298 10.0970   3
   7   0   0 170.610 10.5395   6
   7   0   0 176.050 7.62717   5
   7   0   0 176.264 7.60383   5
   7   0   0 182.745 9.76502   3
   8   0   0 32.1845 8.13700   4
   8   0   0 34.3599 4.49416   3
   8   0   0 33.8442 5.28794   6
   8   0   0 23.8016 5.70266   6
   8  -1   0 9.19244 5.52302   6
   8  -1   0 8.44313 2.93609   3
   8  -1   0 5.15244 2.24751   3
   8  -1   0 5.25304 4.90229   4
   8  -1   0 5.03557 7.05500   1
   8  -1   0 12.4775 4.05677   6
   7  -1   0 68.8974 5.87157   3
   7  -1   0 63.6241 6.43469   6
   7  -1   0 45.7186 6.79408   6
   7  -1   0 54.0387 5.97850   3
   7  -1   0 41.0060 8.30285   4
   7  -1   0 45.7804 10.2759   1
   7  -1   0 81.2660 11.2241   1
  -7   1   0 55.9589 6.21329   3
   6  -1   0 606.943 25.5491   6
   6  -1   0 564.423 23.5822   5
   6  -1   0 607.321 30.7438   1
   6  -1   0 595.663 23.6220   5
   6  -1   0 630.890 26.1162   3
   6  -1   0 605.002 32.0072   1
   6  -1   0 624.651 25.7444   3
   6  -1   0 598.316 30.8328   4
  -6   1   0 606.265 24.8679   3
  -6   1   0 609.669 24.6429   3
   5  -1   0 253.243 12.6658   3
   5  -1   0 246.885 17.6987   1
   5  -1   0 228.762 11.4722   5
   5  -1   0 250.974 11.7917   6
   5  -1   0 255.847 16.0993   4
   5  -1   0 234.290 12.6644   3
   5  -1   0 252.286 12.1613   6
   5  -1   0 253.489 16.6813   1
   5  -1   0 239.428 11.5941   5
  -5   1   0 249.590 12.2285   3
  -5   1   0 248.792 12.1216   3
   4  -1   0 288.760 16.3985   4
   4  -1   0 280.420 12.5549   6
   4  -1   0 295.065 17.5940   1
   4  -1   0 291.609 13.7116   3
   4  -1   0 288.609 12.6959   6
   4  -1   0 292.646 13.9393   3
   4  -1   0 292.626 13.0970   5
  -4   1   0 300.017 13.6274   3
  -4   1   0 343.531 18.9716   1
  -4   1   0 285.467 13.3815   3
   3  -1   0 397.278 18.6857   4
   3  -1   0 384.372 15.1851   6
   3  -1   0 386.212 16.4096   3
   3  -1   0 387.235 16.6381   3
   3  -1   0 395.304 20.0879   1
   3  -1   0 388.238 15.3413   6
   3  -1   0 396.804 15.9836   5
  -3   1   0 383.607 20.3339   1
   1  -1   0 195.120 8.50573   4
   1  -1   0 192.249 7.63474   6
   1  -1   0 189.120 7.69757   6
   1  -1   0 180.355 10.0569   1
   1  -1   0 188.521 7.98142   5
   1  -1   0 175.225 8.06525   3
   1  -1   0 182.611 8.17549   3
  -1   1   0 191.598 8.02085   3
  -1   1   0 184.457 7.45001   6
  -1   1   0 191.546 8.61546   4
  -1   1   0 187.692 8.17551   3
  -1   1   0 190.461 7.41962   6
  -1   1   0 186.783 8.05627   5
   0  -1   0 198.917 9.94731   3
   0  -1   0 204.965 8.36717   6
   0   1   0 181.873 8.89266   5
   0   1   0 232.578 8.66546   6
  -1  -1   0 1415.27 49.4384   5
  -1  -1   0 1440.64 49.1270   1
   1   1   0 1439.53 52.2208   1
   1   1   0 1415.63 49.4034   5
  -2  -1   0 3.00959 0.63903   3
  -2  -1   0 6.84776 1.64552   1
  -2  -1   0 1.34380 0.58208   3
  -2  -1   0 1.78708 0.85023   5
   2   1   0 2.39512 1.18142   1
   2   1   0 5.13397 0.84893   3
   2   1   0 2.64193 0.63909   3
  -3  -1   0 264.691 10.5470   3
  -3  -1   0 256.769 10.2761   3
   3   1   0 259.881 12.4818   1
   3   1   0 262.431 10.7186   3
   3   1   0 259.888 11.4541   5
   3   1   0 248.391 10.4893   3
  -4  -1   0 1944.93 66.3506   3
  -4  -1   0 1894.01 66.0519   3
   4   1   0 1862.03 66.8203   3
   4   1   0 1978.49 70.1697   1
   4   1   0 1853.92 67.5183   5
   4   1   0 1915.56 66.6566   3
   4   1   0 1875.79 69.3330   1
  -5  -1   0 28.9203 2.57805   3
  -5  -1   0 30.5313 2.55409   3
   5   1   0 26.6240 5.16181   1
   5   1   0 27.6361 3.02502   3
   5   1   0 22.4176 5.27542   1
   5   1   0 28.0024 2.41104   6
   5   1   0 21.6384 2.70306   3
   5   1   0 29.7545 3.32670   5
   5   1   0 24.8639 2.44182   6
  -6  -1   0 9.41748 1.61720   3
   6   1   0 7.89790 3.59384   1
   6   1   0 14.2402 4.33567   4
   6   1   0 9.76175 2.25953   6
   6   1   0 7.53946 2.01323   6
   6   1   0 4.81085 1.74681   3
   6   1   0 8.64586 1.94471   3
   6   1   0 4.92988 4.16603   1
   6   1   0 7.57604 2.01504   5
   7   1   0 13.7830 2.44966   3
   7   1   0 12.6337 3.93619   1
   7   1   0 14.9374 2.59049   5
   7   1   0 14.1730 2.49588   5
   7   1   0 11.6154 3.30212   6
   7   1   0 12.5266 3.53782   6
   7   1   0 12.4440 2.34302   3
   7   1   0 10.5814 4.01383   1
   8   1   0 -0.3137 4.14969   4
   8   1   0 9.03381 4.23670   6
   8   1   0 5.21574 1.38113   3
   8   1   0 1.92790 2.67927   6
   8   1   0 6.54243 1.59216   3
   9   1   0 45.6630 7.38219   6
   9   1   0 45.8693 9.78723   4
   8  -2   0 27.5708 5.20287   3
   8  -2   0 24.7428 7.28822   4
   8  -2   0 23.3120 6.81906   6
   8  -2   0 24.7514 5.18483   6
   8  -2   0 21.9926 4.43634   3
   8  -2   0 20.7263 9.87986   1
  -8   2   0 29.4009 4.82589   3
   7  -2   0 -3.5142 3.70319   6
   7  -2   0 -0.7355 1.39376   5
   7  -2   0 2.96697 1.36525   5
   7  -2   0 -0.1524 1.95110   3
   7  -2   0 -1.8386 2.22814   6
   7  -2   0 2.17936 2.74718   3
   7  -2   0 -1.7189 3.48010   4
   7  -2   0 -7.9434 9.30959   1
  -7   2   0 0.85620 2.21907   3
   6  -2   0 166.213 11.1431   3
   6  -2   0 160.446 10.7016   6
   6  -2   0 156.158 8.95767   5
   6  -2   0 171.024 10.3472   6
   6  -2   0 170.708 17.4789   1
   6  -2   0 160.487 13.8859   4
   6  -2   0 149.398 16.4189   1
   6  -2   0 165.727 10.5155   3
   6  -2   0 162.167 8.81701   5
  -6   2   0 164.484 10.1287   3
  -6   2   0 156.275 10.5078   3
   5  -2   0 1787.36 67.7305   6
   5  -2   0 1787.54 73.1307   4
   5  -2   0 1960.40 68.6195   3
   5  -2   0 1860.63 69.1909   3
   5  -2   0 1859.00 75.0573   1
   5  -2   0 1787.99 67.1139   5
  -5   2   0 1909.64 67.8837   3
  -5   2   0 1845.13 68.0409   3
  -5   2   0 1879.85 76.6111   1
   4  -2   0 1024.05 41.3727   4
   4  -2   0 953.817 37.0452   6
   4  -2   0 933.598 37.8738   3
   4  -2   0 1064.58 44.5164   1
   4  -2   0 944.636 38.3562   3
   4  -2   0 992.214 36.8150   6
   4  -2   0 929.679 36.7278   5
  -4   2   0 982.463 37.9942   3
  -4   2   0 964.499 44.7089   1
   3  -2   0 0.44897 1.29710   3
   3  -2   0 1.64748 1.18632   3
   3  -2   0 -0.3935 1.04072   6
   3  -2   0 6.20218 3.74652   1
   3  -2   0 3.11032 1.32694   5
   3  -2   0 2.77859 2.39971   4
   3  -2   0 1.65804 1.05240   6
  -3   2   0 -0.7215 3.25749   1
  -3   2   0 2.19395 1.32155   3
  -3   2   0 -0.2074 1.52122   3
   2  -2   0 29.6112 3.04427   5
   2  -2   0 20.5392 4.43672   1
   2  -2   0 35.3722 3.54243   3
   2  -2   0 26.4869 2.75114   6
   2  -2   0 23.1354 3.02071   3
   2  -2   0 29.6864 2.88410   6
   2  -2   0 32.6541 3.74170   4
  -2   2   0 24.3681 2.99982   3
  -2   2   0 22.0216 4.93104   1
  -2   2   0 26.2724 2.25927   6
  -2   2   0 34.5319 3.42388   5
  -2   2   0 29.8256 2.39682   6
  -2   2   0 30.3389 3.18603   3
   1  -2   0 936.197 32.9484   6
   1  -2   0 909.664 38.1182   1
   1  -2   0 953.451 33.6706   5
   1  -2   0 995.154 33.9203   3
   1  -2   0 912.224 33.8465   6
   1  -2   0 897.762 34.3469   4
   1  -2   0 952.174 33.8410   3
  -1   2   0 937.059 34.4645   3
  -1   2   0 808.571 37.7142   1
  -1   2   0 879.696 33.5124   6
  -1   2   0 933.974 34.4988   3
  -1   2   0 929.236 34.6080   4
  -1   2   0 911.473 33.4107   6
  -1   2   0 935.314 33.7644   5
   0  -2   0 800.959 28.5702   3
   0  -2   0 780.693 29.4310   5
   0  -2   0 785.500 29.0559   6
   0  -2   0 732.804 28.7092   4
   0  -2   0 828.134 31.7283   1
   0  -2   0 782.917 29.3260   6
   0  -2   0 739.082 29.5672   3
   0   2   0 787.474 28.5950   3
   0   2   0 775.299 29.3057   6
   0   2   0 777.404 28.4771   6
   0   2   0 850.304 32.0246   1
   0   2   0 790.788 28.9427   5
   0   2   0 779.007 27.9368   4
   0   2   0 862.610 28.7321   3
  -2  -2   0 42.2375 2.82012   3
  -2  -2   0 41.7659 4.22626   1
  -2  -2   0 42.9030 3.64466   5
   2   2   0 38.7969 3.15609   3
   2   2   0 39.9537 4.15761   1
   2   2   0 40.8253 2.86629   3
   2   2   0 43.5583 3.64582   5
   2   2   0 39.8240 2.12415   6
   2   2   0 42.0865 2.15463   6
  -3  -2   0 1474.91 53.2671   5
  -3  -2   0 1437.74 54.1718   1
  -3  -2   0 1462.97 51.1469   3
  -3  -2   0 1494.21 51.3866   3
   3   2   0 1481.96 53.2249   5
   3   2   0 1450.84 51.3922   3
   3   2   0 1456.65 53.7565   1
   3   2   0 1453.76 51.5346   3
  -4  -2   0 986.969 35.0106   3
  -4  -2   0 963.231 34.6704   3
   4   2   0 958.354 38.2941   1
   4   2   0 971.243 35.2281   3
   4   2   0 953.992 36.9958   5
   4   2   0 978.843 35.4559   3
   4   2   0 1008.07 37.8435   1
  -5  -2   0 51.7538 3.26936   3
  -5  -2   0 50.9506 3.11206   3
   5   2   0 49.2640 5.52920   1
   5   2   0 47.8110 6.35424   1
   5   2   0 54.2973 3.94581   3
   5   2   0 51.5613 3.03816   6
   5   2   0 50.3590 3.19224   6
   5   2   0 43.1506 3.56107   3
   5   2   0 50.4305 4.75167   5
   6   2   0 174.159 8.42577   3
   6   2   0 172.012 10.5947   1
   6   2   0 171.670 8.63512   3
   6   2   0 166.037 9.70694   5
   6   2   0 174.981 10.1118   1
   6   2   0 167.408 8.57130   6
   6   2   0 181.937 8.44928   6
   7   2   0 184.385 8.37392   3
   7   2   0 176.904 9.66708   6
   7   2   0 173.720 14.5952   4
   7   2   0 172.699 9.62226   5
   7   2   0 178.564 8.23957   3
   7   2   0 182.914 10.1495   6
   8   2   0 90.1667 8.45579   6
   8   2   0 107.568 8.10012   6
   8   2   0 117.442 12.2652   4
   9   2   0 128.677 9.98721   6
   9   2   0 119.650 14.5760   4
   8  -3   0 27.8547 5.68905   3
   8  -3   0 22.5811 8.57942   4
   8  -3   0 27.7333 5.72939   6
   8  -3   0 36.7089 5.75982   3
   8  -3   0 18.7322 12.6536   1
   7  -3   0 2.61443 1.96553   5
   7  -3   0 -3.5200 4.51547   6
   7  -3   0 -0.9135 3.67483   4
   7  -3   0 -2.1331 3.19600   6
   7  -3   0 1.11183 2.08215   5
   7  -3   0 -4.4655 9.93920   1
   7  -3   0 -5.4030 3.35557   3
   7  -3   0 -1.3738 2.47239   3
  -7   3   0 -2.3222 2.96854   3
   6  -3   0 1348.78 53.5962   6
   6  -3   0 1389.14 57.9073   4
   6  -3   0 1353.46 61.7262   1
   6  -3   0 1356.03 53.4721   3
   6  -3   0 1358.13 52.4661   6
   6  -3   0 1348.07 54.3451   3
   6  -3   0 1298.10 50.5522   5
  -6   3   0 1362.30 52.4162   3
  -6   3   0 1373.65 63.2119   1
   5  -3   0 461.691 22.9131   3
   5  -3   0 438.358 20.5351   5
   5  -3   0 508.833 22.5423   3
   5  -3   0 447.417 21.8049   6
   5  -3   0 489.948 21.5057   6
   5  -3   0 462.195 28.3306   1
   5  -3   0 446.543 24.8613   4
  -5   3   0 542.327 31.3046   1
  -5   3   0 450.482 22.1967   3
  -5   3   0 484.147 21.9526   3
   4  -3   0 504.812 23.5677   3
   4  -3   0 496.997 22.2739   6
   4  -3   0 562.737 23.4443   3
   4  -3   0 471.722 28.7550   1
   4  -3   0 498.164 21.9561   5
   4  -3   0 488.920 24.9418   4
  -4   3   0 530.749 30.8942   1
  -4   3   0 514.680 22.6665   3
  -4   3   0 471.861 22.7996   3
   3  -3   0 664.561 28.2192   3
   3  -3   0 549.144 27.6290   6
   3  -3   0 676.647 27.1022   5
   3  -3   0 657.441 29.2916   4
   3  -3   0 732.901 26.9088   6
   3  -3   0 681.909 33.7638   1
   3  -3   0 644.087 27.8948   3
  -3   3   0 662.979 24.6388   6
  -3   3   0 660.291 35.0712   1
  -3   3   0 711.315 27.9062   3
  -3   3   0 608.592 27.7565   3
  -3   3   0 686.670 24.5108   6
  -3   3   0 700.269 27.8472   5
   2  -3   0 317.814 14.5338   6
   2  -3   0 312.182 15.3983   3
   2  -3   0 326.177 14.3464   6
   2  -3   0 304.406 15.1008   3
   2  -3   0 313.920 14.9149   5
   2  -3   0 323.935 19.8485   1
   2  -3   0 337.199 15.8239   4
  -2   3   0 326.051 15.3775   5
  -2   3   0 307.092 13.6456   6
  -2   3   0 313.424 15.2575   3
  -2   3   0 323.066 13.5926   6
  -2   3   0 322.551 15.8993   4
  -2   3   0 317.645 15.1515   3
   1  -3   0 3012.50 106.955   6
   1  -3   0 3077.40 113.215   1
   1  -3   0 3254.55 106.175   3
   1  -3   0 3125.72 107.833   5
  -1   3   0 3083.39 113.936   1
  -1   3   0 2740.51 107.355   3
  -1   3   0 3122.38 107.981   5
  -1   3   0 3083.63 106.418   6
  -1   3   0 3055.57 107.460   4
   0  -3   0 286.628 11.9422   6
   0  -3   0 274.089 11.5037   4
   0  -3   0 269.808 12.1370   6
   0  -3   0 266.788 12.5643   3
   0  -3   0 298.041 16.3410   1
   0  -3   0 295.535 13.2463   5
   0  -3   0 258.559 12.4029   3
   0   3   0 290.917 12.0005   6
   0   3   0 252.636 12.3869   3
   0   3   0 294.987 12.8580   3
   0   3   0 271.867 12.1501   6
   0   3   0 285.298 13.1892   5
   0   3   0 255.502 15.8058   1
   0   3   0 264.025 11.5190   4
  -1  -3   0 61.4828 3.76447   6
  -1  -3   0 59.1974 3.59763   4
  -1  -3   0 54.8888 4.18545   3
  -1  -3   0 60.4077 4.96165   5
  -1  -3   0 61.5347 3.98244   6
  -1  -3   0 67.7451 6.49605   1
  -1  -3   0 62.9227 4.42574   3
   1   3   0 61.6080 3.88188   6
   1   3   0 53.8583 7.47821   1
   1   3   0 51.5449 4.14346   3
   1   3   0 52.8171 4.71661   5
   1   3   0 59.4918 4.31632   3
   1   3   0 56.5196 3.43608   4
   1   3   0 60.2791 4.12403   6
  -2  -3   0 1893.64 65.4108   3
  -2  -3   0 1855.09 65.2913   3
  -2  -3   0 1884.85 67.2531   5
  -2  -3   0 1793.57 68.6413   1
   2   3   0 1864.00 69.0069   1
   2   3   0 1792.32 65.3215   3
   2   3   0 1864.01 67.0315   5
   2   3   0 1845.33 64.4173   6
   2   3   0 1843.18 64.6860   6
   2   3   0 1807.57 65.1602   4
   2   3   0 1958.22 65.5407   3
  -3  -3   0 7.75848 2.42695   5
  -3  -3   0 15.5033 2.14688   3
  -3  -3   0 16.1231 3.77773   1
  -3  -3   0 13.2404 2.08069   3
   3   3   0 20.9446 4.13558   1
   3   3   0 16.9572 2.28546   3
   3   3   0 12.2109 1.64096   6
   3   3   0 13.1741 2.63744   4
   3   3   0 13.5386 1.72569   6
   3   3   0 13.0538 2.64860   5
   3   3   0 8.91321 1.91130   3
  -4  -3   0 808.133 29.6049   3
  -4  -3   0 790.234 33.2892   1
  -4  -3   0 785.828 32.1573   5
  -4  -3   0 752.145 29.2091   3
   4   3   0 797.872 32.7080   1
   4   3   0 826.158 32.2186   5
   4   3   0 787.145 30.0729   3
   4   3   0 805.263 28.5126   6
   4   3   0 845.436 29.9589   3
   4   3   0 789.535 28.5749   6
  -5  -3   0 398.234 15.7474   3
  -5  -3   0 399.620 15.4594   3
   5   3   0 368.798 20.7216   1
   5   3   0 408.730 16.3709   3
   5   3   0 397.927 19.7589   1
   5   3   0 391.624 15.5244   6
   5   3   0 403.078 15.4340   6
   5   3   0 404.726 18.6730   5
   5   3   0 404.130 16.6322   3
   6   3   0 84.6462 5.52611   6
   6   3   0 76.4342 7.54011   1
   6   3   0 86.8125 5.28906   3
   6   3   0 86.9495 5.32889   6
   6   3   0 79.3801 6.99385   5
   6   3   0 91.6077 5.63377   3
   6   3   0 83.0947 7.14722   1
   7   3   0 16.5924 3.61180   5
   7   3   0 14.9188 2.17549   3
   7   3   0 23.9104 3.71713   6
   7   3   0 16.4959 3.18776   6
   8   3   0 96.4038 7.65307   6
   8   3   0 103.640 8.51544   6
   8   3   0 100.811 11.5421   4
   8   3   0 92.7132 6.94715   5
   9   3   0 18.8886 5.96251   4
   9   3   0 11.8500 4.67623   6
   8  -4   0 1091.37 45.8466   6
   8  -4   0 1055.44 44.3621   3
   7  -4   0 -10.905 10.6437   1
   7  -4   0 2.96840 3.25971   3
   7  -4   0 4.57302 2.90360   5
   7  -4   0 2.17704 4.56578   4
  -7   4   0 1.18597 3.79699   3
   6  -4   0 581.513 31.3046   4
   6  -4   0 606.313 27.8278   3
   6  -4   0 607.199 29.1892   3
   6  -4   0 575.258 36.3262   1
   6  -4   0 580.113 27.0783   6
   6  -4   0 585.379 28.2700   6
  -6   4   0 569.706 27.6610   3
  -6   4   0 548.141 38.7415   1
   5  -4   0 0.78748 2.38832   3
   5  -4   0 -3.3088 2.95390   6
   5  -4   0 5.12460 2.43108   6
   5  -4   0 8.96520 3.34952   3
   5  -4   0 2.01465 2.37117   5
   5  -4   0 2.28831 2.92738   4
  -5   4   0 6.27669 2.98024   3
  -5   4   0 2.44395 7.15827   1
   4  -4   0 13.9466 3.71956   4
   4  -4   0 14.0332 7.31056   1
   4  -4   0 10.9818 3.11052   3
   4  -4   0 17.7268 4.10360   3
   4  -4   0 7.37793 2.91242   6
   4  -4   0 11.8774 3.67460   5
   4  -4   0 9.91501 2.91128   6
  -4   4   0 8.74519 3.05563   3
  -4   4   0 16.9162 7.11206   1
   3  -4   0 1243.08 50.6251   4
   3  -4   0 1259.27 48.7630   5
   3  -4   0 1193.32 48.6653   6
   3  -4   0 1284.82 47.9549   6
   3  -4   0 1291.00 50.0231   3
   3  -4   0 1266.00 49.2644   3
   3  -4   0 1296.95 57.0936   1
  -3   4   0 1266.48 46.0958   6
  -3   4   0 1184.74 49.4068   3
  -3   4   0 1284.91 45.9919   6
  -3   4   0 1307.95 60.4247   1
  -3   4   0 1285.26 49.5227   5
  -3   4   0 1297.07 49.7349   3
   2  -4   0 0.93917 1.57143   3
   2  -4   0 0.69829 1.28689   6
   2  -4   0 5.72457 2.36388   5
   2  -4   0 4.62569 2.00427   6
   2  -4   0 0.08182 1.74710   3
   2  -4   0 4.71686 4.89143   1
  -2   4   0 2.97164 3.93969   1
  -2   4   0 -0.6090 1.49526   3
  -2   4   0 2.04694 2.11519   4
  -2   4   0 1.31835 1.35699   6
  -2   4   0 -0.6118 1.21714   3
  -2   4   0 -1.3402 1.26068   5
  -2   4   0 7.58987 2.27993   6
   1  -4   0 1993.76 78.4233   1
   1  -4   0 2072.43 70.6879   6
   1  -4   0 1839.80 71.3571   3
   1  -4   0 2081.66 72.2496   3
   1  -4   0 1970.47 70.6698   4
   1  -4   0 1939.72 71.8204   5
  -1   4   0 1907.13 74.0832   3
  -1   4   0 1966.47 70.1922   6
  -1   4   0 1940.75 79.0009   1
  -1   4   0 1956.71 72.1183   5
  -1   4   0 1885.45 70.4082   6
  -1   4   0 2005.57 71.1843   4
  -1   4   0 1978.76 71.7730   3
   0  -4   0 1442.37 52.1020   4
   0  -4   0 1458.76 52.6906   6
   0  -4   0 1418.54 54.4205   5
   0  -4   0 1459.47 53.2146   6
   0  -4   0 1466.41 53.8856   3
   0  -4   0 1386.83 59.2516   1
   0  -4   0 1502.44 53.4833   3
   0   4   0 1465.63 52.7487   6
   0   4   0 1329.40 53.5687   3
   0   4   0 1439.72 53.9269   3
   0   4   0 1485.39 51.7490   4
   0   4   0 1488.94 60.4024   1
   0   4   0 1461.82 53.2400   6
   0   4   0 1478.29 54.3051   5
  -1  -4   0 440.085 18.6831   6
  -1  -4   0 449.504 19.8147   3
  -1  -4   0 471.035 18.8737   6
  -1  -4   0 460.349 18.2636   4
  -1  -4   0 471.468 20.8172   5
  -1  -4   0 469.514 19.8775   3
  -1  -4   0 461.270 24.1998   1
   1   4   0 462.873 19.9370   3
   1   4   0 479.254 24.4015   1
   1   4   0 443.452 19.2974   6
   1   4   0 469.342 18.1952   4
   1   4   0 473.017 20.8006   5
   1   4   0 502.553 19.9017   3
   1   4   0 451.512 18.8551   6
  -2  -4   0 991.855 36.1715   6
  -2  -4   0 993.860 39.6895   3
  -2  -4   0 1016.19 40.0370   5
  -2  -4   0 1081.96 37.7832   4
  -2  -4   0 996.418 42.4496   1
  -2  -4   0 1036.67 38.1857   3
  -2  -4   0 991.706 36.3787   6
   2   4   0 1023.72 37.2538   6
   2   4   0 1045.85 38.4371   3
   2   4   0 989.205 38.4489   3
   2   4   0 998.255 39.8309   5
   2   4   0 1001.13 37.5535   6
   2   4   0 1101.22 43.5701   1
   2   4   0 980.772 37.2075   4
  -3  -4   0 94.7204 7.88198   5
  -3  -4   0 94.4475 6.04842   3
  -3  -4   0 104.156 9.24756   1
   3   4   0 93.1691 5.50509   6
   3   4   0 93.6220 5.69778   6
   3   4   0 102.335 6.39501   3
   3   4   0 99.1923 9.24270   1
   3   4   0 109.473 6.69971   4
   3   4   0 96.2744 7.45252   5
   3   4   0 95.3805 6.27161   3
  -4  -4   0 -0.5835 0.97840   3
  -4  -4   0 -1.7790 0.95272   3
  -4  -4   0 1.07854 1.58548   5
  -4  -4   0 0.29330 2.74078   1
   4   4   0 4.80265 3.02015   1
   4   4   0 2.32920 1.14047   6
   4   4   0 0.78899 0.98870   6
   4   4   0 -0.1260 1.43920   4
   4   4   0 2.90323 1.70818   5
   4   4   0 2.11930 1.23592   3
   4   4   0 0.34165 0.96800   3
  -5  -4   0 176.024 9.14780   3
  -5  -4   0 189.035 12.0906   5
  -5  -4   0 174.884 8.96858   3
  -5  -4   0 195.161 13.5001   1
   5   4   0 207.145 12.9796   1
   5   4   0 194.208 9.08154   6
   5   4   0 204.629 11.9911   5
   5   4   0 187.082 9.63304   3
   5   4   0 191.190 9.20682   6
   5   4   0 197.070 9.83971   3
   5   4   0 194.525 12.3618   4
  -6  -4   0 613.718 22.6190   3
   6   4   0 636.300 27.7729   5
   6   4   0 637.224 24.7752   3
   6   4   0 633.659 27.2834   1
   6   4   0 624.635 24.3409   3
   6   4   0 595.698 24.5630   6
   6   4   0 641.993 28.0955   1
   6   4   0 611.766 24.3530   6
   7   4   0 4.18126 2.18300   6
   7   4   0 1.36805 2.25183   6
   7   4   0 0.38826 1.35615   3
   7   4   0 -0.2998 2.58284   5
   7   4   0 2.34831 1.38730   3
   8   4   0 210.995 12.0459   6
   8   4   0 209.150 16.9204   4
   8   4   0 219.398 12.6329   5
   8   4   0 209.626 12.1557   6
   9   4   0 -0.8005 4.47951   4
   9   4   0 -5.5769 3.14786   6
   7  -5   0 -32.897 12.7950   1
   7  -5   0 1.45289 4.70106   4
   7  -5   0 -4.0635 5.12293   3
   7  -5   0 -4.1465 3.71283   5
   7  -5   0 0.76566 3.01139   3
   7  -5   0 5.55700 3.53896   6
  -7   5   0 -10.107 15.4311   1
   6  -5   0 94.9097 17.7941   1
   6  -5   0 106.867 10.8317   3
   6  -5   0 103.379 11.7913   4
   6  -5   0 96.3209 8.92996   5
   6  -5   0 96.4448 9.41410   3
   6  -5   0 90.4651 9.14471   6
  -6   5   0 106.107 10.2467   3
  -6   5   0 79.2041 18.9820   1
   5  -5   0 24.0990 5.62512   3
   5  -5   0 13.5744 4.15055   5
   5  -5   0 17.0541 5.27511   4
   5  -5   0 17.5058 5.05150   6
   5  -5   0 17.3934 5.02376   3
   5  -5   0 21.9400 9.29106   1
   5  -5   0 10.0168 3.65961   6
  -5   5   0 18.9504 4.61792   3
  -5   5   0 20.7579 12.1995   1
   4  -5   0 1274.13 53.6507   4
   4  -5   0 1275.31 50.8989   6
   4  -5   0 1301.90 53.2905   3
   4  -5   0 1309.07 62.0108   1
   4  -5   0 1310.34 51.2250   5
   4  -5   0 1299.86 51.7441   6
   4  -5   0 1267.00 52.2805   3
  -4   5   0 1192.10 52.1829   3
  -4   5   0 1312.06 46.6915   6
  -4   5   0 1342.95 52.0019   3
  -4   5   0 1252.33 64.1025   1
  -4   5   0 1337.00 46.2686   6
   3  -5   0 58.8339 7.10574   6
   3  -5   0 51.0633 6.57304   4
   3  -5   0 56.4048 6.18575   6
   3  -5   0 66.9485 11.7751   1
   3  -5   0 73.3092 7.24970   3
   3  -5   0 51.9385 6.86837   3
   3  -5   0 62.2853 6.57543   5
  -3   5   0 62.9311 5.47192   6
  -3   5   0 64.4432 7.15648   3
  -3   5   0 61.4443 6.88413   3
  -3   5   0 63.3596 5.57804   6
  -3   5   0 61.5680 7.07619   5
   2  -5   0 267.005 20.8812   1
   2  -5   0 266.963 15.1049   5
   2  -5   0 271.376 15.2420   3
   2  -5   0 285.280 15.1179   4
   2  -5   0 276.752 14.7863   6
   2  -5   0 266.548 15.5534   3
   2  -5   0 284.919 14.3633   6
  -2   5   0 279.875 15.8434   5
  -2   5   0 272.732 15.3229   3
  -2   5   0 280.566 14.0163   6
  -2   5   0 300.096 15.9299   4
  -2   5   0 256.803 13.4942   6
  -2   5   0 259.929 15.3842   3
  -2   5   0 281.269 22.3805   1
   1  -5   0 498.038 22.1255   4
   1  -5   0 470.547 23.4240   5
   1  -5   0 513.130 23.7829   3
   1  -5   0 569.731 22.6484   6
   1  -5   0 475.145 29.0568   1
   1  -5   0 519.285 23.5899   3
   1  -5   0 514.409 22.8832   6
  -1   5   0 523.194 22.1033   6
  -1   5   0 517.645 22.5010   6
  -1   5   0 503.856 23.6793   3
  -1   5   0 503.038 23.5014   3
  -1   5   0 507.194 24.0488   5
  -1   5   0 565.955 31.7742   1
  -1   5   0 526.853 22.8662   4
   0  -5   0 170.127 10.0042   6
   0  -5   0 176.791 14.7546   1
   0  -5   0 170.134 9.02227   4
   0  -5   0 169.093 9.51959   6
   0  -5   0 157.321 10.7921   5
   0  -5   0 174.131 10.5275   3
   0   5   0 178.659 10.6958   3
   0   5   0 177.883 10.1348   6
   0   5   0 157.981 10.3599   3
   0   5   0 163.478 11.0022   5
   0   5   0 150.113 8.88311   4
   0   5   0 179.124 15.9077   1
   0   5   0 173.982 9.59108   6
  -1  -5   0 22.9621 5.70096   1
  -1  -5   0 21.3796 2.50856   4
  -1  -5   0 31.2747 3.87119   3
  -1  -5   0 27.0008 4.00733   6
  -1  -5   0 21.9342 4.02510   5
  -1  -5   0 20.4390 3.13287   3
  -1  -5   0 19.8762 3.12607   6
   1   5   0 28.1046 6.53023   1
   1   5   0 17.7113 2.92882   6
   1   5   0 21.6226 2.56868   4
   1   5   0 20.8187 3.89344   5
   1   5   0 25.2571 3.64460   3
   1   5   0 25.7123 3.47609   6
   1   5   0 19.5352 3.10817   3
  -2  -5   0 129.313 6.78441   6
  -2  -5   0 128.680 12.1811   1
  -2  -5   0 121.290 9.17254   5
  -2  -5   0 113.416 7.89634   3
  -2  -5   0 112.861 6.88958   6
  -2  -5   0 118.774 7.00758   4
  -2  -5   0 129.298 8.17931   3
   2   5   0 127.430 7.49286   6
   2   5   0 104.621 11.1902   1
   2   5   0 137.086 9.55557   5
   2   5   0 126.910 6.77608   4
   2   5   0 123.118 8.07781   3
   2   5   0 128.760 7.84382   6
  -3  -5   0 -0.0691 1.77520   5
  -3  -5   0 1.08353 1.22250   3
  -3  -5   0 -0.6582 2.67884   1
  -3  -5   0 0.14987 1.38893   3
   3   5   0 1.12019 1.16975   6
   3   5   0 -2.3054 3.61459   1
   3   5   0 0.41212 1.31714   3
   3   5   0 0.83121 1.36167   4
   3   5   0 2.76787 1.42653   6
   3   5   0 0.12241 1.16864   3
   3   5   0 0.29182 1.55113   5
  -4  -5   0 0.81465 1.48450   3
  -4  -5   0 1.96746 2.73527   5
  -4  -5   0 -1.6060 4.12525   1
   4   5   0 -0.0340 1.44237   3
   4   5   0 1.91462 2.28183   5
   4   5   0 0.83071 1.43984   3
   4   5   0 6.01714 1.80428   6
   4   5   0 3.28258 4.18036   1
   4   5   0 3.01651 1.53698   6
   4   5   0 2.76667 1.61236   4
  -5  -5   0 5.70787 4.14833   1
  -5  -5   0 1.27038 1.37986   3
  -5  -5   0 0.02496 1.41622   3
  -5  -5   0 3.38794 2.49669   5
   5   5   0 -0.1276 1.40273   6
   5   5   0 3.06131 2.22939   4
   5   5   0 0.92101 1.43162   3
   5   5   0 0.52586 1.79072   5
   5   5   0 1.44479 4.38967   1
   5   5   0 0.74315 1.51789   6
  -6  -5   0 2329.47 86.2372   1
  -6  -5   0 2275.16 85.9725   5
  -6  -5   0 2282.12 80.4337   3
  -6  -5   0 2268.15 80.1550   3
   6   5   0 2279.59 86.4103   4
   6   5   0 2278.47 85.8594   1
   6   5   0 2314.32 81.0671   3
   6   5   0 2216.17 81.3596   6
   6   5   0 2262.83 81.7451   3
   6   5   0 2318.65 84.9439   5
   6   5   0 2280.80 81.5941   6
   7   5   0 149.676 14.8959   4
   7   5   0 162.987 12.1632   5
   7   5   0 172.182 9.97812   6
   7   5   0 167.380 10.9679   1
   7   5   0 179.494 8.99558   3
   7   5   0 171.088 9.01258   3
   7   5   0 160.600 10.0230   6
   7   5   0 171.268 11.6105   1
   8   5   0 199.095 11.7516   6
   8   5   0 187.201 12.0846   6
   8   5   0 201.361 13.3604   5
   7  -6   0 129.143 12.4986   6
   7  -6   0 124.902 15.2021   4
   7  -6   0 133.510 24.8055   1
  -7   6   0 68.1830 46.9757   1
  -7   6   0 125.983 13.8034   3
   6  -6   0 26.6573 7.21418   4
   6  -6   0 20.1663 5.35586   6
   6  -6   0 21.9042 5.80014   5
   6  -6   0 15.9389 6.23405   3
   6  -6   0 19.9477 5.87474   3
   6  -6   0 -0.8495 10.9811   1
  -6   6   0 35.5631 17.0814   1
  -6   6   0 16.5396 6.43651   3
   5  -6   0 452.531 25.6110   4
   5  -6   0 388.317 31.9638   1
   5  -6   0 438.155 25.2137   3
   5  -6   0 425.518 22.5430   5
   5  -6   0 455.691 24.2681   3
   5  -6   0 434.874 22.9408   6
  -5   6   0 489.227 24.9051   3
  -5   6   0 415.798 36.6636   1
   4  -6   0 388.786 21.7540   4
   4  -6   0 382.488 21.0160   3
   4  -6   0 357.579 20.6250   6
   4  -6   0 329.242 21.0380   3
   4  -6   0 371.280 20.1262   5
   4  -6   0 395.217 29.8985   1
   4  -6   0 361.304 19.5844   6
  -4   6   0 359.641 16.4161   6
  -4   6   0 371.123 20.7990   3
  -4   6   0 371.277 21.2078   5
  -4   6   0 368.149 16.5662   6
   3  -6   0 631.805 28.4790   6
   3  -6   0 668.901 30.0574   5
   3  -6   0 593.024 38.0816   1
   3  -6   0 645.960 29.9690   4
   3  -6   0 626.876 29.2365   6
   3  -6   0 633.722 29.9672   3
  -3   6   0 660.593 27.5056   6
  -3   6   0 662.740 30.3916   3
  -3   6   0 620.674 26.7706   6
  -3   6   0 619.705 40.5003   1
  -3   6   0 635.033 30.4373   5
  -3   6   0 617.606 30.4341   3
   2  -6   0 3.31274 2.53777   6
   2  -6   0 8.16069 3.65356   5
   2  -6   0 9.20202 6.77760   1
   2  -6   0 10.3964 2.90811   6
   2  -6   0 4.97399 3.02732   3
   2  -6   0 7.28391 2.94155   4
   2  -6   0 3.97309 2.89769   3
  -2   6   0 9.52676 7.10532   1
  -2   6   0 8.12835 3.02634   6
  -2   6   0 8.51544 3.45800   3
  -2   6   0 8.00253 3.02585   4
  -2   6   0 4.70154 2.94970   5
  -2   6   0 11.7670 3.24740   6
  -2   6   0 8.17189 2.99137   3
   1  -6   0 301.500 23.1423   1
   1  -6   0 306.467 16.8428   3
   1  -6   0 313.706 15.7582   6
   1  -6   0 321.370 16.5394   6
   1  -6   0 309.564 17.2544   3
   1  -6   0 312.510 17.4000   5
   1  -6   0 319.405 15.6469   4
  -1   6   0 284.693 15.6280   6
  -1   6   0 322.343 24.7748   1
  -1   6   0 276.858 16.6942   3
  -1   6   0 291.282 15.8021   4
  -1   6   0 300.304 16.8112   3
  -1   6   0 308.071 17.6184   5
  -1   6   0 307.430 15.4467   6
   0  -6   0 58.9660 10.3878   1
   0  -6   0 43.6239 5.46693   6
   0  -6   0 69.1058 6.63435   3
   0  -6   0 55.3903 5.01600   4
   0  -6   0 53.5961 6.15234   3
   0  -6   0 85.4169 7.90756   5
   0   6   0 69.1397 7.88987   3
   0   6   0 63.8311 5.48453   4
   0   6   0 59.2986 6.56261   3
   0   6   0 56.9062 6.78147   5
   0   6   0 60.2638 6.05266   6
   0   6   0 55.8469 9.82816   1
   0   6   0 57.0246 5.67736   6
  -1  -6   0 5.70782 1.73583   4
  -1  -6   0 0.23662 1.92144   6
  -1  -6   0 0.23944 1.44646   5
  -1  -6   0 8.64249 4.57709   1
  -1  -6   0 4.58789 2.21813   3
  -1  -6   0 4.10998 1.91502   6
  -1  -6   0 0.94727 1.64441   3
   1   6   0 6.00083 1.93463   6
   1   6   0 -0.0675 1.94300   5
   1   6   0 1.03540 1.64177   6
   1   6   0 4.39154 4.86246   1
   1   6   0 4.06258 1.49788   4
   1   6   0 4.38880 2.09286   3
   1   6   0 5.02839 2.43303   3
  -2  -6   0 484.124 23.7682   5
  -2  -6   0 495.390 22.1177   3
  -2  -6   0 520.508 28.3346   1
  -2  -6   0 471.143 21.7854   3
  -2  -6   0 467.399 19.9727   4
  -2  -6   0 469.840 20.0862   6
   2   6   0 482.222 21.3965   6
   2   6   0 441.757 21.9359   3
   2   6   0 477.369 23.6621   5
   2   6   0 521.618 29.4563   1
   2   6   0 470.923 22.1948   3
   2   6   0 479.079 19.5001   4
  -3  -6   0 288.882 11.8386   6
  -3  -6   0 265.464 14.7557   3
  -3  -6   0 289.706 17.0646   5
  -3  -6   0 286.922 11.6579   6
  -3  -6   0 336.428 20.8048   1
  -3  -6   0 279.149 14.7324   3
   3   6   0 297.125 15.2338   3
   3   6   0 296.119 20.4299   1
   3   6   0 278.730 13.2403   4
   3   6   0 293.040 16.9353   5
   3   6   0 305.743 14.1673   6
   3   6   0 275.682 14.7989   3
  -4  -6   0 1535.87 64.5095   1
  -4  -6   0 1539.11 61.1970   5
  -4  -6   0 1532.96 57.3582   3
  -4  -6   0 1544.75 57.0902   3
   4   6   0 1551.76 59.8783   5
   4   6   0 1477.69 64.2366   1
   4   6   0 1529.03 56.6562   3
   4   6   0 1464.12 56.4825   4
   4   6   0 1505.36 56.3077   6
   4   6   0 1548.57 57.4728   3
  -5  -6   0 435.101 23.6203   5
  -5  -6   0 421.980 19.5334   3
  -5  -6   0 454.065 25.9136   1
   5   6   0 433.193 20.0136   3
   5   6   0 428.481 20.7633   4
   5   6   0 457.085 23.4924   5
   5   6   0 440.211 21.2149   6
   5   6   0 455.924 20.4033   3
   5   6   0 442.597 25.7550   1
   5   6   0 424.087 19.1820   6
  -6  -6   0 98.6090 10.3097   5
  -6  -6   0 111.241 12.9047   1
  -6  -6   0 110.200 7.39535   3
  -6  -6   0 112.726 7.47997   3
   6   6   0 115.174 7.88161   3
   6   6   0 98.8684 12.3521   1
   6   6   0 98.9101 7.74081   6
   6   6   0 108.081 7.97923   3
   6   6   0 106.515 7.89933   6
   6   6   0 113.120 9.65296   4
   6   6   0 114.813 10.5214   5
  -7  -6   0 688.655 25.7476   3
   7   6   0 715.687 28.7062   3
   7   6   0 711.655 29.7245   6
   7   6   0 713.771 32.5905   1
   7   6   0 697.391 29.2725   6
   7   6   0 676.145 33.8641   4
   7   6   0 763.145 28.6504   3
   7   6   0 711.658 33.2577   5
   8   6   0 48.8340 3.93087   3
   8   6   0 49.5744 7.82099   5
   8   6   0 50.0985 6.59601   6
   8   6   0 51.7938 3.95568   3
   8   6   0 52.1264 7.47028   6
   6  -7   0 18.1126 5.38815   6
   6  -7   0 14.4941 5.57732   4
   6  -7   0 26.9470 7.10409   5
   6  -7   0 16.9256 5.27013   3
  -6   7   0 2.35407 16.7430   1
  -6   7   0 24.9875 7.33365   3
   5  -7   0 137.686 13.2211   5
   5  -7   0 156.579 13.6356   3
   5  -7   0 139.424 14.1756   3
   5  -7   0 162.551 25.8665   1
   5  -7   0 144.360 13.8772   4
   5  -7   0 139.284 12.2497   6
  -5   7   0 166.151 13.8189   3
  -5   7   0 153.019 26.4624   1
   4  -7   0 217.327 15.0964   6
   4  -7   0 231.545 16.8019   4
   4  -7   0 227.521 17.2075   3
   4  -7   0 233.060 16.4699   3
   4  -7   0 246.520 16.8023   5
   4  -7   0 217.545 27.0571   1
  -4   7   0 242.984 28.2352   1
  -4   7   0 235.406 12.9279   6
  -4   7   0 251.399 17.2329   5
  -4   7   0 229.740 16.8790   3
   3  -7   0 13.4221 4.90799   6
   3  -7   0 22.9094 5.24844   4
   3  -7   0 18.5283 4.89720   3
   3  -7   0 1.88214 10.1706   1
   3  -7   0 8.57041 3.18919   6
   3  -7   0 12.7438 4.60591   3
   3  -7   0 11.2442 4.65586   5
  -3   7   0 9.90811 4.14554   5
  -3   7   0 16.2212 4.80891   3
  -3   7   0 14.3501 3.63462   6
  -3   7   0 21.9768 4.60396   6
  -3   7   0 19.3680 12.7181   1
   2  -7   0 303.503 18.2614   5
   2  -7   0 271.108 17.1117   6
   2  -7   0 267.070 24.8173   1
   2  -7   0 304.545 16.6590   6
   2  -7   0 274.671 16.5081   4
   2  -7   0 313.257 18.2275   3
   2  -7   0 291.646 18.6473   3
  -2   7   0 300.496 18.3727   3
  -2   7   0 319.337 18.5128   3
  -2   7   0 294.324 16.0828   6
  -2   7   0 295.688 18.6645   5
  -2   7   0 287.496 17.7202   4
  -2   7   0 299.950 32.1136   1
  -2   7   0 294.451 16.4248   6
   1  -7   0 291.498 16.6172   6
   1  -7   0 313.294 25.4450   1
   1  -7   0 297.367 17.3294   3
   1  -7   0 303.480 15.9873   6
   1  -7   0 268.856 15.2246   4
   1  -7   0 283.480 17.6438   5
   1  -7   0 299.757 17.8532   3
  -1   7   0 343.467 27.4459   1
  -1   7   0 266.404 15.3871   6
  -1   7   0 307.279 18.4136   5
  -1   7   0 281.190 16.0802   4
  -1   7   0 300.932 16.3505   6
  -1   7   0 277.101 17.1010   3
  -1   7   0 267.855 17.0596   3
   0  -7   0 1869.07 68.7418   6
   0  -7   0 1788.90 67.7351   4
   0  -7   0 1737.33 79.6890   1
   0  -7   0 1820.01 70.6575   3
   0  -7   0 1846.00 72.0400   5
   0  -7   0 1929.18 70.5255   3
   0   7   0 1876.62 70.6562   3
   0   7   0 1790.75 68.5781   6
   0   7   0 1873.56 69.5052   6
   0   7   0 1668.68 80.4331   1
   0   7   0 1816.16 68.1297   4
   0   7   0 1914.44 70.3981   3
   0   7   0 1848.95 72.5096   5
  -1  -7   0 8.34815 5.69706   1
  -1  -7   0 11.7556 3.27513   6
  -1  -7   0 11.9889 3.43398   3
  -1  -7   0 12.3342 2.61039   4
  -1  -7   0 11.9736 3.06946   6
  -1  -7   0 6.82836 2.89727   3
  -1  -7   0 14.4175 4.18187   5
   1   7   0 8.11655 2.47659   4
   1   7   0 8.74650 3.34233   5
   1   7   0 8.16114 2.83226   6
   1   7   0 9.05110 2.76414   3
   1   7   0 5.79736 2.43576   6
   1   7   0 5.59359 2.93538   3
   1   7   0 12.4657 6.59196   1
  -2  -7   0 134.461 8.61933   6
  -2  -7   0 152.038 9.46101   6
  -2  -7   0 149.696 15.2935   1
  -2  -7   0 136.413 11.4664   5
  -2  -7   0 164.447 10.9176   3
  -2  -7   0 155.723 8.90973   4
  -2  -7   0 135.914 10.2392   3
   2   7   0 144.662 10.5625   3
   2   7   0 154.622 9.80071   6
   2   7   0 141.416 10.5249   3
   2   7   0 127.284 15.3582   1
   2   7   0 159.545 12.1630   5
   2   7   0 145.955 10.0552   6
  -3  -7   0 163.134 10.1234   4
  -3  -7   0 158.151 11.0595   3
  -3  -7   0 170.923 11.0963   3
  -3  -7   0 157.332 12.8752   5
  -3  -7   0 171.943 8.95750   6
  -3  -7   0 169.826 8.67956   6
  -3  -7   0 176.085 17.1893   1
   3   7   0 149.720 10.8685   3
   3   7   0 160.915 12.7641   5
   3   7   0 155.283 10.0370   4
   3   7   0 191.300 11.2092   6
   3   7   0 164.064 10.6642   6
   3   7   0 161.908 11.1884   3
  -4  -7   0 67.7811 8.68703   5
  -4  -7   0 55.0953 6.37725   3
  -4  -7   0 66.8412 6.46031   3
  -4  -7   0 57.7821 10.3462   1
   4   7   0 82.3369 13.2206   1
   4   7   0 76.2239 7.13486   6
   4   7   0 71.0736 8.46908   5
   4   7   0 74.1079 6.02203   4
   4   7   0 68.4186 6.88215   3
   4   7   0 64.0841 6.44171   6
   4   7   0 62.8777 6.50976   3
  -5  -7   0 184.551 14.9765   5
  -5  -7   0 221.916 18.8123   1
  -5  -7   0 204.695 12.3915   3
   5   7   0 210.320 12.0279   4
   5   7   0 211.673 18.8106   1
   5   7   0 202.855 12.4853   3
   5   7   0 187.348 12.3939   3
   5   7   0 224.505 15.5460   5
   5   7   0 195.100 11.7957   6
   5   7   0 214.477 12.4919   6
  -6  -7   0 7.59496 5.75104   5
  -6  -7   0 0.25021 7.32571   1
  -6  -7   0 -3.1812 2.30406   3
   6   7   0 8.68218 3.76337   4
   6   7   0 0.46842 2.70001   3
   6   7   0 -1.7932 2.56403   6
   6   7   0 -0.3555 2.55920   5
   6   7   0 -0.6788 2.35007   6
   6   7   0 0.68757 7.44130   1
   6   7   0 -2.5151 1.93858   3
  -7  -7   0 2.40871 5.82750   5
  -7  -7   0 9.19890 2.83364   3
  -7  -7   0 13.0125 8.82417   1
   7   7   0 5.80759 3.51286   6
   7   7   0 3.50768 2.93632   3
   7   7   0 5.94246 3.55530   6
   7   7   0 16.5162 4.72488   5
   7   7   0 10.8252 7.44142   1
   7   7   0 5.27568 5.18079   4
   7   7   0 12.2319 3.57044   3
   8   7   0 94.9554 9.34401   6
   8   7   0 81.7990 10.8486   5
   8   7   0 81.0237 9.33966   6
   8   7   0 103.643 6.89157   3
   8   7   0 100.415 6.93093   3
   6  -8   0 12.1941 5.09716   6
   6  -8   0 0.44023 5.56490   4
   6  -8   0 11.6694 15.3346   1
   6  -8   0 12.7147 6.87219   5
  -6   8   0 16.0188 7.84782   3
  -6   8   0 15.1007 22.1185   1
   5  -8   0 38.6925 9.43592   3
   5  -8   0 31.6756 7.47115   4
   5  -8   0 55.6192 8.38180   6
   5  -8   0 47.1457 8.27900   3
   5  -8   0 40.7340 8.49572   5
   5  -8   0 60.5775 16.7662   1
  -5   8   0 39.0566 4.43933   6
  -5   8   0 17.7521 7.58810   3
   4  -8   0 127.745 22.4356   1
   4  -8   0 121.792 11.2072   6
   4  -8   0 124.102 12.5208   5
   4  -8   0 121.387 13.5876   3
   4  -8   0 142.669 12.7005   4
   4  -8   0 121.768 11.9729   3
  -4   8   0 158.901 14.3938   5
  -4   8   0 110.344 12.2247   3
  -4   8   0 118.780 9.83850   6
  -4   8   0 142.665 25.9237   1
  -4   8   0 115.936 9.48725   6
   3  -8   0 6.39045 3.44958   4
   3  -8   0 4.81606 3.56223   6
   3  -8   0 6.54686 4.66737   3
   3  -8   0 5.99130 4.71003   5
  -3   8   0 1.08155 2.43226   6
  -3   8   0 -0.2353 3.17677   3
  -3   8   0 -0.7913 3.98724   5
  -3   8   0 -8.9827 10.7003   1
  -3   8   0 2.88535 3.08457   6
   2  -8   0 871.254 40.6796   5
   2  -8   0 906.929 38.2357   6
   2  -8   0 875.497 41.1310   3
   2  -8   0 934.467 51.9766   1
   2  -8   0 858.082 40.1909   3
   2  -8   0 908.620 38.2782   4
  -2   8   0 875.739 38.0647   6
  -2   8   0 876.431 41.7310   5
  -2   8   0 871.440 53.4804   1
  -2   8   0 858.088 37.2706   6
  -2   8   0 870.979 41.2549   3
  -2   8   0 823.752 39.3081   4
  -2   8   0 910.178 40.4950   3
   1  -8   0 591.815 26.3446   4
   1  -8   0 549.223 28.4285   3
   1  -8   0 533.086 28.6334   3
   1  -8   0 591.513 33.4518   5
   1  -8   0 578.733 27.0687   6
   1  -8   0 562.425 27.9075   6
   1  -8   0 518.104 37.2710   1
  -1   8   0 550.700 27.1539   4
  -1   8   0 608.728 30.5150   5
  -1   8   0 583.926 27.3931   6
  -1   8   0 590.419 40.3163   1
  -1   8   0 587.812 28.9979   3
  -1   8   0 570.226 26.7658   6
   0  -8   0 128.597 8.85038   4
   0  -8   0 104.425 16.7785   1
   0  -8   0 126.476 9.69616   6
   0  -8   0 120.253 10.6638   3
   0  -8   0 113.774 10.4269   3
   0   8   0 132.698 9.50741   4
   0   8   0 124.381 9.80131   6
   0   8   0 116.274 10.7289   3
   0   8   0 130.508 10.3211   6
   0   8   0 92.9399 9.79838   3
   0   8   0 153.014 19.4891   1
   0   8   0 123.722 11.5596   5
  -1  -8   0 83.1495 7.41206   6
  -1  -8   0 80.0762 7.87897   6
  -1  -8   0 79.2099 8.35089   3
  -1  -8   0 82.3067 6.74792   4
  -1  -8   0 58.2652 12.6153   1
  -1  -8   0 81.5655 8.74215   3
   1   8   0 91.1742 8.72786   3
   1   8   0 91.4479 8.32922   6
   1   8   0 90.3002 8.92611   6
   1   8   0 97.3939 10.0605   5
   1   8   0 74.6732 6.65063   4
   1   8   0 79.2488 8.79944   3
   1   8   0 72.7878 15.2903   1
  -2  -8   0 11.5119 3.35139   3
  -2  -8   0 22.4269 3.75898   4
  -2  -8   0 14.5662 4.29151   3
  -2  -8   0 12.4946 3.71340   6
  -2  -8   0 17.9952 6.07363   5
  -2  -8   0 20.8475 3.56565   6
   2   8   0 16.1072 4.07986   3
   2   8   0 14.8136 8.18126   1
   2   8   0 15.9245 4.12069   3
   2   8   0 13.9665 3.89032   6
   2   8   0 13.4520 4.09857   5
   2   8   0 22.5746 4.21321   6
   2   8   0 14.5909 2.82443   4
  -3  -8   0 644.424 38.1080   1
  -3  -8   0 662.589 29.8924   3
  -3  -8   0 641.377 26.7170   6
  -3  -8   0 680.954 33.3064   5
  -3  -8   0 629.026 26.0447   6
  -3  -8   0 630.868 30.0208   3
  -3  -8   0 702.419 28.2698   4
   3   8   0 630.795 30.0463   3
   3   8   0 654.696 26.6750   4
   3   8   0 697.506 39.7842   1
   3   8   0 650.235 29.4548   6
   3   8   0 658.043 32.6459   5
   3   8   0 612.934 30.0896   3
   3   8   0 672.481 28.6754   6
  -4  -8   0 49.3283 6.17482   3
  -4  -8   0 38.3970 6.94892   3
  -4  -8   0 62.3144 8.86085   5
  -4  -8   0 35.4812 9.41561   1
   4   8   0 55.6536 6.45261   6
   4   8   0 52.6401 6.29710   6
   4   8   0 48.9861 6.80057   3
   4   8   0 54.2699 6.50274   3
   4   8   0 43.4029 4.73807   4
   4   8   0 65.8305 8.53062   5
   4   8   0 41.7642 10.2706   1
  -5  -8   0 1458.00 65.4705   1
  -5  -8   0 1399.95 61.7850   5
  -5  -8   0 1422.46 56.5858   3
   5   8   0 1440.88 56.3424   3
   5   8   0 1466.41 55.9436   6
   5   8   0 1399.24 54.9016   4
   5   8   0 1369.56 55.6713   6
   5   8   0 1499.34 56.4829   3
   5   8   0 1455.34 60.5909   5
  -6  -8   0 76.6029 11.0571   5
  -6  -8   0 70.1879 13.9506   1
  -6  -8   0 73.6691 7.55151   3
   6   8   0 80.4285 9.97308   5
   6   8   0 55.5393 12.0746   1
   6   8   0 77.0158 7.49645   4
   6   8   0 77.7798 8.31901   6
   6   8   0 73.4771 8.75211   6
   6   8   0 73.9409 7.58240   3
  -7  -8   0 69.3180 6.95315   3
   7   8   0 54.2459 6.72011   3
   7   8   0 58.4445 7.84505   4
   7   8   0 66.0388 9.45994   5
   7   8   0 53.8192 6.97978   3
   7   8   0 62.5208 8.13117   6
   8   8   0 63.6378 8.52340   6
   8   8   0 63.7806 10.4451   6
   8   8   0 77.0962 6.84488   3
   8   8   0 83.6900 10.2756   5
   5  -9   0 73.2039 23.4196   1
   5  -9   0 55.3789 12.4250   3
   5  -9   0 75.4016 10.5175   4
   5  -9   0 77.1311 10.8907   6
   5  -9   0 70.0167 10.4454   3
  -5   9   0 66.7195 6.65421   6
  -5   9   0 71.9053 12.7414   3
  -5   9   0 71.8997 7.76221   6
  -5   9   0 38.3807 27.9903   1
   4  -9   0 105.815 13.7021   3
   4  -9   0 85.0816 19.9731   1
   4  -9   0 85.3693 10.2709   4
   4  -9   0 74.6161 9.70870   6
   4  -9   0 93.8737 11.1537   3
  -4   9   0 81.0464 11.3160   3
  -4   9   0 82.8482 11.5115   5
  -4   9   0 71.3446 8.52963   6
  -4   9   0 72.6490 9.36752   6
  -4   9   0 64.2352 21.3918   1
   3  -9   0 88.6168 19.8746   1
   3  -9   0 119.690 12.1374   3
   3  -9   0 80.1038 12.6897   3
   3  -9   0 88.8418 10.1401   4
   3  -9   0 102.614 11.1453   6
  -3   9   0 96.0180 10.1797   6
  -3   9   0 92.7983 11.6171   3
  -3   9   0 74.5485 24.8153   1
  -3   9   0 96.1401 12.1346   5
   2  -9   0 212.370 16.8081   3
   2  -9   0 204.124 16.0532   3
   2  -9   0 189.240 13.9920   4
   2  -9   0 214.147 16.9283   6
   2  -9   0 201.868 25.8485   1
  -2   9   0 212.727 16.4775   3
  -2   9   0 201.842 14.7768   6
  -2   9   0 199.314 16.8355   5
  -2   9   0 195.197 27.2865   1
   1  -9   0 2.71074 2.27206   4
   1  -9   0 15.2632 9.87373   1
   1  -9   0 16.1209 5.36451   3
   1  -9   0 -3.6896 3.98455   5
   1  -9   0 5.67559 5.20981   3
   1  -9   0 4.00923 2.94024   6
  -1   9   0 -0.5528 2.05209   3
  -1   9   0 -6.0003 6.80915   1
  -1   9   0 5.16234 4.40223   3
  -1   9   0 1.33251 3.07217   6
  -1   9   0 2.18443 3.18200   4
  -1   9   0 0.40029 3.64605   5
   0  -9   0 579.023 26.2694   4
   0  -9   0 584.587 27.5976   6
   0  -9   0 459.637 29.5065   5
   0  -9   0 589.646 28.7736   6
   0  -9   0 545.637 29.5992   3
   0  -9   0 560.715 39.4814   1
   0  -9   0 631.936 30.2494   3
   0   9   0 572.689 28.5586   6
   0   9   0 604.858 42.5825   1
   0   9   0 544.682 29.9845   3
   0   9   0 576.484 31.4750   5
   0   9   0 583.735 27.1422   4
   0   9   0 676.786 30.9816   3
  -1  -9   0 1028.40 48.8622   5
  -1  -9   0 1135.96 43.1974   4
  -1  -9   0 1076.50 47.5183   3
  -1  -9   0 1064.02 63.5088   1
  -1  -9   0 1121.17 44.5063   6
  -1  -9   0 1067.54 45.4710   6
  -1  -9   0 1139.82 47.3756   3
   1   9   0 1092.36 47.6822   3
   1   9   0 1103.55 43.3335   4
   1   9   0 946.611 57.9283   1
   1   9   0 1160.86 50.2014   5
   1   9   0 1104.15 47.5475   3
   1   9   0 1018.98 44.7894   6
   1   9   0 1115.01 46.0621   6
  -2  -9   0 185.258 20.4902   1
  -2  -9   0 164.870 10.5564   4
  -2  -9   0 149.165 14.6299   3
  -2  -9   0 169.628 11.0813   6
  -2  -9   0 153.822 14.7138   5
  -2  -9   0 137.555 12.4853   3
  -2  -9   0 167.058 11.7857   6
   2   9   0 168.280 12.4482   6
   2   9   0 159.338 12.7447   3
   2   9   0 154.147 12.0398   6
   2   9   0 162.841 10.1388   4
   2   9   0 173.942 14.7544   5
   2   9   0 168.270 13.1558   3
   2   9   0 151.831 21.3820   1
  -3  -9   0 322.363 27.0336   1
  -3  -9   0 320.535 17.1235   4
  -3  -9   0 320.341 16.7730   6
  -3  -9   0 337.238 19.4186   3
   3   9   0 347.522 22.3337   5
   3   9   0 344.939 20.0282   3
   3   9   0 338.819 18.2497   6
   3   9   0 338.222 28.8346   1
   3   9   0 328.332 18.7846   6
   3   9   0 337.092 16.2074   4
   3   9   0 324.108 19.3722   3
  -4  -9   0 9.73856 3.84791   3
  -4  -9   0 15.4380 9.75113   1
   4   9   0 8.47510 3.71713   3
   4   9   0 5.79031 4.41503   5
   4   9   0 4.34920 3.05884   3
   4   9   0 7.93635 2.65047   4
   4   9   0 6.64982 3.03496   6
   4   9   0 6.62703 8.17910   1
  -5  -9   0 15.2083 12.9728   1
  -5  -9   0 20.6657 4.72683   3
   5   9   0 20.3088 4.70663   6
   5   9   0 18.6262 5.77655   5
   5   9   0 11.8113 4.01091   6
   5   9   0 11.8490 3.92790   3
   5   9   0 17.9213 4.08500   4
   5   9   0 20.1558 5.09287   3
  -6  -9   0 44.1472 13.5213   1
  -6  -9   0 47.5152 7.72662   3
   6   9   0 44.4834 6.96522   4
   6   9   0 37.2197 7.10150   6
   6   9   0 44.3053 9.83446   5
   6   9   0 46.5166 7.42650   3
   6   9   0 48.3202 8.03552   6
   6   9   0 49.2707 13.9518   1
   6   9   0 44.2558 7.18972   3
  -7  -9   0 472.101 22.2423   3
   7   9   0 480.076 23.6143   3
   7   9   0 457.701 23.3343   3
   7   9   0 450.199 22.9196   4
   7   9   0 440.072 26.4962   6
   8   9   0 205.995 15.4678   6
   8   9   0 204.457 13.1767   3
   8   9   0 203.647 13.1148   3
   8   9   0 198.779 18.5785   5
   5 -10   0 11.4632 5.84934   6
   5 -10   0 10.7902 5.58194   4
   5 -10   0 8.53472 6.05561   3
  -5  10   0 3.29287 7.34908   3
   4 -10   0 76.0044 9.83882   6
   4 -10   0 67.5571 9.47911   4
   4 -10   0 75.9138 21.0543   1
   4 -10   0 63.6560 10.5048   3
   4 -10   0 51.3989 12.5834   3
  -4  10   0 67.3814 11.3003   5
  -4  10   0 57.6867 10.7892   3
  -4  10   0 74.3709 9.07487   6
  -4  10   0 69.8369 28.9392   1
   3 -10   0 622.380 33.4512   6
   3 -10   0 643.357 35.7429   3
   3 -10   0 656.425 49.4704   1
   3 -10   0 655.608 33.0653   4
   3 -10   0 659.313 37.5795   3
  -3  10   0 710.875 35.6979   3
  -3  10   0 660.826 58.3668   1
  -3  10   0 686.074 31.6978   6
  -3  10   0 688.029 36.9645   5
   2 -10   0 49.6520 8.38550   3
   2 -10   0 44.0192 8.71912   4
   2 -10   0 45.6441 7.75712   6
   2 -10   0 24.0518 7.73905   3
   2 -10   0 66.6397 17.2685   1
  -2  10   0 57.4616 18.4672   1
  -2  10   0 46.7630 8.36343   3
  -2  10   0 37.4920 8.58927   5
  -2  10   0 30.8626 7.77428   6
   1 -10   0 1836.62 71.5402   4
   1 -10   0 1799.60 90.1273   1
   1 -10   0 1727.48 80.8724   3
   1 -10   0 1845.73 75.7426   3
  -1  10   0 1848.74 75.0876   3
  -1  10   0 1953.55 94.2234   1
   0 -10   0 263.293 15.2328   4
   0 -10   0 235.111 27.4986   1
   0 -10   0 263.756 18.3646   3
   0 -10   0 255.938 16.7212   6
   0  10   0 250.323 19.8539   5
   0  10   0 255.987 18.5192   3
   0  10   0 263.679 19.3926   6
   0  10   0 234.085 18.4184   3
   0  10   0 231.296 29.2535   1
   0  10   0 228.357 15.5955   4
  -1 -10   0 817.346 48.7961   1
  -1 -10   0 750.086 32.2970   4
  -1 -10   0 737.852 36.3309   3
  -1 -10   0 760.760 33.8280   6
   1  10   0 743.964 36.7605   3
   1  10   0 796.280 35.7450   6
   1  10   0 676.300 32.1464   4
   1  10   0 762.543 50.6660   1
   1  10   0 721.615 38.6754   5
   1  10   0 709.853 36.6877   3
  -2 -10   0 21.3657 6.29679   6
  -2 -10   0 10.8190 3.59294   4
  -2 -10   0 13.9510 11.1582   1
  -2 -10   0 13.4187 4.17312   6
  -2 -10   0 14.2021 4.51325   3
   2  10   0 16.7577 4.89706   3
   2  10   0 15.4694 6.59212   5
   2  10   0 13.0460 5.41198   3
   2  10   0 22.9251 5.30598   6
   2  10   0 11.9303 3.85251   4
   2  10   0 8.71975 11.9317   1
  -3 -10   0 114.655 9.01253   6
  -3 -10   0 133.547 10.0111   4
  -3 -10   0 138.895 12.2977   3
  -3 -10   0 114.796 9.82716   6
  -3 -10   0 130.992 21.7930   1
   3  10   0 117.790 11.1511   6
   3  10   0 118.584 11.5749   3
   3  10   0 120.454 9.04396   4
   3  10   0 131.148 22.2796   1
   3  10   0 115.967 12.0140   3
  -4 -10   0 397.860 22.2758   3
  -4 -10   0 395.827 15.6754   6
  -4 -10   0 375.668 15.8051   6
  -4 -10   0 343.960 30.8307   1
   4  10   0 375.616 22.2625   3
   4  10   0 405.991 18.6353   4
   4  10   0 375.392 23.7759   6
   4  10   0 371.467 25.1129   5
  -5 -10   0 188.947 13.7341   3
  -5 -10   0 180.186 23.4975   1
   5  10   0 168.941 14.2122   3
   5  10   0 203.775 26.2501   1
   5  10   0 175.452 13.9657   3
   5  10   0 176.682 11.3212   4
   5  10   0 171.253 16.4645   5
  -6 -10   0 6.47366 4.57473   3
   6  10   0 8.15254 4.61836   6
   6  10   0 -8.5001 4.43196   3
   6  10   0 3.18325 2.97251   4
   6  10   0 -0.5143 3.36337   3
   7  10   0 1.90638 3.88489   3
   7  10   0 3.99607 4.67756   4
   7  10   0 4.16202 4.55108   3
   7  10   0 -3.7009 3.65116   6
   7  10   0 12.6170 6.33755   5
   4 -11   0 58.8419 10.1677   4
   4 -11   0 64.1542 10.7362   3
   4 -11   0 67.4093 9.65826   6
   4 -11   0 36.5074 28.5492   1
  -4  11   0 68.7222 11.5198   3
  -4  11   0 22.6242 35.3585   1
  -4  11   0 54.3553 8.50046   6
  -4  11   0 80.7734 13.5767   5
   3 -11   0 83.1059 10.4329   4
   3 -11   0 73.3837 23.2791   1
   3 -11   0 86.8695 11.6792   3
   3 -11   0 75.0471 10.8402   6
  -3  11   0 81.3293 27.5891   1
  -3  11   0 80.6872 10.4593   6
  -3  11   0 75.4693 12.5532   3
  -3  11   0 73.2221 12.7108   5
   2 -11   0 117.246 11.1523   4
   2 -11   0 111.778 13.0452   3
   2 -11   0 140.490 25.1507   1
  -2  11   0 112.808 14.1668   5
  -2  11   0 96.1149 11.6992   6
  -2  11   0 110.919 27.3832   1
  -2  11   0 107.200 12.6086   3
   1 -11   0 6.24899 3.47869   4
   1 -11   0 5.78531 4.74946   6
   1 -11   0 7.63332 5.44272   3
   1 -11   0 30.5982 17.0841   1
  -1  11   0 10.1447 5.56840   3
  -1  11   0 9.79318 5.66647   5
  -1  11   0 -3.4163 16.9908   1
  -1  11   0 2.45654 4.26935   6
   0 -11   0 595.734 27.2998   4
   0 -11   0 579.401 31.4319   3
   0 -11   0 571.821 44.7747   1
   0 -11   0 592.419 28.8604   6
   0  11   0 660.439 49.8281   1
   0  11   0 538.447 29.8373   6
   0  11   0 500.495 28.3138   4
   0  11   0 596.969 33.9762   5
   0  11   0 457.589 34.1679   3
  -1 -11   0 15.2489 12.8346   1
  -1 -11   0 35.5541 7.25972   6
  -1 -11   0 35.4642 5.62244   4
  -1 -11   0 38.6061 8.20294   3
   1  11   0 34.2087 8.35963   3
   1  11   0 32.0365 6.62777   4
   1  11   0 35.7377 7.26342   6
   1  11   0 34.0460 7.35974   3
   1  11   0 33.9816 8.05668   5
   1  11   0 30.7335 16.1510   1
  -2 -11   0 19.2990 11.7115   1
  -2 -11   0 7.18737 3.19079   4
  -2 -11   0 5.32379 4.19305   3
  -2 -11   0 5.63415 3.08794   6
   2  11   0 5.53513 4.10598   3
   2  11   0 7.10157 13.4742   1
   2  11   0 0.49947 4.53502   6
   2  11   0 4.04397 4.96160   5
   2  11   0 10.6669 5.92078   3
   2  11   0 8.05834 3.70245   4
  -3 -11   0 2292.97 82.9440   4
  -3 -11   0 2291.17 87.5501   3
  -3 -11   0 2206.24 81.7396   6
  -3 -11   0 2193.08 103.882   1
   3  11   0 2199.97 83.7674   4
   3  11   0 2111.57 89.9324   3
   3  11   0 2298.18 86.9550   6
   3  11   0 2269.50 88.0563   3
   3  11   0 2235.73 94.3545   5
  -4 -11   0 71.1231 9.73892   3
  -4 -11   0 51.8296 18.2665   1
  -4 -11   0 57.5917 5.61766   6
   4  11   0 64.3827 7.23960   4
   4  11   0 59.6635 10.4249   3
   4  11   0 83.6613 18.4864   1
   4  11   0 68.0647 10.9148   5
   4  11   0 86.3646 10.2491   6
   4  11   0 74.1980 9.65341   3
  -5 -11   0 125.033 12.3936   3
   5  11   0 136.050 12.7321   6
   5  11   0 132.330 9.72992   4
   5  11   0 140.278 15.8755   5
   5  11   0 121.545 12.1239   3
   5  11   0 97.3174 12.3034   3
  -6 -11   0 64.1390 9.16893   3
   6  11   0 57.3599 7.50002   4
   6  11   0 69.2132 9.40692   3
   6  11   0 63.0976 11.7390   5
   6  11   0 58.0618 9.36597   6
   6  11   0 59.3065 10.0999   3
   7  11   0 45.9575 8.48382   6
   7  11   0 54.9354 11.3697   5
   3 -12   0 112.422 14.9269   3
   3 -12   0 89.4357 28.2239   1
   3 -12   0 114.198 12.0206   4
  -3  12   0 113.468 12.9626   6
  -3  12   0 114.361 34.5915   1
  -3  12   0 110.883 17.4143   5
  -3  12   0 113.723 14.7079   3
   2 -12   0 256.192 18.4859   4
   2 -12   0 260.826 21.6309   3
   2 -12   0 267.588 19.3385   6
  -2  12   0 270.821 21.8310   3
  -2  12   0 268.541 23.2235   5
  -2  12   0 246.813 44.4689   1
  -2  12   0 296.910 19.8153   6
   1 -12   0 225.921 34.9030   1
   1 -12   0 234.651 15.9344   4
   1 -12   0 222.845 17.3242   6
   1 -12   0 210.437 18.8296   3
  -1  12   0 228.051 20.7363   5
  -1  12   0 229.834 36.2727   1
  -1  12   0 201.500 17.0911   6
   0 -12   0 161.615 29.5125   1
   0 -12   0 138.372 13.0926   6
   0 -12   0 131.658 11.7559   4
   0 -12   0 137.758 15.0437   3
   0  12   0 187.983 15.6425   6
   0  12   0 188.046 18.4564   5
   0  12   0 166.353 16.3327   3
   0  12   0 155.897 30.3545   1
  -1 -12   0 3.88790 4.40598   3
  -1 -12   0 -1.8730 2.46752   4
  -1 -12   0 13.5580 14.4261   1
  -1 -12   0 11.1912 4.86624   6
   1  12   0 -7.4520 17.3768   1
   1  12   0 9.17944 5.40713   4
   1  12   0 2.85727 3.74126   6
   1  12   0 3.54275 5.50189   5
   1  12   0 0.98759 4.76116   3
  -2 -12   0 63.1834 8.34200   6
  -2 -12   0 69.1882 18.3130   1
  -2 -12   0 55.1697 9.64425   3
  -2 -12   0 47.7766 6.74043   4
   2  12   0 32.9724 8.52923   3
   2  12   0 46.1209 9.78409   3
   2  12   0 32.9569 9.35811   5
   2  12   0 45.2734 7.49065   4
   2  12   0 52.6587 8.99274   6
  -3 -12   0 128.121 24.1414   1
  -3 -12   0 154.636 11.6385   6
  -3 -12   0 149.237 14.6413   3
  -3 -12   0 145.325 13.1137   6
  -3 -12   0 142.287 12.0191   4
   3  12   0 133.428 12.1888   4
   3  12   0 171.510 15.1496   6
   3  12   0 164.611 15.0344   3
   3  12   0 130.191 26.6898   1
   3  12   0 137.886 15.2874   3
   3  12   0 167.695 17.7268   5
  -4 -12   0 -4.2624 4.36950   3
  -4 -12   0 3.41206 3.01717   6
  -4 -12   0 8.00195 3.98069   6
   4  12   0 10.3692 5.10273   6
   4  12   0 6.54166 4.66340   3
   4  12   0 5.54978 4.21670   4
   4  12   0 9.39302 5.91046   5
   4  12   0 -3.8021 7.38275   3
  -5 -12   0 43.9661 8.38204   3
   5  12   0 44.7059 8.16364   6
   5  12   0 39.9174 7.83636   3
   5  12   0 32.8462 5.96608   4
   5  12   0 18.6623 7.61187   3
   5  12   0 60.4971 11.1230   5
   6  12   0 351.893 26.0080   5
   6  12   0 350.162 21.5396   6
   6  12   0 313.622 20.6101   3
   2 -13   0 64.5035 11.3148   4
   1 -13   0 -0.6421 5.25834   3
   1 -13   0 8.17211 7.13433   6
   1 -13   0 32.5817 20.9504   1
   1 -13   0 16.3164 4.79557   4
  -1  13   0 8.32361 6.81328   6
  -1  13   0 4.14611 7.49555   5
  -1  13   0 34.2635 26.0828   1
  -1  13   0 3.20585 6.32873   3
   0 -13   0 8.75899 4.35185   4
   0 -13   0 11.1480 5.53499   3
   0 -13   0 6.96423 4.53751   6
   0 -13   0 0.49217 19.2419   1
   0  13   0 1.21016 5.59228   3
   0  13   0 5.08108 8.30677   5
   0  13   0 4.66110 5.39504   6
   0  13   0 13.7114 22.1874   1
  -1 -13   0 14.4985 6.61195   3
  -1 -13   0 12.8063 5.28489   6
  -1 -13   0 8.24464 4.11971   4
   1  13   0 12.2648 5.75865   6
   1  13   0 2.04761 4.11596   3
   1  13   0 5.89904 6.43524   5
  -2 -13   0 18.8029 5.63192   4
  -2 -13   0 15.8851 6.30655   3
  -2 -13   0 12.7268 4.75648   6
  -2 -13   0 24.4840 18.4939   1
   2  13   0 23.6420 7.19006   3
   2  13   0 48.0454 24.1764   1
   2  13   0 17.2891 7.13380   5
   2  13   0 24.7411 6.82599   6
  -3 -13   0 18.1327 5.61897   4
  -3 -13   0 10.7281 5.02034   6
  -3 -13   0 30.6412 7.74431   3
   3  13   0 8.38850 7.83551   5
   3  13   0 18.6841 5.81538   4
   3  13   0 18.1001 6.15685   6
   3  13   0 22.8590 6.67497   3
   3  13   0 21.3620 8.73542   3
  -4 -13   0 445.757 27.8641   3
   4  13   0 455.062 26.5605   6
   4  13   0 439.934 22.8908   4
   4  13   0 434.458 30.2642   5
  -5 -13   0 115.509 14.8600   3
   5  13   0 131.410 13.3282   3
   5  13   0 127.682 14.8282   6
  -1 -14   0 9.07024 5.54844   4
  -1 -14   0 23.1981 6.06697   6
  -1 -14   0 18.0818 6.93757   3
  -1 -14   0 37.6466 21.9801   1
   1  14   0 19.6444 7.43493   6
   1  14   0 17.2758 28.7555   1
   1  14   0 28.0237 8.82256   5
  -2 -14   0 77.9629 11.2232   6
  -2 -14   0 77.8147 12.9704   3
   2  14   0 80.1633 12.7200   3
   2  14   0 62.1915 13.1380   5
   2  14   0 88.3842 11.9266   6
  -3 -14   0 7.21786 4.91221   4
  -3 -14   0 2.47327 5.87596   3
  -3 -14   0 -5.1980 4.78019   6
   3  14   0 -2.3219 4.73051   6
   3  14   0 0.34925 6.06819   3
   3  14   0 2.14542 6.05730   5
   4  13  -1 4.26777 7.52680   5
   4  13  -1 4.67234 4.89250   3
  -4 -13   1 3.87173 3.33098   6
  -4 -13   1 13.9993 7.24625   3
   3  13  -1 26.7237 7.68940   3
   3  13  -1 36.6740 9.86868   5
   3  13  -1 25.7549 6.90984   6
   3  13  -1 24.4984 10.8745   3
  -3 -13   1 24.2745 6.06507   4
  -3 -13   1 20.1709 5.50908   6
  -3 -13   1 14.4469 7.14110   3
   2  13  -1 -9.7364 21.9299   1
   2  13  -1 7.74143 5.36767   3
   2  13  -1 -0.8085 4.68404   6
   2  13  -1 8.50494 5.76270   4
   2  13  -1 -5.7431 5.99025   5
  -2 -13   1 -3.8768 5.56898   3
  -2 -13   1 3.96677 3.86294   4
  -2 -13   1 -8.6222 18.1592   1
  -2 -13   1 10.1892 5.09053   6
   1  13  -1 70.3411 12.4828   5
   1  13  -1 48.6759 9.95468   3
   1  13  -1 41.4434 9.09519   6
   1  13  -1 23.3172 26.2270   1
  -1 -13   1 64.0591 8.67211   6
  -1 -13   1 42.4808 7.24444   4
  -1 -13   1 36.7217 21.4353   1
  -1 -13   1 46.7471 9.41090   3
   0  13  -1 44.6389 9.22657   6
   0  13  -1 41.9107 10.3458   5
   0  13  -1 41.0914 9.21115   3
   0 -13   1 48.5855 9.77798   3
   0 -13   1 23.6049 5.84582   4
   0 -13   1 31.5478 8.01235   6
   0 -13   1 38.3203 23.4127   1
  -1  13  -1 56.9683 15.1711   5
  -1  13  -1 81.4111 13.9734   3
  -1  13  -1 103.975 32.8721   1
  -1  13  -1 92.5859 12.1584   6
   1 -13   1 83.8977 14.2672   3
   1 -13   1 90.4665 26.2037   1
   1 -13   1 93.8826 9.92254   4
   5  12  -1 110.414 12.9758   6
   5  12  -1 113.582 15.1571   3
   5  12  -1 118.113 13.3929   3
   5  12  -1 101.236 15.1331   5
   5  12  -1 110.951 9.60102   4
  -5 -12   1 127.916 13.7691   3
   4  12  -1 57.1492 9.90429   6
   4  12  -1 69.4394 10.4157   3
   4  12  -1 63.4651 11.1433   3
   4  12  -1 65.6363 11.9460   5
   4  12  -1 57.1917 7.05855   4
  -4 -12   1 61.7862 5.62274   6
  -4 -12   1 61.0233 10.4220   3
   3  12  -1 9.22254 4.12855   4
   3  12  -1 14.0513 19.4184   1
   3  12  -1 -4.3531 3.68700   3
   3  12  -1 -3.1711 7.10046   3
   3  12  -1 -1.6526 5.30200   6
   3  12  -1 11.0572 6.27480   5
  -3 -12   1 7.75491 6.09140   6
  -3 -12   1 21.3868 14.9003   1
  -3 -12   1 8.32422 5.17762   3
  -3 -12   1 8.11610 4.04859   4
   2  12  -1 23.7412 8.36046   5
   2  12  -1 37.9271 7.83207   6
   2  12  -1 40.6546 8.74251   3
   2  12  -1 41.2299 25.0298   1
   2  12  -1 34.7183 9.04881   3
  -2 -12   1 21.3443 15.8630   1
  -2 -12   1 33.8117 7.90739   3
  -2 -12   1 30.3214 5.90897   4
  -2 -12   1 23.0791 5.86997   6
   1  12  -1 296.241 18.8453   4
   1  12  -1 307.817 20.9996   6
   1  12  -1 295.871 22.0644   3
   1  12  -1 308.092 24.2738   5
   1  12  -1 226.403 41.7006   1
  -1 -12   1 315.745 19.4078   6
  -1 -12   1 249.365 20.8856   3
  -1 -12   1 291.861 35.5833   1
  -1 -12   1 303.792 17.5703   4
   0  12  -1 405.797 26.0965   6
   0  12  -1 446.104 28.4221   3
   0  12  -1 445.031 30.1094   5
   0  12  -1 473.576 47.4938   1
   0 -12   1 435.559 25.4218   6
   0 -12   1 447.850 28.2674   3
   0 -12   1 445.024 42.3396   1
   0 -12   1 446.547 23.1463   4
  -1  12  -1 71.4730 26.2889   1
  -1  12  -1 51.1879 9.26441   6
  -1  12  -1 76.6505 11.8678   3
  -1  12  -1 48.6787 10.8431   5
   1 -12   1 63.5400 23.5954   1
   1 -12   1 52.5417 9.78967   6
   1 -12   1 64.3749 11.0402   3
   1 -12   1 78.6482 9.23837   4
  -2  12  -1 225.450 20.0821   3
  -2  12  -1 187.700 20.5577   5
  -2  12  -1 158.309 41.1050   1
   2 -12   1 242.932 17.8175   6
   2 -12   1 208.873 18.9221   3
   2 -12   1 231.071 36.8077   1
   2 -12   1 218.086 16.4479   4
  -3  12  -1 -1.2849 4.51292   6
  -3  12  -1 -10.308 31.1374   1
  -3  12  -1 -1.6865 5.77151   5
   3 -12   1 3.52670 4.95605   4
   3 -12   1 20.6078 21.5888   1
   3 -12   1 3.62368 4.44118   6
   6  11  -1 25.9987 5.97950   3
   6  11  -1 25.1900 7.36117   6
   6  11  -1 30.9335 9.06580   5
   6  11  -1 24.6664 7.69134   3
   6  11  -1 30.3753 5.27212   4
  -6 -11   1 25.8336 7.04016   3
   5  11  -1 238.938 20.4325   5
   5  11  -1 235.620 17.6256   3
   5  11  -1 233.944 17.3505   6
   5  11  -1 207.694 12.7520   4
   5  11  -1 229.921 17.3539   3
  -5 -11   1 207.496 15.8154   3
   4  11  -1 47.8733 10.2831   3
   4  11  -1 62.9612 10.0187   6
   4  11  -1 38.2965 9.49476   5
   4  11  -1 78.3855 22.0299   1
   4  11  -1 45.5288 6.30347   4
   4  11  -1 52.5738 8.42769   3
  -4 -11   1 53.2852 4.03288   6
  -4 -11   1 57.2851 4.23068   6
  -4 -11   1 49.0449 8.87300   3
  -4 -11   1 41.8281 14.3556   1
   3  11  -1 11.7704 5.15117   3
   3  11  -1 2.24051 3.72241   6
   3  11  -1 -0.4837 4.99160   5
   3  11  -1 -3.2313 2.74505   4
   3  11  -1 -2.6520 5.15493   3
  -3 -11   1 0.49080 16.5280   1
  -3 -11   1 2.28715 3.06581   6
  -3 -11   1 -2.3861 2.92613   4
  -3 -11   1 2.02766 4.46229   6
  -3 -11   1 1.13178 3.87097   3
   2  11  -1 25.1216 7.58434   3
   2  11  -1 18.6104 5.89335   3
   2  11  -1 16.3120 4.22774   4
   2  11  -1 -3.8257 14.3006   1
   2  11  -1 17.2761 6.72604   5
   2  11  -1 14.0790 5.18720   6
  -2 -11   1 17.5319 5.90405   3
  -2 -11   1 17.2416 12.5713   1
  -2 -11   1 16.4239 4.74869   6
  -2 -11   1 19.8036 4.29261   4
   1  11  -1 530.714 32.8513   3
   1  11  -1 594.253 31.1778   6
   1  11  -1 600.415 48.5095   1
   1  11  -1 599.932 32.7185   3
   1  11  -1 588.334 35.3414   5
  -1 -11   1 608.982 32.4020   3
  -1 -11   1 604.110 27.8070   4
  -1 -11   1 605.154 29.5827   6
  -1 -11   1 597.968 44.4744   1
   0  11  -1 479.587 28.0652   3
   0  11  -1 428.126 42.5260   1
   0  11  -1 483.836 30.1059   5
   0  11  -1 417.477 23.9951   4
   0  11  -1 457.426 26.1503   6
   0 -11   1 459.751 24.8684   6
   0 -11   1 446.053 22.8680   4
   0 -11   1 441.989 27.5291   3
   0 -11   1 460.586 40.8258   1
  -1  11  -1 9.78231 4.80665   6
  -1  11  -1 20.9833 5.91484   3
  -1  11  -1 34.4394 19.4610   1
  -1  11  -1 14.7763 6.26820   5
   1 -11   1 15.6460 5.76016   3
   1 -11   1 27.1423 15.2683   1
   1 -11   1 6.84360 3.87711   4
   1 -11   1 18.5044 5.47512   6
  -2  11  -1 437.244 27.7968   3
  -2  11  -1 397.847 24.4789   6
  -2  11  -1 450.876 29.5203   5
  -2  11  -1 380.585 46.3926   1
   2 -11   1 421.094 23.8250   4
   2 -11   1 438.036 27.3186   3
   2 -11   1 436.618 24.9680   6
   2 -11   1 404.089 41.0540   1
  -3  11  -1 18.8320 6.45143   6
  -3  11  -1 10.7913 25.2867   1
  -3  11  -1 14.0096 7.86737   5
   3 -11   1 -4.1366 17.8112   1
   3 -11   1 14.0774 6.73628   3
   3 -11   1 12.3477 6.33093   6
   3 -11   1 25.1731 6.29004   4
  -4  11  -1 10.7062 6.07847   6
  -4  11  -1 9.75348 7.14463   5
   4 -11   1 20.0566 21.4466   1
   4 -11   1 8.94836 5.83004   6
   4 -11   1 11.7706 6.79016   3
   4 -11   1 12.9699 6.86583   4
   7  10  -1 232.066 19.8659   5
   7  10  -1 198.628 15.6901   3
   7  10  -1 207.557 15.3397   6
   7  10  -1 207.434 13.9724   3
   6  10  -1 17.2276 5.67620   6
   6  10  -1 15.9920 5.30451   3
   6  10  -1 11.3858 5.83215   5
   6  10  -1 11.3734 3.84507   4
   6  10  -1 10.7409 5.33781   3
   5  10  -1 295.074 18.9627   6
   5  10  -1 306.569 20.2907   3
   5  10  -1 298.093 31.9118   1
   5  10  -1 327.631 19.7077   3
   5  10  -1 351.474 23.7858   5
   5  10  -1 307.669 15.6473   4
  -5 -10   1 288.456 33.5196   1
  -5 -10   1 332.034 19.4310   3
   4  10  -1 3.98135 2.76720   4
   4  10  -1 8.70650 5.54973   3
   4  10  -1 0.82157 16.4872   1
   4  10  -1 8.70774 5.03090   5
   4  10  -1 5.58053 3.64908   3
  -4 -10   1 -2.3135 8.58470   1
  -4 -10   1 4.39579 3.69426   3
   3  10  -1 1118.67 50.3213   3
   3  10  -1 1171.69 53.1781   5
   3  10  -1 1150.73 50.2631   3
   3  10  -1 1213.75 65.3873   1
   3  10  -1 1116.92 43.9920   4
  -3 -10   1 1135.57 62.2305   1
  -3 -10   1 1084.98 44.0289   6
  -3 -10   1 1115.18 49.4216   3
  -3 -10   1 1116.95 45.1751   6
  -3 -10   1 1115.04 45.1078   4
   2  10  -1 748.304 39.1272   5
   2  10  -1 774.266 36.9457   3
   2  10  -1 749.144 50.0383   1
   2  10  -1 763.596 36.8914   3
   2  10  -1 649.335 31.0204   4
  -2 -10   1 738.971 33.9593   6
  -2 -10   1 759.684 35.9852   3
  -2 -10   1 749.137 31.4139   4
  -2 -10   1 749.373 46.9678   1
  -2 -10   1 742.062 32.7980   6
   1  10  -1 9.15551 5.24197   3
   1  10  -1 0.50339 11.9854   1
   1  10  -1 12.4350 5.01684   6
   1  10  -1 5.32680 4.33876   5
   1  10  -1 11.7816 3.87887   4
   1  10  -1 2.74982 3.70626   3
  -1 -10   1 10.8953 11.1351   1
  -1 -10   1 7.86068 4.13368   3
  -1 -10   1 3.85488 2.23927   4
  -1 -10   1 7.59426 4.01492   6
   0  10  -1 532.184 31.8890   5
   0  10  -1 528.285 44.0806   1
   0  10  -1 551.170 29.7894   3
   0  10  -1 533.810 28.2530   6
   0  10  -1 504.043 30.1319   3
   0 -10   1 548.330 27.1780   6
   0 -10   1 665.487 44.4180   1
   0 -10   1 541.973 29.5517   3
   0 -10   1 526.240 25.1961   4
  -1  10  -1 238.412 31.7494   1
  -1  10  -1 197.263 15.7504   6
  -1  10  -1 225.616 17.9699   3
  -1  10  -1 210.316 16.0034   4
  -1  10  -1 203.156 18.0889   5
   1 -10   1 227.802 17.8346   3
   1 -10   1 197.206 27.5357   1
   1 -10   1 236.063 15.0738   4
  -2  10  -1 98.5529 22.1456   1
  -2  10  -1 97.3576 12.3960   5
  -2  10  -1 69.2173 11.0555   3
  -2  10  -1 87.8549 10.2188   6
   2 -10   1 91.1764 11.5338   3
   2 -10   1 87.8542 10.7109   6
   2 -10   1 61.0225 19.3910   1
  -3  10  -1 8.27126 5.68563   6
  -3  10  -1 16.7527 6.61826   3
  -3  10  -1 9.86837 19.7436   1
  -3  10  -1 13.9727 6.18821   5
   3 -10   1 20.5792 16.1748   1
   3 -10   1 1.00933 4.58266   3
   3 -10   1 11.0282 4.91703   6
   3 -10   1 13.6174 4.90555   4
  -4  10  -1 8.31811 28.3386   1
  -4  10  -1 17.3156 7.08656   5
  -4  10  -1 16.2535 5.77448   6
  -4  10  -1 7.50093 7.26616   3
   4 -10   1 22.0928 21.4001   1
   4 -10   1 14.1410 6.40568   6
   4 -10   1 19.8222 5.97060   4
   4 -10   1 10.7485 6.29708   3
   7   9  -1 44.8363 8.84854   5
   7   9  -1 36.6290 6.23759   3
   7   9  -1 47.4997 7.32716   3
  -7  -9   1 32.5434 6.05212   3
   6   9  -1 61.7881 8.15126   6
   6   9  -1 61.9898 7.08020   4
   6   9  -1 69.3480 8.65651   6
   6   9  -1 62.2970 8.36517   3
   6   9  -1 60.1862 7.33878   3
   6   9  -1 61.5162 10.2010   5
  -6  -9   1 68.6107 7.86372   3
   5   9  -1 174.341 12.7889   3
   5   9  -1 186.561 13.4658   3
   5   9  -1 176.961 13.3543   6
   5   9  -1 163.382 10.3188   4
  -5  -9   1 168.296 12.3336   3
   4   9  -1 222.305 24.4017   1
   4   9  -1 276.780 16.7369   6
   4   9  -1 276.817 13.8171   4
   4   9  -1 275.382 17.6138   3
   4   9  -1 272.859 16.6162   6
   4   9  -1 288.879 20.3612   5
   4   9  -1 273.653 17.3866   3
  -4  -9   1 267.662 16.9689   3
  -4  -9   1 287.677 24.7243   1
   3   9  -1 428.769 22.5263   6
   3   9  -1 428.237 25.8582   5
   3   9  -1 337.902 31.0127   1
   3   9  -1 431.080 23.2989   3
   3   9  -1 410.204 21.5157   6
   3   9  -1 420.003 18.9361   4
   3   9  -1 408.756 23.5458   3
  -3  -9   1 463.547 20.2933   4
  -3  -9   1 426.991 31.3600   1
  -3  -9   1 411.002 22.7845   3
  -3  -9   1 424.111 19.7174   6
  -3  -9   1 410.406 18.8552   6
   2   9  -1 289.375 18.3277   3
   2   9  -1 310.395 18.9726   3
   2   9  -1 262.109 16.3962   6
   2   9  -1 271.496 17.0839   6
   2   9  -1 265.401 28.7651   1
   2   9  -1 299.856 20.4972   5
   2   9  -1 278.396 14.5251   4
  -2  -9   1 288.711 21.0794   3
  -2  -9   1 273.742 16.1477   6
  -2  -9   1 286.332 15.3144   6
  -2  -9   1 265.200 25.1615   1
   1   9  -1 151.227 12.3564   3
   1   9  -1 107.905 11.2512   3
   1   9  -1 106.705 11.8523   5
   1   9  -1 116.651 10.6731   6
   1   9  -1 148.815 21.5225   1
   1   9  -1 119.703 9.03990   4
  -1  -9   1 121.987 11.0125   3
  -1  -9   1 120.592 11.7619   3
  -1  -9   1 109.036 18.2375   1
  -1  -9   1 115.627 9.57275   6
  -1  -9   1 124.481 8.92734   4
  -1  -9   1 115.448 11.2748   6
   0   9  -1 493.317 26.7640   3
   0   9  -1 463.590 24.9150   6
   0   9  -1 463.458 38.3446   1
   0   9  -1 448.255 23.1907   4
   0   9  -1 492.347 28.2401   5
   0  -9   1 463.020 22.3669   4
   0  -9   1 499.317 26.9344   3
   0  -9   1 444.395 35.3247   1
   0  -9   1 483.382 24.2530   6
   0  -9   1 520.772 26.8544   3
  -1   9  -1 577.378 33.0521   3
  -1   9  -1 653.968 31.7300   4
  -1   9  -1 727.107 35.6961   5
  -1   9  -1 674.505 34.2913   3
  -1   9  -1 631.158 31.8591   6
  -1   9  -1 711.737 47.2912   1
   1  -9   1 728.769 30.7913   4
   1  -9   1 672.147 33.9230   3
   1  -9   1 670.142 34.7403   3
   1  -9   1 764.265 46.7985   1
   1  -9   1 626.945 31.1180   6
  -2   9  -1 86.2110 9.33589   6
  -2   9  -1 91.7660 20.6952   1
  -2   9  -1 85.2639 10.7581   3
  -2   9  -1 87.7919 11.8224   5
   2  -9   1 79.0460 9.30996   6
   2  -9   1 70.1436 16.9121   1
   2  -9   1 83.0021 10.5631   3
   2  -9   1 81.9308 11.8294   3
   2  -9   1 84.0720 9.13110   4
  -3   9  -1 380.356 39.9464   1
  -3   9  -1 438.133 25.8975   3
  -3   9  -1 421.602 22.8231   6
  -3   9  -1 414.222 26.3439   5
   3  -9   1 394.972 37.2514   1
   3  -9   1 385.433 26.3566   3
   3  -9   1 422.374 23.8153   6
   3  -9   1 436.770 24.0028   4
   3  -9   1 453.279 26.2131   3
  -4   9  -1 -2.1982 2.94799   6
  -4   9  -1 5.87835 5.05958   3
  -4   9  -1 -13.602 18.9187   1
  -4   9  -1 4.22805 5.64536   5
   4  -9   1 -0.4324 3.45946   6
   4  -9   1 0.51528 3.61453   3
   4  -9   1 -10.917 6.14149   3
   4  -9   1 -3.1016 4.15514   4
   4  -9   1 -20.098 13.2382   1
  -5   9  -1 198.509 18.5298   3
  -5   9  -1 228.394 39.7074   1
  -5   9  -1 223.254 18.5520   5
  -5   9  -1 169.965 13.4261   6
  -5   9  -1 198.098 12.5529   6
   5  -9   1 221.713 17.5018   4
   5  -9   1 247.987 25.2007   3
   5  -9   1 198.060 33.3183   1
   5  -9   1 205.517 16.7306   6
   8   8  -1 134.660 8.65166   3
   8   8  -1 127.027 13.9380   5
   8   8  -1 145.172 9.12850   3
   8   8  -1 125.609 12.1810   6
   7   8  -1 -3.7402 4.48606   5
   7   8  -1 2.14161 3.00541   3
   7   8  -1 -4.9088 3.06278   6
   7   8  -1 6.24906 3.01077   3
  -7  -8   1 -2.1046 2.76554   3
   6   8  -1 39.7812 6.31438   3
   6   8  -1 52.6957 6.82718   6
   6   8  -1 39.5491 6.21015   4
   6   8  -1 35.9243 12.4532   1
   6   8  -1 44.2007 5.76047   3
   6   8  -1 33.9194 7.70375   5
   6   8  -1 46.8548 6.34715   6
  -6  -8   1 28.6683 10.1249   1
  -6  -8   1 52.7541 6.40130   3
   5   8  -1 176.676 10.3969   4
   5   8  -1 202.106 15.7075   5
   5   8  -1 195.665 12.7710   3
   5   8  -1 180.489 12.3563   6
   5   8  -1 173.202 11.8121   6
   5   8  -1 176.030 12.3243   3
  -5  -8   1 146.562 18.3855   1
  -5  -8   1 148.716 13.1788   3
   4   8  -1 430.957 24.8237   5
   4   8  -1 446.882 21.9923   3
   4   8  -1 394.179 29.0149   1
   4   8  -1 411.559 18.1463   4
   4   8  -1 414.307 21.1128   6
   4   8  -1 397.012 21.4061   3
  -4  -8   1 378.751 24.3467   5
  -4  -8   1 411.500 28.1189   1
  -4  -8   1 384.441 20.5861   3
   3   8  -1 -2.3266 1.82292   6
   3   8  -1 0.77723 2.39591   3
   3   8  -1 -2.1551 2.41548   5
   3   8  -1 4.31996 2.90729   6
   3   8  -1 -1.6915 6.47158   1
   3   8  -1 -0.3631 1.98903   3
   3   8  -1 0.24384 1.63749   4
  -3  -8   1 -0.2829 1.58623   6
  -3  -8   1 7.32013 7.43911   1
  -3  -8   1 -1.8932 2.49038   3
  -3  -8   1 -0.8340 1.63108   4
  -3  -8   1 -0.8437 2.13030   3
  -3  -8   1 2.36538 4.11273   5
   2   8  -1 449.970 22.8861   6
   2   8  -1 474.306 20.0357   4
   2   8  -1 460.410 25.8388   5
   2   8  -1 470.883 33.2075   1
   2   8  -1 462.026 23.9469   3
   2   8  -1 485.750 24.0580   3
   2   8  -1 428.938 23.6118   6
  -2  -8   1 430.950 20.5840   6
  -2  -8   1 460.580 21.7295   6
  -2  -8   1 424.499 23.4033   3
  -2  -8   1 485.145 20.4740   4
  -2  -8   1 466.056 23.5705   3
  -2  -8   1 429.326 25.3309   5
  -2  -8   1 441.804 30.9283   1
   1   8  -1 187.303 13.2765   3
   1   8  -1 179.861 20.5674   1
   1   8  -1 168.276 12.1744   6
   1   8  -1 156.961 10.2239   4
   1   8  -1 165.656 13.0672   3
   1   8  -1 160.088 13.7616   5
   1   8  -1 181.010 11.9099   6
  -1  -8   1 170.012 14.2081   5
  -1  -8   1 160.966 19.2553   1
  -1  -8   1 176.879 11.3580   4
  -1  -8   1 185.556 11.3535   6
  -1  -8   1 173.535 12.8026   3
  -1  -8   1 123.107 13.6525   3
  -1  -8   1 178.455 12.0843   6
   0   8  -1 521.360 26.5283   3
   0   8  -1 460.621 23.8615   6
   0   8  -1 486.356 24.6118   6
   0   8  -1 514.317 23.4066   4
   0   8  -1 524.356 27.6617   5
   0   8  -1 471.272 25.8286   3
   0   8  -1 499.938 36.4174   1
   0  -8   1 483.750 23.7721   6
   0  -8   1 465.393 25.9441   3
   0  -8   1 524.372 35.3560   1
   0  -8   1 540.478 26.3652   3
   0  -8   1 461.269 26.7224   5
   0  -8   1 490.709 22.3452   4
   0  -8   1 535.862 25.3296   6
  -1   8  -1 2622.39 100.864   3
  -1   8  -1 2398.71 110.180   1
  -1   8  -1 2335.23 92.1446   6
  -1   8  -1 2220.92 92.2530   4
  -1   8  -1 2527.02 95.0619   3
  -1   8  -1 2552.39 96.4241   5
  -1   8  -1 2588.34 93.0856   6
   1  -8   1 2617.09 108.685   1
   1  -8   1 2532.26 94.7878   3
   1  -8   1 2567.86 95.8568   3
   1  -8   1 2542.58 91.1083   4
   1  -8   1 2508.33 92.8676   6
   1  -8   1 2461.85 94.2207   6
   1  -8   1 2323.97 95.7772   5
  -2   8  -1 343.638 19.3028   6
  -2   8  -1 317.621 19.8856   4
  -2   8  -1 343.132 18.9527   6
  -2   8  -1 345.067 21.6849   5
  -2   8  -1 363.687 33.4452   1
  -2   8  -1 365.183 21.4839   3
   2  -8   1 334.178 19.3295   6
   2  -8   1 327.055 21.2965   5
   2  -8   1 344.313 22.1160   3
   2  -8   1 364.391 30.8301   1
   2  -8   1 335.626 19.0884   4
   2  -8   1 350.221 21.2347   3
  -3   8  -1 7.99463 3.93617   6
  -3   8  -1 19.2044 13.5107   1
  -3   8  -1 13.4224 4.19214   6
  -3   8  -1 0.78968 3.70463   3
  -3   8  -1 14.2186 4.93669   5
   3  -8   1 15.9442 11.5702   1
   3  -8   1 9.32552 3.84608   6
   3  -8   1 7.26555 4.00864   3
   3  -8   1 9.48067 5.14170   3
   3  -8   1 5.98340 4.79182   5
   3  -8   1 12.2872 4.19481   4
  -4   8  -1 13.7660 14.8401   1
  -4   8  -1 13.4831 4.70673   6
  -4   8  -1 20.0591 4.70722   6
  -4   8  -1 14.9067 6.00676   5
  -4   8  -1 21.4817 6.30772   3
   4  -8   1 18.9168 5.77124   6
   4  -8   1 36.3120 14.9802   1
   4  -8   1 23.4378 6.16776   4
   4  -8   1 13.0841 5.20778   3
   4  -8   1 21.7644 7.09280   5
   4  -8   1 26.8809 7.70631   3
  -5   8  -1 16.6249 6.44301   3
  -5   8  -1 3.59390 3.76122   6
  -5   8  -1 3.38693 17.7516   1
  -5   8  -1 2.59526 3.45581   6
   5  -8   1 11.1556 4.61215   3
   5  -8   1 11.6216 7.08083   3
   5  -8   1 10.8946 6.04197   5
   5  -8   1 7.48887 4.58824   4
   5  -8   1 16.5327 5.43443   6
   5  -8   1 9.74569 14.5199   1
  -6   8  -1 12.8405 6.58855   3
  -6   8  -1 -16.683 23.2836   1
   6  -8   1 11.5849 5.17103   6
   6  -8   1 12.5746 5.52483   4
   6  -8   1 -6.2291 19.6535   1
   6  -8   1 6.22115 4.92895   3
   8   7  -1 359.662 14.1069   3
   8   7  -1 354.864 22.0971   5
   8   7  -1 355.151 18.5682   6
   8   7  -1 351.696 18.1125   6
   7   7  -1 110.840 9.67556   6
   7   7  -1 120.813 8.63782   3
   7   7  -1 94.0411 12.0827   5
   7   7  -1 120.606 14.4101   1
   7   7  -1 129.103 9.60718   6
   7   7  -1 124.538 11.0462   4
   7   7  -1 121.353 9.46514   3
  -7  -7   1 104.803 13.8542   1
  -7  -7   1 124.220 6.44879   3
   6   7  -1 407.430 19.8425   3
   6   7  -1 407.981 19.7393   3
   6   7  -1 413.831 24.1326   5
   6   7  -1 406.048 20.4381   4
   6   7  -1 417.534 19.5977   6
   6   7  -1 371.246 19.0698   6
   6   7  -1 389.018 29.8517   1
  -6  -7   1 416.707 18.3387   3
  -6  -7   1 402.849 24.6791   5
   5   7  -1 628.437 26.8116   6
   5   7  -1 590.647 27.0936   3
   5   7  -1 621.578 31.3953   5
   5   7  -1 619.830 26.4179   6
   5   7  -1 625.314 27.1104   3
   5   7  -1 563.450 34.1581   1
   5   7  -1 620.339 26.0786   4
  -5  -7   1 607.945 26.8873   3
  -5  -7   1 582.158 31.6754   5
  -5  -7   1 623.267 26.5780   3
   4   7  -1 57.0569 5.64086   4
   4   7  -1 59.2468 6.45843   3
   4   7  -1 58.3523 11.6120   1
   4   7  -1 42.7631 5.56964   6
   4   7  -1 65.4770 6.55879   6
   4   7  -1 41.6898 5.44839   3
   4   7  -1 51.3679 7.97669   5
  -4  -7   1 44.9694 5.64820   3
  -4  -7   1 63.3465 10.7205   1
  -4  -7   1 53.3649 6.18924   3
   3   7  -1 224.245 12.9867   6
   3   7  -1 194.716 18.9986   1
   3   7  -1 214.252 10.5402   4
   3   7  -1 225.588 13.4750   3
   3   7  -1 194.603 14.8959   5
   3   7  -1 214.994 13.3212   3
  -3  -7   1 209.592 10.0104   6
  -3  -7   1 199.590 15.1041   5
  -3  -7   1 211.758 12.9231   3
  -3  -7   1 217.372 9.76148   6
  -3  -7   1 213.227 18.2340   1
  -3  -7   1 213.520 11.4534   4
   2   7  -1 60.0987 6.60554   3
   2   7  -1 53.4227 5.94130   6
   2   7  -1 56.3539 6.23425   6
   2   7  -1 60.8296 7.55636   5
   2   7  -1 52.9891 6.45606   3
   2   7  -1 52.6634 11.1602   1
   2   7  -1 51.6455 4.42670   4
  -2  -7   1 48.0349 10.2754   1
  -2  -7   1 58.1972 4.86806   4
  -2  -7   1 54.1561 6.44536   3
  -2  -7   1 52.1594 7.10056   5
  -2  -7   1 52.0876 6.30123   3
  -2  -7   1 55.5282 5.87357   6
  -2  -7   1 67.4745 5.35275   6
   1   7  -1 480.851 22.1602   6
   1   7  -1 490.795 23.0558   6
   1   7  -1 488.122 23.8500   3
   1   7  -1 482.233 24.2398   3
   1   7  -1 493.042 22.2933   4
   1   7  -1 485.012 25.3068   5
   1   7  -1 476.056 32.2493   1
  -1  -7   1 470.568 22.5900   6
  -1  -7   1 488.512 23.6491   3
  -1  -7   1 476.100 24.1225   3
  -1  -7   1 480.036 25.2636   5
  -1  -7   1 458.924 30.7789   1
  -1  -7   1 484.832 20.3540   4
  -1  -7   1 483.369 21.9638   6
   0   7  -1 935.956 38.4345   6
   0   7  -1 958.116 37.7884   6
   0   7  -1 900.537 39.4716   3
   0   7  -1 925.134 40.9098   5
   0   7  -1 863.810 39.5113   3
   0   7  -1 870.909 49.7137   1
   0   7  -1 905.466 36.5781   4
   0  -7   1 929.336 39.4046   3
   0  -7   1 962.302 38.6057   6
   0  -7   1 876.823 39.7565   3
   0  -7   1 864.093 40.6119   5
   0  -7   1 996.569 49.7019   1
  -1   7  -1 373.318 21.3021   5
  -1   7  -1 351.913 19.0453   6
  -1   7  -1 349.231 29.3949   1
  -1   7  -1 359.206 18.5715   6
  -1   7  -1 390.642 19.3897   4
  -1   7  -1 383.525 20.8973   3
  -1   7  -1 323.417 20.1591   3
   1  -7   1 388.576 29.1010   1
   1  -7   1 370.376 19.9491   6
   1  -7   1 395.895 19.1741   6
   1  -7   1 353.351 20.6622   3
   1  -7   1 339.962 20.0127   3
   1  -7   1 351.591 20.6569   5
   1  -7   1 353.358 18.0100   4
  -2   7  -1 4.75730 3.06358   6
  -2   7  -1 -0.2816 2.29479   6
  -2   7  -1 1.13448 2.95339   4
  -2   7  -1 4.19778 3.37339   3
  -2   7  -1 2.80504 3.11055   3
  -2   7  -1 3.01453 2.84746   5
  -2   7  -1 -3.5024 8.43055   1
   2  -7   1 4.31006 3.44978   3
   2  -7   1 -1.6234 2.81600   6
   2  -7   1 1.16179 2.79709   5
   2  -7   1 3.30960 2.31835   3
   2  -7   1 -13.221 6.67737   1
   2  -7   1 1.63676 2.26818   6
   2  -7   1 0.06662 1.97989   4
  -3   7  -1 589.250 27.9765   6
  -3   7  -1 677.073 44.9706   1
  -3   7  -1 612.395 28.2544   6
  -3   7  -1 628.685 31.5150   5
  -3   7  -1 697.481 32.2021   3
   3  -7   1 648.236 32.4294   3
   3  -7   1 648.861 42.3783   1
   3  -7   1 603.469 30.0257   4
   3  -7   1 669.160 31.7406   3
   3  -7   1 605.710 30.4476   5
   3  -7   1 600.752 29.5591   6
  -4   7  -1 112.299 13.9284   3
  -4   7  -1 88.0876 19.4697   1
  -4   7  -1 105.626 10.8961   5
  -4   7  -1 89.7919 8.55793   6
  -4   7  -1 106.941 8.69293   6
   4  -7   1 122.334 12.5107   3
   4  -7   1 112.090 11.0898   3
   4  -7   1 118.989 11.2323   5
   4  -7   1 115.272 19.9764   1
   4  -7   1 95.3320 10.6654   4
  -5   7  -1 378.854 16.6380   6
  -5   7  -1 402.561 23.4737   3
   5  -7   1 365.918 24.6012   3
   5  -7   1 386.130 22.5961   6
   5  -7   1 384.662 21.9160   5
   5  -7   1 332.639 33.0432   1
   5  -7   1 368.972 23.1019   3
   5  -7   1 390.557 24.2527   4
  -6   7  -1 283.661 20.2590   3
  -6   7  -1 255.705 37.2364   1
   6  -7   1 315.009 32.5511   1
   6  -7   1 315.507 21.6149   4
   6  -7   1 290.328 19.5399   3
   6  -7   1 276.582 18.7814   6
   6  -7   1 270.799 18.6217   5
   6  -7   1 271.749 22.8449   3
   8   6  -1 69.5932 7.90553   6
   8   6  -1 80.9646 9.65831   5
   8   6  -1 71.9231 7.43988   6
   8   6  -1 52.2927 8.54540   4
   7   6  -1 292.132 18.9535   4
   7   6  -1 307.982 14.1492   3
   7   6  -1 299.800 14.0283   3
   7   6  -1 315.383 15.2965   6
   7   6  -1 303.491 15.6167   6
   7   6  -1 321.263 19.2923   5
   6   6  -1 129.458 12.9029   1
   6   6  -1 118.043 8.52981   6
   6   6  -1 131.026 11.9408   5
   6   6  -1 126.359 8.33966   6
   6   6  -1 133.624 8.50707   3
   6   6  -1 132.045 8.38233   3
   6   6  -1 109.831 10.0249   4
  -6  -6   1 126.561 7.62369   3
  -6  -6   1 117.272 13.0847   1
  -6  -6   1 132.432 7.62929   3
   5   6  -1 830.014 33.5006   3
   5   6  -1 818.568 33.7007   4
   5   6  -1 864.688 40.0192   1
   5   6  -1 826.784 33.4970   3
   5   6  -1 812.339 32.6165   6
   5   6  -1 851.279 37.8295   5
  -5  -6   1 798.778 37.9681   5
  -5  -6   1 845.548 32.8334   3
  -5  -6   1 803.309 34.6479   3
  -5  -6   1 836.455 39.1197   1
   4   6  -1 1290.20 53.9069   5
   4   6  -1 1264.84 50.1680   4
   4   6  -1 1289.63 49.4408   3
   4   6  -1 1270.05 48.9724   6
   4   6  -1 1300.82 49.5361   3
   4   6  -1 1287.94 57.2877   1
  -4  -6   1 1371.26 49.4963   3
  -4  -6   1 1358.07 56.2808   1
  -4  -6   1 1293.17 54.3213   5
   3   6  -1 31.2751 4.37266   6
   3   6  -1 30.9299 4.28992   6
   3   6  -1 30.9329 3.25462   4
   3   6  -1 33.4973 8.37045   1
   3   6  -1 28.6873 5.31653   5
   3   6  -1 41.3159 4.83818   3
   3   6  -1 34.5245 4.55474   3
  -3  -6   1 41.9454 4.68834   3
  -3  -6   1 30.2731 5.78018   5
  -3  -6   1 33.4083 4.43198   3
  -3  -6   1 34.1311 1.90240   6
   2   6  -1 2355.84 86.8622   3
   2   6  -1 2469.60 89.8187   5
   2   6  -1 2390.72 95.7817   1
   2   6  -1 2395.80 86.2049   6
   2   6  -1 2436.67 83.4070   4
   2   6  -1 2321.98 85.1057   6
   2   6  -1 2350.98 86.9821   3
  -2  -6   1 2385.63 86.9675   3
  -2  -6   1 2378.64 86.6671   3
  -2  -6   1 2409.41 83.9712   4
  -2  -6   1 2349.96 83.9472   6
  -2  -6   1 2300.77 89.3545   5
  -2  -6   1 2303.41 86.1723   6
  -2  -6   1 2470.30 95.2236   1
   1   6  -1 100.608 8.36904   3
   1   6  -1 108.671 9.42987   5
   1   6  -1 78.5632 6.83190   6
   1   6  -1 101.575 6.37739   4
   1   6  -1 88.0086 7.47710   6
   1   6  -1 103.540 8.34377   3
   1   6  -1 100.591 13.3764   1
  -1  -6   1 104.854 9.25941   5
  -1  -6   1 102.787 6.24565   4
  -1  -6   1 99.7188 7.57730   6
  -1  -6   1 94.4525 6.92891   6
  -1  -6   1 89.4907 7.76640   3
  -1  -6   1 97.2848 8.26909   3
  -1  -6   1 140.048 14.1099   1
   0   6  -1 2397.13 89.3317   3
   0   6  -1 2526.36 88.5317   6
   0   6  -1 2411.75 86.7327   4
   0   6  -1 2465.17 90.7379   5
   0   6  -1 2339.04 99.4500   1
   0   6  -1 2325.31 88.2506   6
   0   6  -1 2638.49 90.2786   3
   0  -6   1 2419.07 85.9755   4
   0  -6   1 2505.82 87.3781   6
   0  -6   1 2331.50 89.9766   3
   0  -6   1 2212.59 98.0572   1
   0  -6   1 2472.29 90.6564   5
   0  -6   1 2408.08 89.5706   3
   0  -6   1 2435.62 88.2352   6
  -1   6  -1 919.618 37.1156   6
  -1   6  -1 909.465 39.0505   5
  -1   6  -1 928.564 38.5145   3
  -1   6  -1 893.877 36.2770   6
  -1   6  -1 925.464 48.4365   1
  -1   6  -1 874.361 36.6023   4
   1  -6   1 858.635 37.9132   3
   1  -6   1 908.632 36.5276   6
   1  -6   1 881.343 38.5041   5
   1  -6   1 846.250 35.6448   4
   1  -6   1 891.835 37.3587   6
   1  -6   1 854.013 38.2965   3
   1  -6   1 923.852 46.9346   1
  -2   6  -1 197.618 13.6579   5
  -2   6  -1 221.398 12.8831   6
  -2   6  -1 177.318 12.8037   4
  -2   6  -1 184.829 11.9422   6
  -2   6  -1 218.182 14.1118   3
  -2   6  -1 194.515 13.7613   3
  -2   6  -1 193.684 21.2924   1
   2  -6   1 184.693 13.8644   3
   2  -6   1 194.670 12.3543   4
   2  -6   1 214.949 13.8258   5
   2  -6   1 204.870 13.6556   3
   2  -6   1 199.219 13.0801   6
   2  -6   1 226.336 21.1371   1
   2  -6   1 182.686 12.1808   6
  -3   6  -1 1200.47 49.2136   3
  -3   6  -1 1213.23 46.1657   6
  -3   6  -1 1127.33 45.7556   6
  -3   6  -1 1254.89 49.5681   5
  -3   6  -1 1146.57 49.7870   3
  -3   6  -1 1152.18 62.4533   1
   3  -6   1 1178.39 48.4173   4
   3  -6   1 1123.79 49.9066   3
   3  -6   1 1252.08 47.6527   6
   3  -6   1 1138.15 48.3812   5
   3  -6   1 1156.49 49.4038   3
   3  -6   1 1151.59 59.6423   1
   3  -6   1 1165.57 48.9225   6
  -4   6  -1 61.9459 8.03187   3
  -4   6  -1 52.3124 8.06539   5
  -4   6  -1 64.5785 6.21945   6
  -4   6  -1 77.2313 16.6791   1
   4  -6   1 42.5757 7.24568   5
   4  -6   1 60.5069 8.40085   3
   4  -6   1 55.6513 7.84044   4
   4  -6   1 63.0286 7.90954   3
   4  -6   1 53.4173 7.53300   6
   4  -6   1 48.5209 8.07292   6
   4  -6   1 57.5949 13.4107   1
  -5   6  -1 155.252 25.5518   1
  -5   6  -1 165.581 7.72770   6
  -5   6  -1 190.873 14.3942   3
  -5   6  -1 160.643 7.65176   6
   5  -6   1 166.766 12.8225   5
   5  -6   1 168.979 17.3977   3
   5  -6   1 180.577 14.9224   4
   5  -6   1 190.031 14.0922   3
   5  -6   1 143.302 21.9582   1
  -6   6  -1 8.39961 4.98835   3
  -6   6  -1 5.16466 18.2866   1
   6  -6   1 11.9450 12.9690   1
   6  -6   1 1.58014 3.83978   3
   6  -6   1 17.2257 5.07507   6
   6  -6   1 9.95724 5.31430   4
   6  -6   1 3.81521 5.23186   3
   6  -6   1 9.93223 4.75001   5
  -7   6  -1 23.1218 7.22474   3
  -7   6  -1 9.73872 24.2884   1
   7  -6   1 34.4617 18.4472   1
   7  -6   1 30.5614 6.90347   6
   7  -6   1 21.4458 7.95038   4
   8   5  -1 16.2236 3.96775   6
   8   5  -1 5.48895 3.49557   6
   8   5  -1 18.2683 6.17563   4
   8   5  -1 10.6869 4.54257   5
   7   5  -1 308.089 12.6651   3
   7   5  -1 319.942 12.4150   3
   7   5  -1 321.232 19.0773   5
   7   5  -1 320.246 16.3767   6
   7   5  -1 299.315 19.4974   4
   6   5  -1 153.659 8.62737   6
   6   5  -1 154.688 8.80794   6
   6   5  -1 156.869 8.60986   3
   6   5  -1 143.231 11.5537   5
   6   5  -1 153.716 8.42367   3
   6   5  -1 145.148 11.6397   4
   6   5  -1 150.484 11.6062   1
  -6  -5   1 146.605 6.78181   3
  -6  -5   1 152.186 11.9454   1
   5   5  -1 725.919 33.9514   1
   5   5  -1 713.868 28.5947   6
   5   5  -1 754.938 29.1147   6
   5   5  -1 754.653 31.5558   4
   5   5  -1 774.689 33.9913   5
   5   5  -1 744.413 29.5688   3
   5   5  -1 778.959 29.6420   3
  -5  -5   1 767.401 34.2293   5
  -5  -5   1 714.014 28.6891   3
  -5  -5   1 757.315 34.2026   1
  -5  -5   1 733.655 28.7278   3
   4   5  -1 318.905 17.9290   5
   4   5  -1 309.325 16.3902   3
   4   5  -1 320.540 14.5492   6
   4   5  -1 300.691 22.1583   1
   4   5  -1 313.664 15.1251   3
   4   5  -1 324.162 15.2351   4
   4   5  -1 326.047 14.2321   6
  -4  -5   1 322.150 14.8030   3
  -4  -5   1 329.947 15.0271   3
  -4  -5   1 327.366 19.4338   1
  -4  -5   1 328.939 18.3462   5
   3   5  -1 667.391 32.5037   1
   3   5  -1 642.023 25.8729   6
   3   5  -1 649.559 29.2719   5
   3   5  -1 645.481 26.5549   3
   3   5  -1 662.718 25.4386   6
   3   5  -1 638.722 24.8664   4
   3   5  -1 625.976 26.3941   3
  -3  -5   1 633.270 26.1376   3
  -3  -5   1 635.933 29.3503   5
  -3  -5   1 599.349 26.1114   3
  -3  -5   1 650.351 31.6180   1
   2   5  -1 1.17828 1.38539   6
   2   5  -1 0.36846 1.34617   3
   2   5  -1 1.64221 1.90171   5
   2   5  -1 0.96990 1.20275   3
   2   5  -1 -3.2579 3.18592   1
   2   5  -1 0.27515 0.87754   4
  -2  -5   1 0.61618 0.97328   6
  -2  -5   1 2.06660 1.33216   3
  -2  -5   1 0.13283 1.27263   3
  -2  -5   1 -0.7558 1.83486   5
  -2  -5   1 0.28611 0.86106   4
  -2  -5   1 4.27149 3.23564   1
  -2  -5   1 -0.6158 1.08361   6
   1   5  -1 1125.21 46.6362   5
   1   5  -1 1086.18 44.7039   3
   1   5  -1 1197.13 45.1724   3
   1   5  -1 1183.26 52.5497   1
   1   5  -1 1145.16 44.1581   6
   1   5  -1 1129.82 41.9411   4
   1   5  -1 1176.65 43.5390   6
  -1  -5   1 1220.40 43.0163   6
  -1  -5   1 1173.86 44.8536   3
  -1  -5   1 1144.24 44.9525   3
  -1  -5   1 1159.02 51.4942   1
  -1  -5   1 1163.36 46.5734   5
  -1  -5   1 1135.74 41.8714   4
   0   5  -1 50.5412 5.85576   5
   0   5  -1 50.8599 5.45014   3
   0   5  -1 52.1180 9.80320   1
   0   5  -1 43.9765 5.20641   3
   0   5  -1 45.7660 5.67587   6
   0   5  -1 48.5693 4.37085   4
   0   5  -1 40.2857 4.49610   6
   0  -5   1 51.0581 5.16164   6
   0  -5   1 44.4237 7.59875   1
   0  -5   1 48.0186 4.07662   4
   0  -5   1 44.4458 4.45420   6
   0  -5   1 43.4723 5.58454   5
   0  -5   1 56.7770 5.62929   3
   0  -5   1 48.8885 5.41584   3
  -1   5  -1 4943.83 164.950   5
  -1   5  -1 4706.07 164.217   3
  -1   5  -1 4698.64 162.115   6
  -1   5  -1 4569.83 162.530   4
  -1   5  -1 4782.78 164.533   3
   1  -5   1 4599.19 164.136   5
   1  -5   1 4737.71 173.409   1
   1  -5   1 4246.25 167.915   3
   1  -5   1 4434.02 163.611   6
   1  -5   1 4927.24 165.171   3
   1  -5   1 4627.94 163.069   6
  -2   5  -1 21.3698 8.07069   1
  -2   5  -1 19.6783 4.29339   5
  -2   5  -1 27.7422 4.32903   6
  -2   5  -1 22.0271 3.91757   4
  -2   5  -1 26.9587 5.04124   3
  -2   5  -1 26.6023 4.06684   6
  -2   5  -1 27.8986 4.75011   3
   2  -5   1 29.8565 4.11436   6
   2  -5   1 29.7966 5.50497   3
   2  -5   1 36.7499 5.04138   6
   2  -5   1 21.9268 4.38002   3
   2  -5   1 27.5452 8.31608   1
   2  -5   1 25.8046 4.56282   5
   2  -5   1 34.4856 4.55766   4
  -3   5  -1 1159.07 48.8541   3
  -3   5  -1 1156.01 51.1082   5
  -3   5  -1 1185.15 45.3512   6
  -3   5  -1 1179.74 48.6289   3
  -3   5  -1 1207.11 46.0018   6
  -3   5  -1 1158.02 60.4979   1
   3  -5   1 1311.75 49.3490   3
   3  -5   1 1212.26 47.7789   5
   3  -5   1 1159.54 57.5264   1
   3  -5   1 1174.00 48.5236   4
   3  -5   1 1294.11 47.6538   6
   3  -5   1 1112.10 49.3882   3
   3  -5   1 1224.04 48.0871   6
  -4   5  -1 4276.00 156.827   3
  -4   5  -1 4479.45 151.809   6
  -4   5  -1 4064.61 157.057   3
  -4   5  -1 4494.74 149.941   6
   4  -5   1 4417.08 158.365   4
   4  -5   1 4018.53 158.216   6
   4  -5   1 4472.48 158.432   3
   4  -5   1 4615.98 153.852   6
   4  -5   1 4504.43 155.340   5
   4  -5   1 4316.58 168.637   1
   4  -5   1 4290.70 156.958   3
  -5   5  -1 93.8052 9.82840   3
  -5   5  -1 103.307 17.7664   1
   5  -5   1 84.3622 8.46464   6
   5  -5   1 120.095 19.5849   1
   5  -5   1 72.2294 8.94208   6
   5  -5   1 93.0296 8.40635   5
   5  -5   1 95.4041 10.3106   3
   5  -5   1 74.5893 9.13203   3
   5  -5   1 100.305 10.7884   4
  -6   5  -1 626.982 43.5255   1
  -6   5  -1 575.416 29.2294   3
   6  -5   1 539.666 30.1665   3
   6  -5   1 576.561 31.6730   4
   6  -5   1 569.610 29.2619   3
   6  -5   1 575.871 26.1540   5
   6  -5   1 593.849 39.4078   1
   6  -5   1 586.475 30.8122   6
  -7   5  -1 213.288 33.8054   1
   7  -5   1 226.451 18.6404   4
   7  -5   1 214.034 30.8415   1
   7  -5   1 233.878 16.2949   6
   7  -5   1 242.045 17.7551   3
   7  -5   1 220.038 13.0526   5
   7  -5   1 235.968 16.4373   3
   8   4  -1 24.1456 6.07128   4
   8   4  -1 34.7791 4.82968   6
   8   4  -1 21.5736 5.01125   5
   7   4  -1 1136.26 43.7933   6
   7   4  -1 1230.29 51.1064   4
   7   4  -1 1193.44 43.8010   6
   7   4  -1 1207.72 48.5313   5
   6   4  -1 175.613 8.10944   3
   6   4  -1 174.450 8.52733   6
   6   4  -1 169.361 11.9932   5
   6   4  -1 164.553 8.37012   6
   6   4  -1 171.974 8.71580   1
   6   4  -1 163.409 8.77421   1
   6   4  -1 173.339 8.23688   3
   5   4  -1 19.0324 2.53003   3
   5   4  -1 23.6673 4.63662   5
   5   4  -1 14.7946 4.12382   1
   5   4  -1 16.0812 2.45872   6
   5   4  -1 8.10009 3.13521   4
   5   4  -1 14.2947 2.37291   6
   5   4  -1 23.0944 2.65424   3
  -5  -4   1 14.0835 2.08103   3
  -5  -4   1 22.5887 4.40432   5
  -5  -4   1 22.9539 4.84849   1
   4   4  -1 44.5810 3.42347   6
   4   4  -1 43.3754 3.85508   3
   4   4  -1 51.5278 4.14677   3
   4   4  -1 39.6160 3.42623   6
   4   4  -1 55.7205 6.04165   5
   4   4  -1 48.5988 5.02000   4
   4   4  -1 43.2320 6.25755   1
  -4  -4   1 42.6797 5.49143   5
  -4  -4   1 46.3146 6.56585   1
  -4  -4   1 51.1966 3.88663   3
  -4  -4   1 45.5606 3.85997   3
   3   4  -1 1333.19 48.5036   3
   3   4  -1 1339.49 53.2592   1
   3   4  -1 1374.61 51.6949   5
   3   4  -1 1243.18 50.5266   3
   3   4  -1 1312.41 47.6094   6
   3   4  -1 1356.12 48.2142   4
   3   4  -1 1309.21 47.2071   6
  -3  -4   1 1376.46 51.9194   5
  -3  -4   1 1334.79 52.7064   1
  -3  -4   1 1287.53 48.2076   3
   2   4  -1 475.022 24.6795   1
   2   4  -1 479.917 18.4561   4
   2   4  -1 473.132 20.1823   3
   2   4  -1 489.518 19.7128   6
   2   4  -1 492.811 22.2878   5
   2   4  -1 479.324 20.1949   3
   2   4  -1 502.144 19.3520   6
  -2  -4   1 481.084 18.1302   6
  -2  -4   1 486.962 20.2678   3
  -2  -4   1 448.772 22.2798   5
  -2  -4   1 477.376 24.3520   1
  -2  -4   1 480.017 17.8754   6
  -2  -4   1 482.472 20.0884   3
  -2  -4   1 495.767 19.0999   4
   1   4  -1 969.163 37.7547   3
   1   4  -1 982.316 37.1936   6
   1   4  -1 1033.23 38.0723   3
   1   4  -1 976.909 35.3033   4
   1   4  -1 930.553 36.3830   6
   1   4  -1 950.971 38.9866   5
   1   4  -1 1037.56 44.0972   1
  -1  -4   1 977.059 37.6203   3
  -1  -4   1 955.664 39.2925   5
  -1  -4   1 987.883 42.9809   1
  -1  -4   1 1041.24 36.4140   6
  -1  -4   1 925.957 37.7242   3
  -1  -4   1 1003.57 35.3879   4
  -1  -4   1 999.800 36.8602   6
   0   4  -1 33.5990 7.02108   1
   0   4  -1 24.8926 2.97741   4
   0   4  -1 35.2381 4.11221   3
   0   4  -1 37.7199 4.18193   3
   0   4  -1 24.9680 3.39148   6
   0   4  -1 33.1124 4.29235   5
   0   4  -1 33.1720 3.60046   6
   0  -4   1 27.5631 6.17204   1
   0  -4   1 33.4477 3.48825   6
   0  -4   1 31.9597 3.75581   6
   0  -4   1 30.8590 3.01874   4
   0  -4   1 29.1581 3.77286   3
   0  -4   1 34.0972 4.36442   5
   0  -4   1 29.6262 3.87544   3
  -1   4  -1 11.0106 2.66548   6
  -1   4  -1 22.8825 6.73631   1
  -1   4  -1 17.0662 3.42242   3
  -1   4  -1 15.1480 2.98434   4
  -1   4  -1 17.9439 3.97929   3
  -1   4  -1 16.0150 3.29416   5
  -1   4  -1 17.9547 2.80694   6
   1  -4   1 16.5139 3.73758   5
   1  -4   1 18.9289 5.77899   1
   1  -4   1 11.9400 2.91582   3
   1  -4   1 11.6014 2.63711   6
   1  -4   1 16.7552 2.73293   4
   1  -4   1 19.1363 3.26477   6
   1  -4   1 14.6896 3.05224   3
  -2   4  -1 1253.85 48.5097   3
  -2   4  -1 1222.48 49.1655   3
  -2   4  -1 1336.18 47.0660   6
  -2   4  -1 1281.41 48.2536   5
  -2   4  -1 1137.95 56.7092   1
  -2   4  -1 1251.96 46.3381   6
   2  -4   1 1178.44 47.8888   6
   2  -4   1 1260.33 47.8058   5
   2  -4   1 1225.06 48.9456   6
   2  -4   1 1304.05 49.2633   3
   2  -4   1 1287.23 56.4938   1
   2  -4   1 1211.02 48.9327   3
  -3   4  -1 259.109 15.0898   3
  -3   4  -1 253.966 12.7046   6
  -3   4  -1 252.204 12.5938   6
  -3   4  -1 275.687 14.5980   5
  -3   4  -1 254.661 14.8498   3
   3  -4   1 278.987 21.2065   1
   3  -4   1 250.126 15.1901   3
   3  -4   1 241.048 14.0765   6
   3  -4   1 269.774 15.1276   3
   3  -4   1 259.348 14.0023   5
   3  -4   1 266.357 13.9801   6
   3  -4   1 253.997 15.1554   4
  -4   4  -1 907.089 34.0843   6
  -4   4  -1 882.737 39.5585   3
  -4   4  -1 955.903 38.2801   5
  -4   4  -1 934.265 34.2508   6
  -4   4  -1 958.494 39.2021   3
  -4   4  -1 913.622 49.5301   1
   4  -4   1 936.125 39.3181   3
   4  -4   1 945.388 40.0555   3
   4  -4   1 1011.72 48.8894   1
   4  -4   1 894.089 37.5462   6
   4  -4   1 936.674 40.6258   4
   4  -4   1 880.963 38.6778   6
  -5   4  -1 -6.4329 9.05439   1
  -5   4  -1 8.55805 3.53389   3
   5  -4   1 3.07139 2.46699   6
   5  -4   1 -0.6942 3.59580   3
   5  -4   1 10.2628 3.78471   6
   5  -4   1 2.34021 2.93995   4
   5  -4   1 5.08147 6.79277   1
   5  -4   1 -0.6088 2.69177   3
  -6   4  -1 210.223 26.1523   1
  -6   4  -1 193.247 13.7010   3
   6  -4   1 160.499 14.2669   6
   6  -4   1 191.388 13.4726   6
   6  -4   1 197.991 15.8254   4
   6  -4   1 180.390 10.9790   5
   6  -4   1 206.625 13.8434   3
   6  -4   1 201.509 21.7126   1
   6  -4   1 177.147 14.1105   3
   7  -4   1 -5.2002 12.0894   1
   7  -4   1 6.11760 3.71319   6
   7  -4   1 3.91356 4.77658   4
   7  -4   1 6.97198 2.51389   5
   7  -4   1 5.66739 3.89310   3
   8  -4   1 58.3813 9.93385   4
   8  -4   1 63.1066 8.30198   3
   8  -4   1 57.0284 17.4553   1
   9   3  -1 3.48913 4.45062   4
   9   3  -1 6.87058 3.45347   6
   8   3  -1 11.9256 6.22573   4
   8   3  -1 24.0292 4.20281   6
   8   3  -1 27.0389 4.70643   5
   7   3  -1 51.2424 7.78501   4
   7   3  -1 49.0152 4.32445   6
   7   3  -1 40.0027 7.14352   5
   7   3  -1 44.9066 4.44783   6
   6   3  -1 23.6834 2.52202   6
   6   3  -1 27.4505 2.02148   3
   6   3  -1 28.0534 2.09276   3
   6   3  -1 31.0831 2.72750   6
   6   3  -1 25.6118 4.70695   5
   5   3  -1 41.9972 2.21815   6
   5   3  -1 39.8191 3.03483   3
   5   3  -1 42.4006 2.17358   6
   5   3  -1 44.0658 4.84161   1
   5   3  -1 35.4135 4.82668   1
   5   3  -1 45.4855 5.30120   5
   5   3  -1 45.8695 3.25390   3
   4   3  -1 19.9440 2.28005   3
   4   3  -1 23.1480 4.23058   1
   4   3  -1 20.5899 3.46410   5
   4   3  -1 25.3564 2.36981   3
  -4  -3   1 26.7493 2.25748   3
  -4  -3   1 23.0075 2.15525   3
  -4  -3   1 18.0727 4.56930   5
  -4  -3   1 22.6487 4.00099   1
   3   3  -1 421.329 16.5718   3
   3   3  -1 415.193 19.4238   1
   3   3  -1 408.989 17.5990   4
   3   3  -1 403.882 16.5967   3
   3   3  -1 412.319 15.2290   6
   3   3  -1 405.116 19.1444   5
   3   3  -1 418.840 15.3774   6
  -3  -3   1 395.160 17.2706   3
  -3  -3   1 416.758 16.3123   3
  -3  -3   1 424.803 19.4343   1
  -3  -3   1 431.035 19.4757   5
   2   3  -1 559.439 25.4771   1
   2   3  -1 585.277 22.2182   3
   2   3  -1 557.121 21.3788   4
   2   3  -1 584.613 21.5200   6
   2   3  -1 557.582 24.1393   5
   2   3  -1 583.621 22.2387   3
   2   3  -1 541.045 21.0428   6
  -2  -3   1 566.095 22.0823   3
  -2  -3   1 581.923 24.3876   5
  -2  -3   1 587.281 25.3587   1
   1   3  -1 9.41441 2.15866   5
   1   3  -1 13.4898 1.84994   6
   1   3  -1 13.0480 2.10216   3
   1   3  -1 14.7709 2.09908   6
   1   3  -1 16.9208 4.45115   1
   1   3  -1 9.37511 1.95035   3
  -1  -3   1 14.7877 1.87331   6
  -1  -3   1 13.8446 2.76844   5
  -1  -3   1 5.43076 2.75186   1
  -1  -3   1 11.6397 2.19604   3
  -1  -3   1 11.6682 2.00402   6
  -1  -3   1 13.2366 1.36971   4
  -1  -3   1 12.6475 2.09778   3
   0   3  -1 5936.49 199.944   1
   0  -3   1 5304.20 199.107   1
  -1   3  -1 117.665 7.88243   3
  -1   3  -1 119.573 7.46368   4
  -1   3  -1 127.237 7.06103   6
  -1   3  -1 122.169 7.37391   6
  -1   3  -1 112.436 7.55955   5
  -1   3  -1 126.451 11.6295   1
  -1   3  -1 115.642 7.77277   3
   1  -3   1 125.124 7.89463   3
   1  -3   1 125.138 7.26829   6
   1  -3   1 125.952 11.4598   1
   1  -3   1 125.257 7.57542   6
   1  -3   1 144.201 8.11136   5
   1  -3   1 127.095 8.07222   3
   1  -3   1 154.401 7.79529   4
  -2   3  -1 115.360 6.86379   6
  -2   3  -1 103.544 7.07437   5
  -2   3  -1 103.900 7.48887   3
  -2   3  -1 93.7249 11.1693   1
  -2   3  -1 103.009 7.69682   3
  -2   3  -1 109.857 6.42360   6
   2  -3   1 102.861 7.45266   4
   2  -3   1 104.179 7.20524   6
   2  -3   1 94.7644 6.73524   5
   2  -3   1 86.1344 10.7685   1
   2  -3   1 93.5296 6.60680   6
   2  -3   1 106.540 7.50164   3
   2  -3   1 111.053 7.71010   3
  -3   3  -1 324.699 14.3642   6
  -3   3  -1 330.076 14.5578   6
  -3   3  -1 338.447 17.1621   3
  -3   3  -1 371.905 17.3632   3
  -3   3  -1 344.781 16.2568   5
  -3   3  -1 341.847 23.3591   1
   3  -3   1 330.602 17.7060   4
   3  -3   1 363.361 17.6690   3
   3  -3   1 332.188 16.2181   6
   3  -3   1 315.186 15.4528   5
   3  -3   1 363.625 17.3626   3
   3  -3   1 343.608 23.1146   1
   3  -3   1 349.885 16.0444   6
  -4   3  -1 16.4338 7.72790   1
  -4   3  -1 21.1665 1.52702   6
  -4   3  -1 20.3100 4.15302   3
  -4   3  -1 17.3536 3.91341   3
   4  -3   1 24.3013 4.91696   4
   4  -3   1 18.1061 3.12453   5
   4  -3   1 18.1592 4.05785   3
   4  -3   1 17.2940 3.87780   3
   4  -3   1 20.0842 3.74794   6
   4  -3   1 16.1249 3.92775   6
   4  -3   1 20.5030 7.63636   1
  -5   3  -1 281.296 15.6585   3
  -5   3  -1 271.900 23.6183   1
  -5   3  -1 274.373 15.6709   3
   5  -3   1 266.617 13.3465   5
   5  -3   1 274.859 16.6593   3
   5  -3   1 275.036 14.8537   6
   5  -3   1 241.733 15.1039   6
   5  -3   1 292.127 15.9683   3
   5  -3   1 265.675 17.8390   4
   5  -3   1 290.059 22.4069   1
  -6   3  -1 10.7469 4.80601   3
  -6   3  -1 10.9376 10.1679   1
   6  -3   1 9.56702 2.43237   5
   6  -3   1 14.7278 4.57909   6
   6  -3   1 8.57105 4.86342   4
   6  -3   1 6.31420 9.44363   1
   6  -3   1 7.14278 3.76705   3
   6  -3   1 8.45924 3.19787   6
  -7   3  -1 659.885 28.7152   3
   7  -3   1 634.527 28.9665   6
   7  -3   1 660.802 30.3625   3
   7  -3   1 612.533 37.8601   1
   7  -3   1 613.709 29.0222   3
   7  -3   1 600.204 34.0560   4
   7  -3   1 563.058 30.5046   6
   8  -3   1 23.8014 5.36864   6
   8  -3   1 16.9298 5.00898   3
   8  -3   1 11.7769 15.2261   1
   8  -3   1 18.3559 6.02092   3
   9   2  -1 41.7778 9.17642   4
   9   2  -1 59.8990 6.14886   6
   8   2  -1 -3.4008 2.43223   5
   8   2  -1 4.41416 4.20464   4
   8   2  -1 7.83215 3.22758   5
   7   2  -1 213.727 10.3564   6
   7   2  -1 238.833 12.8202   5
   7   2  -1 214.386 10.6492   6
   7   2  -1 215.241 15.9784   4
   6   2  -1 76.5696 8.58731   4
   6   2  -1 92.6220 7.51857   5
   6   2  -1 82.5019 4.28809   6
   6   2  -1 82.0046 4.16282   6
   5   2  -1 1301.46 50.7827   5
   5   2  -1 1362.62 46.4418   3
   4   2  -1 203.127 9.57104   1
   4   2  -1 193.310 8.02568   3
   4   2  -1 186.090 9.03468   1
   4   2  -1 188.200 10.9573   5
   4   2  -1 196.083 8.18356   3
   3   2  -1 1002.24 36.8845   1
   3   2  -1 1009.98 35.1130   3
   3   2  -1 992.865 35.1561   3
   3   2  -1 1000.07 38.3466   5
  -3  -2   1 997.340 34.7449   3
  -3  -2   1 982.391 36.9218   1
  -3  -2   1 980.676 38.1081   5
  -3  -2   1 982.978 34.7809   3
   2   2  -1 302.272 13.6740   1
   2   2  -1 295.062 11.8973   3
   2   2  -1 299.691 13.8182   5
   2   2  -1 297.845 11.9257   3
  -2  -2   1 290.229 13.6726   1
  -2  -2   1 298.334 11.5112   3
  -2  -2   1 294.044 11.8254   3
  -2  -2   1 300.205 13.6959   5
   1   2  -1 4353.97 146.201   1
  -1  -2   1 4181.70 152.013   1
   0   2  -1 32.3827 4.92732   1
   0   2  -1 42.0645 3.00439   6
   0   2  -1 44.3138 3.62129   5
   0   2  -1 44.2262 3.45791   3
   0   2  -1 45.3042 3.48028   3
   0   2  -1 37.4623 3.07803   6
   0   2  -1 45.0132 2.74527   4
   0  -2   1 40.3185 3.32061   3
   0  -2   1 43.0260 5.19025   1
   0  -2   1 39.1059 2.51370   4
   0  -2   1 36.1596 2.82109   6
   0  -2   1 44.3933 3.45678   3
   0  -2   1 37.2386 3.41569   5
   0  -2   1 42.2088 3.23197   6
  -1   2  -1 1804.66 63.9429   6
  -1   2  -1 1864.22 64.2438   3
  -1   2  -1 1843.84 64.8539   3
  -1   2  -1 1869.74 64.3580   5
  -1   2  -1 1666.49 69.2503   1
  -1   2  -1 1845.91 63.7070   6
   1  -2   1 1858.05 63.6345   3
   1  -2   1 1793.30 63.7946   6
   1  -2   1 1736.76 64.2242   4
   1  -2   1 1723.00 69.2484   1
   1  -2   1 1824.95 64.1993   6
   1  -2   1 1794.02 64.1843   5
   1  -2   1 1846.39 64.8872   3
  -2   2  -1 2190.59 84.5523   3
  -2   2  -1 2264.89 81.8551   6
  -2   2  -1 2353.34 83.5224   3
  -2   2  -1 2408.17 82.4763   5
  -2   2  -1 2481.57 81.9187   6
   2  -2   1 2232.72 84.8339   3
   2  -2   1 2335.38 82.5743   6
   2  -2   1 2396.99 82.1901   5
   2  -2   1 2379.71 82.2904   6
   2  -2   1 2419.55 83.5831   3
   2  -2   1 2527.07 84.4632   4
   2  -2   1 2254.50 90.2819   1
  -3   2  -1 6940.84 261.862   1
   3  -2   1 7765.87 259.229   1
  -4   2  -1 8.49592 2.61559   3
  -4   2  -1 9.13118 2.57509   3
  -4   2  -1 -2.1295 3.92010   1
   4  -2   1 14.5066 2.86714   6
   4  -2   1 8.20495 2.68818   3
   4  -2   1 12.2898 2.25387   5
   4  -2   1 12.9401 3.75479   4
   4  -2   1 9.70887 2.83739   6
   4  -2   1 9.25783 2.60190   3
   4  -2   1 13.2356 5.18311   1
  -5   2  -1 499.481 26.1151   3
  -5   2  -1 561.947 32.3183   1
  -5   2  -1 509.307 24.2085   3
   5  -2   1 517.830 23.6849   6
   5  -2   1 511.126 30.8341   1
   5  -2   1 538.244 21.2173   5
   5  -2   1 530.055 24.2278   3
   5  -2   1 511.979 24.7975   3
   5  -2   1 597.109 28.3174   4
   5  -2   1 585.345 23.5604   6
  -6   2  -1 -0.1790 2.36308   3
   6  -2   1 2.22082 1.34085   5
   6  -2   1 2.60192 2.45192   6
   6  -2   1 -11.608 6.88563   1
   6  -2   1 3.57038 2.59542   3
   6  -2   1 6.52871 3.46875   6
   6  -2   1 9.41620 5.00241   4
   6  -2   1 2.72072 1.38557   5
   6  -2   1 -2.9459 2.00902   3
  -7   2  -1 31.7924 5.44100   3
   7  -2   1 35.3889 5.67710   3
   7  -2   1 28.3908 5.26649   6
   7  -2   1 39.3228 12.2479   1
   7  -2   1 32.2764 7.50987   4
   7  -2   1 15.0040 9.60937   1
   7  -2   1 30.7328 5.70884   3
  -8   2  -1 -0.2494 5.34968   3
   8  -2   1 0.94261 3.40224   3
   8  -2   1 5.03935 5.37267   4
   8  -2   1 -3.7921 2.35964   3
   8  -2   1 1.62701 11.3326   1
   8   1  -1 69.4234 5.71632   5
   8   1  -1 54.9166 6.06972   6
   8   1  -1 73.3281 10.4527   4
   8   1  -1 77.0042 7.04776   6
   8   1  -1 62.1997 4.93965   5
   7   1  -1 200.122 9.53114   6
   7   1  -1 163.379 14.2570   4
   7   1  -1 186.593 10.5762   5
   7   1  -1 167.626 11.0950   5
   7   1  -1 176.603 9.57652   6
   6   1  -1 2.07198 1.14784   6
   6   1  -1 2.69665 1.13800   6
   6   1  -1 -0.3756 2.73170   4
   6   1  -1 1.83283 0.91942   3
   6   1  -1 0.43698 1.92811   5
   6   1  -1 1.68915 0.95270   3
   5   1  -1 379.946 17.7209   5
   5   1  -1 396.443 14.7337   3
   5   1  -1 369.152 20.1009   4
   5   1  -1 386.263 14.8199   3
   5   1  -1 384.103 15.0978   1
   5   1  -1 379.094 15.1588   1
   4   1  -1 390.240 16.9901   5
   4   1  -1 377.921 15.1528   1
   4   1  -1 363.914 14.8304   1
   4   1  -1 369.679 14.0289   3
   4   1  -1 364.308 14.1160   3
   3   1  -1 1.66546 0.52158   3
   3   1  -1 2.01126 1.15936   1
   3   1  -1 2.23590 0.64971   3
   3   1  -1 2.77450 1.09824   1
   3   1  -1 2.09308 1.35426   5
   2   1  -1 1535.63 55.6422   5
   2   1  -1 1520.03 53.7386   1
   2   1  -1 1536.58 52.9925   3
   2   1  -1 1557.20 53.0220   3
  -2  -1   1 1560.29 52.4854   1
  -2  -1   1 1546.38 55.5634   5
  -2  -1   1 1567.16 52.7672   3
  -2  -1   1 1556.47 52.7417   3
   0   1  -1 826.461 29.1254   6
   0   1  -1 843.589 29.4333   6
   0   1  -1 829.894 28.7164   4
   0   1  -1 848.860 29.6974   3
   0   1  -1 852.407 29.7334   3
   0   1  -1 810.033 31.9337   1
   0   1  -1 840.351 29.9312   5
   0  -1   1 825.742 29.6932   3
   0  -1   1 811.576 31.8887   1
   0  -1   1 811.782 29.8958   5
   0  -1   1 849.361 29.4048   6
   0  -1   1 752.845 29.4746   3
   0  -1   1 818.315 29.0751   6
   0  -1   1 847.825 28.6877   4
  -2   1  -1 862.324 30.7291   6
  -2   1  -1 844.663 32.4519   3
  -2   1  -1 892.686 37.1197   1
  -2   1  -1 892.469 30.8572   6
  -2   1  -1 881.373 31.1395   5
  -2   1  -1 821.682 32.3602   3
   2  -1   1 910.641 31.5793   6
   2  -1   1 844.161 32.4787   3
   2  -1   1 848.226 30.8661   5
   2  -1   1 890.112 32.7331   3
   2  -1   1 825.827 31.5711   6
   2  -1   1 855.931 36.5816   1
  -3   1  -1 2487.83 86.5678   3
  -3   1  -1 2464.66 92.5773   1
  -3   1  -1 2475.30 86.5031   3
   3  -1   1 2481.72 84.3377   5
   3  -1   1 2440.88 85.4612   6
   3  -1   1 2411.34 86.5738   3
   3  -1   1 2306.75 92.6261   1
   3  -1   1 2363.11 86.6823   3
   3  -1   1 2560.41 85.3370   6
  -4   1  -1 723.051 29.5877   3
   4  -1   1 741.649 30.1741   3
   4  -1   1 718.175 29.7754   3
   4  -1   1 741.301 28.9021   6
   4  -1   1 730.636 28.5165   6
   4  -1   1 726.273 27.1802   5
   4  -1   1 791.511 33.1286   4
   4  -1   1 759.273 35.7013   1
  -5   1  -1 208.862 11.2019   3
  -5   1  -1 194.370 11.1684   3
   5  -1   1 219.835 16.9724   1
   5  -1   1 201.827 8.85761   5
   5  -1   1 185.829 10.4678   6
   5  -1   1 201.301 11.9403   3
   5  -1   1 205.908 11.5306   3
   5  -1   1 188.057 13.8875   4
   5  -1   1 191.021 8.66116   5
   5  -1   1 192.914 16.9399   1
  -6   1  -1 10.8068 2.83385   3
  -6   1  -1 6.29659 2.93963   3
   6  -1   1 7.87131 2.72294   6
   6  -1   1 10.1680 7.30249   1
   6  -1   1 5.28650 3.63026   4
   6  -1   1 9.51651 3.11932   3
   6  -1   1 -1.7209 6.72681   1
   6  -1   1 12.8977 3.17122   3
   6  -1   1 12.8026 3.52204   6
  -7   1  -1 0.85514 2.78549   3
   7  -1   1 3.55276 2.93838   6
   7  -1   1 15.2867 8.47976   1
   7  -1   1 9.22170 4.90246   4
   7  -1   1 4.06851 3.80615   6
   7  -1   1 8.18178 3.28211   3
   7  -1   1 0.52397 8.71743   1
  -8   1  -1 170.878 10.0784   3
   8  -1   1 161.031 14.0922   6
   8  -1   1 187.367 11.8286   3
   8  -1   1 165.943 16.2183   4
   8  -1   1 165.275 18.5961   1
   8  -1   1 210.695 13.0282   6
   8  -1   1 177.866 11.1546   3
   8   0  -1 8.03093 1.66112   5
   8   0  -1 7.75835 2.87912   6
   8   0  -1 10.0924 4.11569   6
   8   0  -1 6.26164 1.60256   5
   8   0  -1 4.56565 4.68349   4
   7   0  -1 47.2663 5.16268   5
   7   0  -1 59.1834 8.78491   4
   7   0  -1 42.3056 3.54354   3
   7   0  -1 43.9811 5.14036   6
   7   0  -1 47.9358 4.19990   3
   7   0  -1 50.1248 4.76056   6
   7   0  -1 47.9399 4.97586   5
   6   0  -1 93.3440 6.82842   5
   6   0  -1 84.3092 5.24245   3
   6   0  -1 81.0250 5.15312   3
   6   0  -1 84.5714 5.46144   6
   6   0  -1 77.8359 7.14322   1
   6   0  -1 77.0633 6.65859   5
   6   0  -1 55.9752 7.91088   4
   6   0  -1 80.1774 5.23412   6
   5   0  -1 23.7963 2.64377   3
   5   0  -1 27.5888 4.39342   1
   5   0  -1 26.3608 5.26118   4
   5   0  -1 23.5934 3.52209   5
   5   0  -1 24.0971 2.69811   3
   5   0  -1 22.4030 2.14015   6
   5   0  -1 26.3026 2.19168   6
  -5   0   1 26.7711 2.09820   3
  -5   0   1 22.8467 1.98235   3
   4   0  -1 42.6395 3.15931   3
   4   0  -1 41.3822 3.17486   3
   4   0  -1 42.9145 5.27851   4
   4   0  -1 43.4796 4.74654   1
   4   0  -1 43.4696 4.21828   5
   4   0  -1 40.3681 5.06363   1
  -4   0   1 43.9394 2.73114   3
   3   0  -1 -1.0164 0.85575   5
   3   0  -1 1.58952 1.40301   1
   3   0  -1 1.29739 0.70400   3
   3   0  -1 -0.1059 1.04319   4
   3   0  -1 3.62029 1.71651   1
  -3   0   1 1.56531 0.55269   3
   2   0  -1 2781.69 95.7925   1
   2   0  -1 2801.22 94.8975   3
  -1   0  -1 125.006 5.20607   6
  -1   0  -1 123.488 5.74045   3
  -1   0  -1 129.650 5.32526   6
  -1   0  -1 129.773 5.87551   3
   1   0   1 133.986 5.86291   3
   1   0   1 120.642 7.30452   1
   1   0   1 119.582 5.49204   6
   1   0   1 123.144 5.80175   3
   1   0   1 133.738 5.37638   6
   2   0   1 3563.86 126.119   1
  -3   0  -1 160.617 8.08684   3
   3   0   1 154.919 7.21108   6
   3   0   1 163.469 6.53450   5
   3   0   1 133.989 10.6284   1
   3   0   1 156.536 6.53141   5
   3   0   1 160.711 11.5593   1
   3   0   1 150.037 7.28901   6
   3   0   1 159.327 8.30846   3
   3   0   1 154.142 8.27490   3
  -4   0  -1 1117.34 42.0395   3
  -4   0  -1 1144.47 42.2957   3
   4   0   1 1122.36 41.2744   6
   4   0   1 1176.59 48.0484   1
   4   0   1 1146.32 41.0858   6
   4   0   1 1117.45 39.9403   5
   4   0   1 1137.21 42.5896   3
   4   0   1 1145.18 40.0056   5
   4   0   1 1114.53 44.2869   3
  -5   0  -1 42.7693 4.22030   3
  -5   0  -1 37.1773 4.08062   3
   5   0   1 41.2781 4.45373   3
   5   0   1 37.3215 7.26053   1
   5   0   1 40.4493 2.70050   5
   5   0   1 37.8980 3.88939   6
   5   0   1 38.7038 7.93677   1
   5   0   1 42.4706 2.83607   5
   5   0   1 48.2835 4.76930   3
   5   0   1 39.9478 4.28238   6
  -6   0  -1 884.546 34.9589   3
   6   0   1 902.267 41.2481   4
   6   0   1 930.893 41.8242   1
   6   0   1 911.029 35.7167   3
   6   0   1 881.481 41.7400   1
   6   0   1 902.722 36.9792   6
   6   0   1 881.816 35.9257   3
  -7   0  -1 4.42830 2.19012   3
  -7   0  -1 0.02835 2.27972   3
   7   0   1 4.19691 2.54524   6
   7   0   1 2.88415 2.38781   3
   7   0   1 3.39242 2.27878   3
   7   0   1 -0.6773 2.93777   6
   7   0   1 1.51500 3.67402   4
   7   0   1 12.1351 7.87600   1
  -8   0  -1 66.0600 4.85120   3
   8   0   1 58.5456 8.98803   6
   8   0   1 69.6436 12.4867   1
   8   0   1 67.6686 10.6293   4
   8   0   1 72.2316 6.22111   3
   8   0   1 62.7929 6.59512   3
   8   0   1 68.0386 7.65584   6
   8  -1  -1 6.56737 4.56242   6
   8  -1  -1 7.53784 2.16856   3
   8  -1  -1 4.38820 3.13949   6
   8  -1  -1 -1.8267 4.68871   4
   7  -1  -1 54.7815 8.96848   1
   7  -1  -1 50.6999 4.67695   3
   7  -1  -1 54.0675 8.43317   1
   7  -1  -1 57.1657 5.29379   5
   7  -1  -1 60.9448 5.67789   6
   7  -1  -1 60.0095 5.21354   3
   7  -1  -1 46.7012 5.26160   5
   7  -1  -1 48.9354 5.93127   6
   7  -1  -1 63.5680 8.81416   4
   6  -1  -1 175.982 10.3484   5
   6  -1  -1 179.259 14.0839   4
   6  -1  -1 178.433 10.3299   5
   6  -1  -1 186.699 9.69289   3
   6  -1  -1 177.761 13.1245   1
   6  -1  -1 173.368 9.83120   6
   6  -1  -1 170.987 9.53833   6
   6  -1  -1 181.104 9.86852   3
   6  -1  -1 196.493 14.2674   1
  -6   1   1 171.582 8.61589   3
  -6   1   1 172.814 8.71827   3
   5  -1  -1 219.500 10.0761   6
   5  -1  -1 236.003 11.7527   5
   5  -1  -1 224.126 11.1046   3
   5  -1  -1 215.261 11.7325   5
   5  -1  -1 235.544 14.6550   1
   5  -1  -1 210.014 14.3563   4
   5  -1  -1 204.723 10.1020   6
   5  -1  -1 214.836 14.9564   1
   5  -1  -1 215.722 10.7121   3
  -5   1   1 204.812 10.1730   3
  -5   1   1 214.151 10.1413   3
   4  -1  -1 74.0891 5.87421   5
   4  -1  -1 77.0000 4.33731   6
   4  -1  -1 80.3506 4.31667   6
   4  -1  -1 82.6731 5.33983   3
   4  -1  -1 78.5030 7.53709   1
   4  -1  -1 67.0072 5.10299   3
   4  -1  -1 82.8977 7.50835   4
  -4   1   1 80.5903 4.94534   3
  -4   1   1 70.3925 4.87466   3
  -4   1   1 72.6378 8.06333   1
   3  -1  -1 63.9157 5.66506   4
   3  -1  -1 48.7113 3.75692   3
   3  -1  -1 55.0931 2.92137   6
   3  -1  -1 65.1990 6.16554   1
   3  -1  -1 58.5044 2.95243   6
   3  -1  -1 53.9464 4.02066   3
  -3   1   1 62.8842 6.31394   1
  -3   1   1 59.1178 3.81905   3
  -3   1   1 55.0859 3.85473   3
   2  -1  -1 1832.44 60.0961   3
   2  -1  -1 1721.47 59.1023   6
   2  -1  -1 1714.99 60.5183   3
   2  -1  -1 1714.17 58.4040   6
   2  -1  -1 1808.14 62.5027   1
   2  -1  -1 1630.85 62.5445   4
  -2   1   1 1637.17 60.5219   3
  -2   1   1 1767.64 62.8796   1
  -2   1   1 1718.14 59.8368   3
   1  -1  -1 459.903 17.4983   4
   1  -1  -1 465.448 16.0183   6
   1  -1  -1 467.878 16.6993   3
   1  -1  -1 425.505 18.4583   1
   1  -1  -1 447.157 17.5311   5
   1  -1  -1 448.135 16.9407   3
   1  -1  -1 456.663 15.9657   6
  -1   1   1 456.390 16.6845   3
  -1   1   1 448.558 18.4031   1
  -1   1   1 466.665 17.6080   4
   0   1   1 705.366 33.1968   1
  -1  -1  -1 807.196 28.8919   3
  -1  -1  -1 801.649 29.8608   1
  -1  -1  -1 760.632 28.8397   3
  -1  -1  -1 798.981 27.4461   6
  -1  -1  -1 796.199 27.3383   6
  -1  -1  -1 804.940 28.5321   5
   1   1   1 804.874 27.5191   6
   1   1   1 775.434 28.8599   3
   1   1   1 804.710 27.3530   3
   1   1   1 800.155 29.1777   1
   1   1   1 789.355 28.5343   6
   1   1   1 815.008 28.5774   5
  -2  -1  -1 12.6814 1.32027   5
  -2  -1  -1 17.0947 1.78059   3
  -2  -1  -1 13.5932 2.80394   1
   2   1   1 12.8452 1.25360   5
   2   1   1 14.2883 1.38582   6
   2   1   1 13.8910 2.92982   1
   2   1   1 18.2152 1.89004   3
   2   1   1 11.4519 1.50058   3
   2   1   1 14.7331 1.30099   6
  -3  -1  -1 51.0608 3.73812   3
  -3  -1  -1 58.2805 4.02785   3
   3   1   1 55.6997 3.22458   6
   3   1   1 52.9494 3.88573   3
   3   1   1 58.9297 6.18484   1
   3   1   1 58.3114 4.04398   3
   3   1   1 60.0096 3.20666   6
   3   1   1 42.3130 5.61549   1
   3   1   1 57.6039 3.31761   5
  -4  -1  -1 2021.02 71.0099   3
  -4  -1  -1 1990.20 70.6026   3
   4   1   1 2119.57 76.3399   1
   4   1   1 2049.54 71.5792   3
   4   1   1 1979.18 70.1950   5
   4   1   1 1994.28 71.0360   3
   4   1   1 2000.00 75.3200   1
   4   1   1 1989.13 69.6481   6
   4   1   1 1950.36 70.5585   6
  -5  -1  -1 32.8472 3.42285   3
  -5  -1  -1 37.5396 3.50973   3
   5   1   1 30.6218 3.21171   6
   5   1   1 28.0745 3.45237   6
   5   1   1 32.4400 3.65900   3
   5   1   1 28.6161 3.48309   3
   5   1   1 34.4960 2.76953   5
   5   1   1 29.5287 6.28194   1
   5   1   1 33.7292 6.43163   1
  -6  -1  -1 122.158 7.22785   3
  -6  -1  -1 115.772 7.01542   3
   6   1   1 113.036 7.71236   3
   6   1   1 116.017 7.54653   3
   6   1   1 120.929 7.71793   6
   6   1   1 105.885 11.1247   1
   6   1   1 118.120 5.31812   5
   6   1   1 118.450 11.7294   1
   6   1   1 121.230 7.45549   6
   6   1   1 123.945 5.45511   5
  -7  -1  -1 7.13456 2.02178   3
   7   1   1 6.81095 5.65197   1
   7   1   1 13.2808 6.87852   1
   7   1   1 7.93217 4.45673   4
   7   1   1 8.71226 3.21371   6
   7   1   1 5.39129 2.38971   3
   7   1   1 7.74366 2.51171   3
   7   1   1 9.00755 2.72711   6
   8   1   1 19.2306 3.74276   3
   8   1   1 15.4310 6.05842   1
   8   1   1 20.9731 4.46958   6
   8   1   1 22.7660 6.43329   4
   8   1   1 11.5283 6.55236   1
   8   1   1 26.0186 5.34237   6
   8   1   1 22.5201 3.74648   3
   9   1   1 20.5611 3.15128   3
   9   1   1 17.7874 4.90532   6
   9   1   1 15.8731 2.51094   3
   9   1   1 35.2379 7.91829   4
   8  -2  -1 5.27876 4.87388   4
   8  -2  -1 3.18440 3.06795   6
   8  -2  -1 -0.4092 2.90979   3
   8  -2  -1 -3.2468 1.91899   3
   7  -2  -1 49.3250 9.51938   1
   7  -2  -1 44.9077 5.96823   3
   7  -2  -1 50.3913 6.00537   6
   7  -2  -1 44.8285 5.36438   5
   7  -2  -1 47.7686 5.55845   3
   7  -2  -1 43.6761 9.84783   1
   7  -2  -1 47.0408 8.39993   4
   7  -2  -1 44.4178 6.67406   6
   7  -2  -1 44.4115 5.08223   5
  -7   2   1 59.8947 5.50061   3
   6  -2  -1 59.6588 9.57539   1
   6  -2  -1 61.2245 10.9523   1
   6  -2  -1 59.7287 5.62204   5
   6  -2  -1 45.6120 5.34708   5
   6  -2  -1 55.8286 5.51152   6
   6  -2  -1 52.2456 7.85285   4
   6  -2  -1 56.2382 5.37080   3
   6  -2  -1 47.9399 5.69239   3
   6  -2  -1 48.6538 5.63307   6
  -6   2   1 55.0907 5.15778   3
  -6   2   1 54.6345 5.43347   3
   5  -2  -1 3990.88 136.316   3
   5  -2  -1 3837.22 137.291   5
   5  -2  -1 3909.57 142.772   1
   5  -2  -1 4001.56 141.160   4
   5  -2  -1 3939.11 137.757   3
   5  -2  -1 3760.94 135.868   6
   5  -2  -1 3849.88 136.284   6
  -5   2   1 3936.75 144.676   1
  -5   2   1 3980.43 136.448   3
  -5   2   1 3877.55 136.706   3
   4  -2  -1 31.7246 4.39435   3
   4  -2  -1 28.8650 4.81111   4
   4  -2  -1 24.5360 3.11916   6
   4  -2  -1 23.2467 3.29786   3
   4  -2  -1 29.7400 3.96364   5
   4  -2  -1 40.1999 7.13935   1
   4  -2  -1 30.5298 3.55245   6
  -4   2   1 33.3198 3.59587   3
  -4   2   1 37.1134 7.33066   1
  -4   2   1 32.7849 3.77329   3
   3  -2  -1 512.472 21.0364   3
   3  -2  -1 505.393 21.3044   5
   3  -2  -1 522.300 20.7595   3
   3  -2  -1 522.443 19.6782   6
   3  -2  -1 501.906 19.7062   6
   3  -2  -1 484.621 24.6498   1
  -3   2   1 479.299 20.8332   3
  -3   2   1 519.112 25.5940   1
   2  -2  -1 1299.49 47.3002   5
   2  -2  -1 1300.68 48.1093   4
   2  -2  -1 1301.94 45.7054   6
   2  -2  -1 1285.98 47.3393   3
   2  -2  -1 1314.84 50.5166   1
   2  -2  -1 1366.79 46.9438   3
   2  -2  -1 1306.36 45.5646   6
  -2   2   1 1303.36 43.7307   6
  -2   2   1 1301.73 46.6418   3
  -2   2   1 1328.29 46.5752   3
  -2   2   1 1189.43 51.2450   1
  -2   2   1 1195.51 48.6894   4
   1  -2  -1 2434.35 88.5656   1
   1  -2  -1 2441.12 85.8509   5
  -1   2   1 2469.71 86.0330   5
  -1  -2  -1 1250.78 46.1847   1
  -1  -2  -1 1255.01 43.3689   4
  -1  -2  -1 1200.52 42.7035   6
  -1  -2  -1 1178.83 43.2524   3
  -1  -2  -1 1175.72 42.6262   6
  -1  -2  -1 1247.18 43.7656   5
  -1  -2  -1 1239.77 43.3502   3
   1   2   1 1156.96 42.6814   6
   1   2   1 1217.36 41.2540   4
   1   2   1 1215.66 43.7614   5
   1   2   1 1133.26 43.1510   3
   1   2   1 1244.38 43.5114   1
   1   2   1 1254.78 43.4147   3
   1   2   1 1190.43 42.8789   6
  -2  -2  -1 63.1008 3.86609   3
  -2  -2  -1 62.1339 4.08960   5
  -2  -2  -1 63.6511 5.80879   1
   2   2   1 59.1419 5.64610   1
   2   2   1 61.0861 3.38982   6
   2   2   1 65.0709 4.14139   5
   2   2   1 57.5045 3.37890   6
   2   2   1 63.4224 3.96446   3
   2   2   1 60.5709 3.86693   3
  -3  -2  -1 1385.19 47.9216   5
  -3  -2  -1 1332.66 47.3285   3
  -3  -2  -1 1387.13 51.6601   1
  -3  -2  -1 1281.58 47.4514   3
   3   2   1 1316.05 46.3150   6
   3   2   1 1274.09 46.4276   6
   3   2   1 1337.33 47.6824   3
   3   2   1 1352.65 50.8620   1
   3   2   1 1339.30 47.6683   3
   3   2   1 1303.69 47.5757   5
  -4  -2  -1 67.5428 4.65367   3
  -4  -2  -1 60.3881 4.16221   3
   4   2   1 54.0280 4.21047   3
   4   2   1 61.4317 4.32085   5
   4   2   1 59.3780 3.81940   6
   4   2   1 57.5192 4.46835   3
   4   2   1 63.4097 6.70478   1
   4   2   1 61.5647 3.69183   6
  -5  -2  -1 55.9334 4.28579   3
  -5  -2  -1 54.7452 4.00207   3
   5   2   1 50.1894 4.02920   6
   5   2   1 48.3511 4.03678   5
   5   2   1 58.8715 4.67879   3
   5   2   1 51.0197 3.84406   6
   5   2   1 49.4749 4.17510   3
   5   2   1 46.0339 7.13335   1
  -6  -2  -1 274.282 11.9887   3
  -6  -2  -1 275.351 11.7155   3
   6   2   1 246.158 16.8785   1
   6   2   1 259.684 12.9967   3
   6   2   1 260.465 12.6721   3
   6   2   1 273.095 16.2479   1
   6   2   1 264.051 12.8616   6
   6   2   1 269.524 11.8265   5
   6   2   1 260.627 12.4136   6
  -7  -2  -1 22.2984 2.41339   3
  -7  -2  -1 18.4226 2.22059   3
   7   2   1 19.7494 3.93556   6
   7   2   1 17.7773 5.78042   4
   7   2   1 19.2918 5.91127   1
   7   2   1 21.4112 3.55561   3
   7   2   1 27.2846 3.58823   3
   7   2   1 23.3503 5.73143   1
   7   2   1 18.9724 3.98400   6
   8   2   1 17.5291 3.13634   3
   8   2   1 14.1022 4.03587   6
   8   2   1 11.6251 3.47925   6
   8   2   1 17.6401 5.80164   4
   9   2   1 144.061 14.1626   4
   9   2   1 118.211 9.56624   6
   8  -3  -1 55.6239 12.9781   1
   8  -3  -1 69.3253 7.85387   3
   8  -3  -1 78.9491 11.4374   4
   8  -3  -1 68.8971 7.16760   3
   7  -3  -1 719.182 31.6844   6
   7  -3  -1 731.328 38.6337   1
   7  -3  -1 718.796 45.9701   1
   7  -3  -1 696.583 33.1007   6
   7  -3  -1 732.311 29.6714   5
   7  -3  -1 759.748 32.3317   3
   7  -3  -1 720.523 37.9076   4
   7  -3  -1 731.825 29.9687   5
   7  -3  -1 796.959 31.7613   3
   6  -3  -1 8.33862 3.90618   4
   6  -3  -1 16.7311 3.39826   3
   6  -3  -1 12.7281 7.07767   1
   6  -3  -1 16.1295 3.91504   3
   6  -3  -1 11.7959 3.39719   6
   6  -3  -1 18.1889 4.29399   6
  -6   3   1 13.4533 8.22120   1
  -6   3   1 5.04787 3.10206   3
   5  -3  -1 457.947 19.7209   6
   5  -3  -1 429.750 20.9499   3
   5  -3  -1 431.398 23.4690   4
   5  -3  -1 434.227 20.2553   5
   5  -3  -1 430.470 20.1784   3
   5  -3  -1 422.079 19.8575   6
   5  -3  -1 419.210 25.9798   1
  -5   3   1 429.457 19.7806   3
  -5   3   1 411.711 26.8560   1
  -5   3   1 411.493 20.0050   3
   4  -3  -1 333.410 18.1669   4
   4  -3  -1 318.066 15.6692   3
   4  -3  -1 293.702 20.6111   1
   4  -3  -1 309.264 15.9724   3
   4  -3  -1 300.747 14.5911   6
   4  -3  -1 300.396 15.6224   5
  -4   3   1 321.034 15.8409   3
  -4   3   1 379.882 23.3201   1
  -4   3   1 316.735 15.4602   3
   3  -3  -1 20.2086 3.48365   5
   3  -3  -1 20.7881 5.04817   1
   3  -3  -1 24.2962 3.19657   6
   3  -3  -1 20.5200 3.31665   3
   3  -3  -1 21.4410 3.41434   3
   3  -3  -1 21.4225 4.15586   4
   3  -3  -1 22.7677 3.10187   6
  -3   3   1 23.1493 3.40683   3
  -3   3   1 25.3754 5.98547   1
  -3   3   1 19.8313 3.33315   3
   2  -3  -1 237.863 12.0921   3
   2  -3  -1 239.129 11.0413   6
   2  -3  -1 238.301 12.2872   5
   2  -3  -1 224.976 11.1253   6
   2  -3  -1 255.386 16.2371   1
   2  -3  -1 243.389 12.6250   4
   2  -3  -1 255.393 12.1327   3
  -2   3   1 245.174 12.7104   5
  -2   3   1 234.896 10.3271   6
  -2   3   1 247.705 11.9950   3
  -2   3   1 222.469 10.0939   6
  -2   3   1 269.549 16.9415   1
  -2   3   1 241.439 12.9000   4
  -2   3   1 220.194 11.7223   3
   1  -3  -1 944.691 33.5888   6
   1  -3  -1 993.974 34.5132   3
   1  -3  -1 922.473 33.9763   4
   1  -3  -1 876.603 35.0884   5
   1  -3  -1 870.321 38.8276   1
   1  -3  -1 926.810 34.1386   3
   1  -3  -1 892.368 33.1370   6
  -1   3   1 861.909 34.5830   4
  -1   3   1 825.899 34.4328   3
  -1   3   1 905.682 38.8447   1
  -1   3   1 904.347 34.8701   5
  -1   3   1 913.758 33.1834   6
  -1   3   1 892.056 32.8573   6
  -1   3   1 896.108 34.0602   3
   0  -3  -1 18.5715 2.49778   3
   0  -3  -1 12.6437 3.43369   1
   0  -3  -1 17.7195 2.31971   6
   0  -3  -1 15.9827 2.58914   5
   0  -3  -1 14.6814 1.91803   4
   0  -3  -1 21.6982 2.44838   3
   0   3   1 13.8783 2.23634   3
   0   3   1 20.8585 2.59064   3
   0   3   1 18.2060 2.11959   4
   0   3   1 15.9974 2.16919   6
   0   3   1 21.1480 4.40855   1
   0   3   1 14.6292 2.31370   5
   0   3   1 13.0262 1.95684   6
  -1  -3  -1 187.053 8.71500   6
  -1  -3  -1 189.106 9.79422   5
  -1  -3  -1 194.130 8.69273   4
  -1  -3  -1 185.203 8.50899   6
  -1  -3  -1 176.502 9.05188   3
  -1  -3  -1 193.193 9.24551   3
  -1  -3  -1 193.893 12.0735   1
   1   3   1 203.169 9.36980   3
   1   3   1 193.175 12.1439   1
   1   3   1 193.139 8.91510   6
   1   3   1 193.382 8.54480   4
   1   3   1 187.420 9.22066   3
   1   3   1 195.354 9.94244   5
   1   3   1 177.824 8.64216   6
  -2  -3  -1 1176.95 40.2601   6
  -2  -3  -1 1161.50 40.2262   6
  -2  -3  -1 1132.77 41.7966   3
  -2  -3  -1 1110.75 45.4832   1
  -2  -3  -1 1162.27 42.8761   5
  -2  -3  -1 1171.80 41.9177   3
   2   3   1 1191.33 42.2000   4
   2   3   1 1117.80 42.6824   5
   2   3   1 1123.73 40.9954   6
   2   3   1 1110.56 41.8446   3
   2   3   1 1159.79 41.9092   3
   2   3   1 1143.22 41.1997   6
   2   3   1 1197.16 45.7908   1
  -3  -3  -1 15.5575 3.93068   1
  -3  -3  -1 14.4882 2.60320   5
   3   3   1 15.9049 2.86831   4
   3   3   1 15.8175 2.27560   3
   3   3   1 15.2858 2.18446   3
   3   3   1 14.4355 1.90276   6
   3   3   1 16.3961 1.93200   6
   3   3   1 17.9598 3.99869   1
   3   3   1 14.3264 2.50574   5
  -4  -3  -1 427.985 17.4985   3
  -4  -3  -1 411.722 18.6980   5
  -4  -3  -1 433.711 17.8418   3
  -4  -3  -1 411.599 21.8759   1
   4   3   1 426.256 16.8587   6
   4   3   1 419.892 16.9678   6
   4   3   1 446.120 18.7370   5
   4   3   1 428.782 17.8291   3
   4   3   1 486.362 21.7173   1
   4   3   1 417.353 19.3211   3
  -5  -3  -1 3.46058 1.39501   3
  -5  -3  -1 -1.2390 0.95721   3
   5   3   1 0.49954 0.99248   6
   5   3   1 0.28446 1.25783   5
   5   3   1 2.81421 1.44675   3
   5   3   1 2.00200 1.33598   6
   5   3   1 -1.0213 2.55654   1
   5   3   1 1.98202 1.22752   3
  -6  -3  -1 -1.3133 1.40423   3
  -6  -3  -1 1.78065 1.38864   3
   6   3   1 1.99799 1.56788   3
   6   3   1 -1.2301 1.08307   3
   6   3   1 -2.3068 4.26034   1
   6   3   1 -0.2219 1.71006   6
   6   3   1 1.52642 1.58543   5
   6   3   1 -0.1729 1.37251   6
   6   3   1 1.80951 3.81038   1
  -7  -3  -1 7.86834 1.11938   3
   7   3   1 5.95838 4.97111   1
   7   3   1 9.71949 2.38583   3
   7   3   1 9.04319 2.24380   3
   7   3   1 8.01469 2.28840   5
   7   3   1 5.90820 5.48368   1
   8   3   1 70.1816 8.58846   6
   8   3   1 94.8232 11.8559   4
   8   3   1 102.238 8.35291   6
   8   3   1 93.5309 5.82820   3
   8   3   1 101.655 6.01261   3
   9   3   1 85.2034 11.8870   4
   8  -4  -1 -1.6749 12.0912   1
   8  -4  -1 -1.7457 2.84086   3
   8  -4  -1 7.92397 5.48748   4
   8  -4  -1 0.99967 4.40340   6
   8  -4  -1 3.64572 4.67780   3
   7  -4  -1 19.8973 4.99320   6
   7  -4  -1 11.7934 7.05056   6
   7  -4  -1 21.7724 4.72045   3
   7  -4  -1 21.0335 4.23225   5
   7  -4  -1 10.8771 10.6412   1
   7  -4  -1 19.5630 6.04333   4
  -7   4   1 10.5638 4.09852   3
   6  -4  -1 50.2913 7.99226   6
   6  -4  -1 51.1478 7.55362   3
   6  -4  -1 56.3569 8.45292   4
   6  -4  -1 50.2205 6.48910   3
   6  -4  -1 43.8567 6.34703   5
   6  -4  -1 49.3360 6.56727   6
   6  -4  -1 53.5855 11.3672   1
  -6   4   1 54.0301 13.3539   1
  -6   4   1 51.7855 6.36437   3
   5  -4  -1 661.089 28.7998   3
   5  -4  -1 665.475 31.8960   4
   5  -4  -1 650.178 27.9375   6
   5  -4  -1 666.731 29.6820   3
   5  -4  -1 643.114 36.2258   1
   5  -4  -1 639.092 28.3371   5
   5  -4  -1 636.537 28.3274   6
  -5   4   1 630.064 28.4863   3
  -5   4   1 654.073 38.6989   1
  -5   4   1 580.623 28.4685   3
   4  -4  -1 30.5978 4.90436   3
   4  -4  -1 38.0411 4.94673   3
   4  -4  -1 43.7638 5.63040   6
   4  -4  -1 47.5914 6.47119   4
   4  -4  -1 36.9541 8.57201   1
   4  -4  -1 43.8308 5.52846   5
   4  -4  -1 35.2428 4.59189   6
  -4   4   1 46.8867 5.29179   3
  -4   4   1 41.7175 10.1571   1
  -4   4   1 45.0825 5.43765   3
   3  -4  -1 13.8640 5.78197   1
   3  -4  -1 26.4684 4.46215   4
   3  -4  -1 16.4820 3.47440   6
   3  -4  -1 21.5707 4.14432   3
   3  -4  -1 14.1047 3.07891   3
  -3   4   1 13.1419 2.11036   6
  -3   4   1 14.6437 2.07466   6
  -3   4   1 16.4417 3.44311   3
  -3   4   1 17.0108 3.57991   3
  -3   4   1 17.2912 6.67998   1
  -3   4   1 9.02147 3.06403   5
   2  -4  -1 4688.33 161.310   5
   2  -4  -1 4865.24 161.464   3
   2  -4  -1 4408.54 169.819   1
   2  -4  -1 4583.50 162.593   6
  -2   4   1 4668.50 160.892   3
  -2   4   1 4588.51 160.820   6
  -2   4   1 4621.50 161.819   5
  -2   4   1 4789.92 162.019   4
  -2   4   1 4451.91 163.173   3
   1  -4  -1 67.2419 5.37231   6
   1  -4  -1 63.3148 5.61706   3
   1  -4  -1 70.7055 5.38483   4
   1  -4  -1 78.3493 5.92284   3
   1  -4  -1 65.7689 5.09588   6
   1  -4  -1 67.5732 5.89903   5
   1  -4  -1 53.1508 7.92697   1
  -1   4   1 55.0749 5.71899   5
  -1   4   1 66.9735 5.52210   4
  -1   4   1 62.9002 5.67212   3
  -1   4   1 65.8317 5.11769   6
  -1   4   1 68.0851 8.79673   1
  -1   4   1 68.9885 4.92359   6
  -1   4   1 67.5782 5.67518   3
   0  -4  -1 1233.25 45.5620   3
   0  -4  -1 1240.60 51.4407   1
   0  -4  -1 1218.59 45.5695   6
   0  -4  -1 1148.30 45.9736   3
   0  -4  -1 1240.04 46.2982   5
   0  -4  -1 1197.54 44.8358   4
   0   4   1 1246.85 46.5500   5
   0   4   1 1202.02 46.0981   3
   0   4   1 1256.65 44.4367   6
   0   4   1 1178.28 44.8715   4
   0   4   1 1229.87 45.6132   3
   0   4   1 1322.95 51.8452   1
   0   4   1 1221.67 45.5143   6
  -1  -4  -1 476.356 25.9089   1
  -1  -4  -1 540.910 22.0118   3
  -1  -4  -1 524.309 20.9087   6
  -1  -4  -1 533.533 21.2301   6
  -1  -4  -1 509.855 22.6392   5
  -1  -4  -1 616.119 22.5357   3
  -1  -4  -1 507.522 20.6825   4
   1   4   1 527.518 21.0685   6
   1   4   1 513.647 20.5285   4
   1   4   1 528.975 21.4366   6
   1   4   1 537.098 22.9890   5
   1   4   1 513.339 21.8006   3
   1   4   1 588.343 22.4103   3
   1   4   1 539.041 26.5059   1
  -2  -4  -1 50.4611 4.98317   5
  -2  -4  -1 52.3737 4.43879   3
  -2  -4  -1 34.7655 6.36398   1
  -2  -4  -1 54.0172 3.73383   6
  -2  -4  -1 54.4087 3.65406   6
  -2  -4  -1 50.3938 4.30921   3
  -2  -4  -1 46.6692 4.15224   4
   2   4   1 53.3829 4.01080   4
   2   4   1 58.7802 7.09469   1
   2   4   1 52.5096 4.45610   3
   2   4   1 52.2718 4.40374   3
   2   4   1 55.9575 5.27590   5
   2   4   1 50.4756 4.01240   6
   2   4   1 59.2376 4.41755   6
  -3  -4  -1 1119.82 46.8907   1
  -3  -4  -1 1163.90 42.2636   3
  -3  -4  -1 1146.27 42.2609   3
  -3  -4  -1 1100.32 43.7352   5
   3   4   1 1179.82 42.4529   3
   3   4   1 1116.72 42.7830   4
   3   4   1 1170.07 47.0285   1
   3   4   1 1092.00 41.7672   6
   3   4   1 1149.26 42.4630   3
   3   4   1 1108.42 41.1895   6
   3   4   1 1166.31 43.8556   5
  -4  -4  -1 278.565 17.1412   1
  -4  -4  -1 274.292 12.9358   3
  -4  -4  -1 265.300 14.4945   5
  -4  -4  -1 288.511 12.9831   3
   4   4   1 269.228 14.2701   5
   4   4   1 281.051 12.4849   6
   4   4   1 288.610 13.2996   3
   4   4   1 288.843 17.1468   1
   4   4   1 281.815 14.8409   4
   4   4   1 280.967 12.4698   6
  -5  -4  -1 1506.30 53.8715   3
  -5  -4  -1 1534.25 59.6993   1
  -5  -4  -1 1502.19 55.4949   5
  -5  -4  -1 1449.10 53.6181   3
   5   4   1 1507.82 54.6788   3
   5   4   1 1446.26 53.4552   6
   5   4   1 1419.05 53.4567   6
   5   4   1 1415.56 57.7574   4
   5   4   1 1501.59 54.3320   3
   5   4   1 1488.28 55.9959   5
   5   4   1 1493.43 58.9038   1
  -6  -4  -1 493.415 19.9885   3
  -6  -4  -1 529.977 20.4986   3
   6   4   1 501.237 20.9940   6
   6   4   1 478.299 24.4855   1
   6   4   1 489.481 20.8226   6
   6   4   1 501.821 26.0717   1
   6   4   1 513.128 21.5557   3
   6   4   1 502.433 22.4817   5
   6   4   1 482.026 20.8698   3
  -7  -4  -1 693.272 24.7298   3
  -7  -4  -1 673.149 24.5541   3
   7   4   1 722.091 31.7704   1
   7   4   1 717.574 29.1045   5
   7   4   1 692.295 28.3856   6
   7   4   1 670.940 30.2616   1
   7   4   1 687.240 27.3151   3
   7   4   1 667.877 28.3423   6
   7   4   1 701.268 27.8862   3
   8   4   1 24.8215 5.46362   6
   8   4   1 35.1003 5.69276   6
   8   4   1 29.6647 3.42837   3
   8   4   1 24.8169 4.10029   5
   8   4   1 31.6043 3.42179   3
   9   4   1 265.706 19.9383   4
   7  -5  -1 175.197 12.9341   5
   7  -5  -1 173.882 13.7502   6
   7  -5  -1 178.213 14.5448   3
   7  -5  -1 174.248 16.4472   4
   7  -5  -1 213.939 24.4344   1
   7  -5  -1 178.560 13.2247   3
  -7   5   1 177.902 13.2827   3
  -7   5   1 218.103 27.5257   1
   6  -5  -1 533.824 35.1072   1
   6  -5  -1 553.675 26.2938   3
   6  -5  -1 552.915 29.7255   4
   6  -5  -1 519.392 27.0717   3
   6  -5  -1 498.632 25.0721   5
   6  -5  -1 520.208 25.5360   6
   6  -5  -1 512.561 26.7067   6
  -6   5   1 510.558 25.3770   3
   5  -5  -1 31.0290 5.45640   5
   5  -5  -1 24.5610 5.51590   3
   5  -5  -1 23.5857 5.86815   6
   5  -5  -1 32.7627 5.37775   3
   5  -5  -1 38.3469 5.51513   6
  -5   5   1 34.9571 5.69064   3
  -5   5   1 24.7802 10.9010   1
   4  -5  -1 1730.77 67.2645   5
   4  -5  -1 1932.41 77.7175   1
   4  -5  -1 1747.89 67.3700   3
   4  -5  -1 1760.79 65.5797   6
   4  -5  -1 1693.40 68.1658   3
   4  -5  -1 1689.20 66.6999   6
   4  -5  -1 1839.06 69.1848   4
  -4   5   1 1640.69 67.4822   3
  -4   5   1 1754.33 79.0352   1
  -4   5   1 1745.59 66.6927   3
   3  -5  -1 499.432 23.8854   3
   3  -5  -1 544.338 30.8923   1
   3  -5  -1 502.924 23.4205   3
   3  -5  -1 458.231 22.1896   6
   3  -5  -1 456.943 21.7618   6
   3  -5  -1 479.065 23.2634   5
   3  -5  -1 490.914 23.7707   4
  -3   5   1 429.154 23.6943   4
  -3   5   1 493.626 20.1519   6
  -3   5   1 456.351 22.7812   3
  -3   5   1 502.309 20.1042   6
  -3   5   1 483.711 26.7774   5
  -3   5   1 468.512 23.2127   3
   2  -5  -1 3103.70 112.157   6
   2  -5  -1 2960.04 121.437   1
   2  -5  -1 3184.79 112.578   3
   2  -5  -1 3279.74 112.509   4
   2  -5  -1 3123.47 112.795   6
   2  -5  -1 3128.08 114.077   5
   2  -5  -1 3262.60 113.131   3
  -2   5   1 3116.83 111.455   6
  -2   5   1 3160.21 111.135   6
  -2   5   1 3092.62 113.817   3
  -2   5   1 3259.87 123.128   1
  -2   5   1 3276.42 113.943   5
  -2   5   1 3196.91 113.840   3
  -2   5   1 2991.00 113.915   4
   1  -5  -1 7.65998 4.33083   1
   1  -5  -1 7.08744 2.48711   6
   1  -5  -1 2.96473 1.94709   5
   1  -5  -1 12.5551 3.08358   3
   1  -5  -1 12.7622 2.92124   3
   1  -5  -1 6.82366 2.11338   4
   1  -5  -1 7.63261 2.52366   6
  -1   5   1 6.98704 2.13316   6
  -1   5   1 12.6398 3.41574   5
  -1   5   1 6.22552 2.24722   4
  -1   5   1 2.06697 4.83771   1
  -1   5   1 4.58246 2.40982   3
  -1   5   1 11.7852 2.66090   6
  -1   5   1 6.32983 2.40261   3
   0  -5  -1 0.70649 0.94992   3
   0  -5  -1 0.90283 1.51902   3
   0  -5  -1 2.12783 1.19429   4
   0  -5  -1 1.76015 1.76000   5
   0  -5  -1 7.42522 3.83153   1
   0  -5  -1 2.29023 1.46597   6
   0   5   1 0.37555 1.52204   3
   0   5   1 -0.9792 0.87188   4
   0   5   1 1.63483 1.55827   5
   0   5   1 0.17416 0.83918   3
   0   5   1 1.90423 1.47003   6
   0   5   1 0.79855 1.35829   6
  -1  -5  -1 2506.01 86.8060   4
  -1  -5  -1 2505.45 87.2559   6
  -1  -5  -1 2527.74 88.6803   3
  -1  -5  -1 2622.50 95.6649   1
  -1  -5  -1 2439.07 87.6639   6
  -1  -5  -1 2426.21 90.2897   5
  -1  -5  -1 2397.82 89.0899   3
   1   5   1 2605.47 96.1011   1
   1   5   1 2487.30 90.1033   5
   1   5   1 2509.09 87.9662   6
   1   5   1 2441.49 86.9543   4
   1   5   1 2523.65 88.8138   3
   1   5   1 2401.69 89.1989   6
   1   5   1 2253.78 88.7203   3
  -2  -5  -1 -1.0443 0.70133   6
  -2  -5  -1 1.26607 1.08894   4
  -2  -5  -1 3.75881 3.26416   1
  -2  -5  -1 2.78164 1.72688   5
  -2  -5  -1 -1.0322 0.98778   6
  -2  -5  -1 0.66084 1.14148   3
  -2  -5  -1 0.35557 1.30525   3
   2   5   1 3.20680 1.60548   3
   2   5   1 1.14597 1.45150   5
   2   5   1 -1.4398 1.01283   3
   2   5   1 0.99768 1.13499   4
   2   5   1 1.24310 1.25413   6
   2   5   1 -2.3555 2.82260   1
   2   5   1 1.25373 1.24915   6
  -3  -5  -1 3637.89 123.339   6
  -3  -5  -1 3771.11 132.108   1
  -3  -5  -1 3611.33 129.233   5
  -3  -5  -1 3608.01 127.426   3
  -3  -5  -1 3514.30 127.315   3
  -3  -5  -1 3543.48 123.654   6
   3   5   1 3635.64 125.969   6
   3   5   1 3633.81 125.398   3
   3   5   1 3591.99 125.478   3
   3   5   1 3582.31 129.485   5
   3   5   1 3470.10 126.757   4
   3   5   1 3731.28 131.994   1
   3   5   1 3592.16 124.568   6
  -4  -5  -1 -1.3224 1.30432   3
  -4  -5  -1 0.82674 2.40342   5
  -4  -5  -1 1.09950 3.27524   1
   4   5   1 0.74176 1.35964   6
   4   5   1 1.47544 3.09946   1
   4   5   1 0.49753 1.61512   5
   4   5   1 0.13068 1.37796   3
   4   5   1 -0.2600 1.06009   3
   4   5   1 0.46763 1.40654   6
   4   5   1 -1.4374 1.38433   4
  -5  -5  -1 758.838 30.8807   3
  -5  -5  -1 771.114 30.7549   3
  -5  -5  -1 758.934 33.2684   5
  -5  -5  -1 817.709 37.4769   1
   5   5   1 829.676 36.7718   1
   5   5   1 795.816 33.6113   5
   5   5   1 778.063 30.4634   6
   5   5   1 775.089 33.4202   4
   5   5   1 765.253 30.2668   6
   5   5   1 743.929 31.2257   3
   5   5   1 788.706 31.4107   3
  -6  -5  -1 23.5487 3.67256   3
  -6  -5  -1 15.4143 4.42080   5
  -6  -5  -1 30.9641 7.96585   1
   6   5   1 25.8126 5.71576   4
   6   5   1 31.5918 7.22205   1
   6   5   1 24.3964 3.69632   3
   6   5   1 27.0001 3.90557   3
  -7  -5  -1 89.4951 5.65738   3
  -7  -5  -1 83.2946 5.31350   3
   7   5   1 92.2437 6.67381   3
   7   5   1 87.8626 7.51861   6
   7   5   1 78.1932 7.36464   6
   7   5   1 71.6466 12.1592   1
   7   5   1 98.0555 11.3806   1
   7   5   1 91.0787 6.99739   3
   8   5   1 33.0064 5.36646   6
   8   5   1 35.0554 5.54058   5
   8   5   1 40.1331 4.02009   3
   8   5   1 31.7236 4.03340   3
   8   5   1 22.6894 5.45283   6
   9   5   1 46.4474 7.73747   6
   9   5   1 37.7661 7.79356   4
   7  -6  -1 142.531 12.1422   3
   7  -6  -1 152.408 16.8349   3
   7  -6  -1 154.479 13.6991   6
   7  -6  -1 148.480 26.1523   1
  -7   6   1 162.763 26.6434   1
   6  -6  -1 130.941 11.3750   6
   6  -6  -1 129.802 13.8283   4
   6  -6  -1 140.997 11.6694   3
   6  -6  -1 131.694 11.3969   5
   6  -6  -1 122.038 13.7157   3
   6  -6  -1 144.194 22.9901   1
  -6   6   1 132.757 12.4106   3
  -6   6   1 134.425 23.6915   1
   5  -6  -1 36.7273 7.07263   3
   5  -6  -1 31.1304 6.19686   6
   5  -6  -1 28.1172 6.97592   6
   5  -6  -1 38.2060 7.48781   4
   5  -6  -1 55.3499 14.1389   1
   5  -6  -1 33.6643 6.49437   5
   5  -6  -1 44.0846 6.53733   3
  -5   6   1 44.5133 7.30485   3
  -5   6   1 27.5537 12.3474   1
   4  -6  -1 52.3039 7.22295   5
   4  -6  -1 78.2031 7.74211   6
   4  -6  -1 63.0066 13.7090   1
   4  -6  -1 57.4592 7.88236   4
   4  -6  -1 63.1600 8.31295   6
   4  -6  -1 63.1633 7.94447   3
   4  -6  -1 72.0902 7.97467   3
  -4   6   1 63.7359 4.86878   6
  -4   6   1 83.3356 16.6841   1
  -4   6   1 65.5895 4.76756   6
  -4   6   1 71.4958 7.96224   3
   3  -6  -1 276.564 16.6859   4
   3  -6  -1 259.348 16.3010   3
   3  -6  -1 231.145 23.1938   1
   3  -6  -1 276.005 16.2974   6
   3  -6  -1 278.710 16.6803   5
   3  -6  -1 276.718 15.5660   6
   3  -6  -1 262.677 17.0302   3
  -3   6   1 281.667 14.1231   6
  -3   6   1 283.097 13.9252   6
  -3   6   1 286.923 25.8624   1
  -3   6   1 276.669 17.6471   4
  -3   6   1 318.151 17.3099   3
  -3   6   1 297.831 17.2466   3
  -3   6   1 297.804 18.1369   5
   2  -6  -1 13.6237 3.59552   6
   2  -6  -1 8.95430 2.87826   4
   2  -6  -1 9.53733 3.31970   5
   2  -6  -1 9.89666 2.86744   6
   2  -6  -1 9.52172 6.08884   1
   2  -6  -1 6.06876 3.08572   3
   2  -6  -1 11.5168 3.47684   3
  -2   6   1 8.17135 2.81727   6
  -2   6   1 6.97696 3.19341   5
  -2   6   1 13.3104 2.98803   6
  -2   6   1 6.51109 2.98668   4
  -2   6   1 12.1520 3.46831   3
  -2   6   1 8.69394 3.33796   3
  -2   6   1 15.2323 7.40675   1
   1  -6  -1 170.747 10.2138   6
   1  -6  -1 156.182 16.2261   1
   1  -6  -1 144.372 10.1874   6
   1  -6  -1 160.892 10.9973   3
   1  -6  -1 167.646 10.2083   4
   1  -6  -1 165.159 11.3835   3
   1  -6  -1 162.799 11.5115   5
  -1   6   1 155.637 11.6284   5
  -1   6   1 155.690 10.3081   4
  -1   6   1 156.692 10.9933   3
  -1   6   1 152.857 10.9092   3
  -1   6   1 132.681 16.1670   1
  -1   6   1 137.478 9.31724   6
  -1   6   1 149.183 9.87415   6
   0  -6  -1 8.98958 5.08654   1
   0  -6  -1 7.79942 2.67462   3
   0  -6  -1 17.1590 3.26540   6
   0  -6  -1 4.49247 2.42769   5
   0  -6  -1 6.95684 2.54743   3
   0  -6  -1 9.24927 2.40347   4
   0  -6  -1 14.5164 3.42757   6
   0   6   1 13.9519 2.97922   6
   0   6   1 5.44126 2.03669   4
   0   6   1 7.24782 2.55994   3
   0   6   1 4.21230 2.31232   3
   0   6   1 13.9541 3.11563   6
   0   6   1 9.64858 5.52985   1
   0   6   1 12.4371 3.50827   5
  -1  -6  -1 33.2297 5.28543   5
  -1  -6  -1 32.3185 4.22187   6
  -1  -6  -1 33.4503 3.58468   4
  -1  -6  -1 33.5222 4.53434   3
  -1  -6  -1 35.0564 7.47097   1
  -1  -6  -1 35.9918 4.62148   3
  -1  -6  -1 32.2357 3.92121   6
   1   6   1 32.3608 3.56074   4
   1   6   1 38.7441 5.41563   5
   1   6   1 34.6695 4.46417   6
   1   6   1 23.8170 7.27293   1
   1   6   1 26.0923 4.26186   3
   1   6   1 24.9136 3.70307   6
  -2  -6  -1 63.2929 6.04645   3
  -2  -6  -1 59.2018 4.86976   6
  -2  -6  -1 58.1469 5.77302   3
  -2  -6  -1 51.9776 5.62940   6
  -2  -6  -1 59.1676 6.77773   5
  -2  -6  -1 55.0606 9.23667   1
  -2  -6  -1 67.7728 5.45566   4
   2   6   1 71.3277 5.03836   4
   2   6   1 64.7098 10.0747   1
   2   6   1 49.1481 6.30887   5
   2   6   1 58.9414 5.42256   6
   2   6   1 67.3567 6.73358   6
   2   6   1 70.8062 6.19338   3
   2   6   1 65.8707 6.19767   3
  -3  -6  -1 67.5446 5.92978   3
  -3  -6  -1 56.9901 4.26163   6
  -3  -6  -1 60.7477 9.10883   1
  -3  -6  -1 51.1504 5.41925   4
  -3  -6  -1 59.3940 6.78668   5
  -3  -6  -1 60.2108 4.16478   6
  -3  -6  -1 55.4523 5.56002   3
   3   6   1 60.2752 5.83224   3
   3   6   1 61.3458 6.71044   5
   3   6   1 58.1180 10.2292   1
   3   6   1 53.1136 5.60522   4
   3   6   1 64.9205 5.88899   3
   3   6   1 56.1008 5.25349   6
  -4  -6  -1 1584.29 61.0987   5
  -4  -6  -1 1577.36 58.0539   3
  -4  -6  -1 1507.31 57.7620   3
  -4  -6  -1 1606.41 65.4389   1
   4   6   1 1522.77 57.8466   6
   4   6   1 1549.93 60.5992   5
   4   6   1 1582.19 58.4377   3
   4   6   1 1512.08 57.6219   4
   4   6   1 1546.50 58.1382   3
   4   6   1 1524.76 65.0138   1
  -5  -6  -1 115.983 8.43260   3
  -5  -6  -1 136.229 13.8764   1
  -5  -6  -1 134.106 11.1728   5
   5   6   1 129.603 8.79187   3
   5   6   1 122.103 9.29286   4
   5   6   1 128.166 8.59761   6
   5   6   1 126.328 8.81470   3
   5   6   1 112.971 13.1288   1
   5   6   1 122.263 8.06733   6
   5   6   1 116.024 9.96790   5
  -6  -6  -1 0.72707 5.67376   1
  -6  -6  -1 -5.3906 2.14345   3
  -6  -6  -1 -5.4063 3.26576   5
  -6  -6  -1 1.26033 2.27548   3
   6   6   1 2.26468 2.24741   6
   6   6   1 5.79639 3.33324   4
   6   6   1 3.81581 2.62479   5
   6   6   1 -0.0445 1.85973   3
   6   6   1 3.23296 1.98722   3
   6   6   1 0.43158 2.71891   6
   6   6   1 6.90092 5.80353   1
  -7  -6  -1 519.435 28.9799   1
  -7  -6  -1 515.687 22.8622   3
   7   6   1 524.063 23.2562   6
   7   6   1 462.292 29.9915   4
   7   6   1 494.481 23.3173   6
   7   6   1 522.854 25.5548   5
   7   6   1 502.404 28.0660   1
   7   6   1 533.203 22.5456   3
   7   6   1 548.080 23.0414   3
   8   6   1 48.0185 7.16283   5
   8   6   1 36.5416 6.14180   6
   8   6   1 39.7688 6.38819   6
   8   6   1 33.9668 4.58511   3
   6  -7  -1 45.6845 19.1397   1
   6  -7  -1 39.7912 7.82102   6
   6  -7  -1 84.3236 11.1823   4
   6  -7  -1 59.7602 10.1977   3
   6  -7  -1 52.8871 7.96726   3
  -6   7   1 42.9709 7.94711   3
  -6   7   1 58.8553 18.2002   1
   5  -7  -1 3.84101 3.29078   6
   5  -7  -1 1.03843 2.84626   3
   5  -7  -1 4.18664 4.23206   5
   5  -7  -1 1.79266 4.37627   3
   5  -7  -1 -3.4057 3.24026   4
   5  -7  -1 -7.8124 11.6639   1
  -5   7   1 8.99917 4.16813   3
  -5   7   1 -10.638 11.5012   1
   4  -7  -1 425.957 34.2962   1
   4  -7  -1 435.920 24.5860   3
   4  -7  -1 472.914 28.3256   4
   4  -7  -1 422.434 23.7316   3
   4  -7  -1 451.103 22.9198   6
   4  -7  -1 398.716 23.3947   5
  -4   7   1 427.397 18.9717   6
  -4   7   1 431.336 19.0850   6
  -4   7   1 422.591 23.8043   3
  -4   7   1 427.697 25.1459   5
   3  -7  -1 311.215 19.1914   3
   3  -7  -1 279.806 26.4610   1
   3  -7  -1 342.304 19.1488   6
   3  -7  -1 323.932 20.2025   3
   3  -7  -1 356.543 18.5211   6
   3  -7  -1 342.141 19.3538   4
   3  -7  -1 330.355 19.5025   5
  -3   7   1 331.500 16.7353   6
  -3   7   1 328.451 16.4930   6
  -3   7   1 330.213 19.4721   3
  -3   7   1 332.278 29.5323   1
  -3   7   1 295.843 19.8625   4
  -3   7   1 348.146 20.8286   5
   2  -7  -1 2.51718 3.20520   6
   2  -7  -1 4.26728 2.54151   3
   2  -7  -1 13.3923 7.59365   1
   2  -7  -1 3.72041 2.41775   4
   2  -7  -1 0.91954 2.98488   3
   2  -7  -1 6.49384 2.68828   6
   2  -7  -1 -0.8199 2.49260   5
  -2   7   1 6.06783 3.76627   3
  -2   7   1 1.46725 1.99474   6
  -2   7   1 5.50664 2.87695   6
  -2   7   1 1.24865 2.45005   3
  -2   7   1 9.33456 8.34726   1
  -2   7   1 1.39833 2.96506   4
  -2   7   1 -0.3932 2.71399   5
   1  -7  -1 78.0498 8.45893   5
   1  -7  -1 94.0984 8.36326   6
   1  -7  -1 87.9950 7.61426   6
   1  -7  -1 87.2283 7.47937   4
   1  -7  -1 80.9671 13.7621   1
   1  -7  -1 104.621 9.31624   3
   1  -7  -1 80.8566 8.15095   3
  -1   7   1 81.0562 7.26739   6
  -1   7   1 83.6607 8.45816   3
  -1   7   1 65.1558 7.00669   4
  -1   7   1 83.3125 8.35471   3
  -1   7   1 89.3915 14.8324   1
  -1   7   1 90.7308 9.23736   5
  -1   7   1 81.4743 7.55861   6
   0  -7  -1 188.408 12.1961   6
   0  -7  -1 214.939 11.4343   4
   0  -7  -1 185.699 11.6013   6
   0  -7  -1 188.689 13.3702   5
   0  -7  -1 155.569 17.1687   1
   0  -7  -1 211.845 13.3372   3
   0  -7  -1 200.475 12.8931   3
   0   7   1 177.636 18.9180   1
   0   7   1 188.438 11.2756   4
   0   7   1 188.375 12.8671   3
   0   7   1 188.036 12.7061   3
   0   7   1 208.007 14.1556   5
   0   7   1 209.419 12.4394   6
   0   7   1 167.990 11.1814   6
  -1  -7  -1 454.413 23.7325   5
  -1  -7  -1 491.216 23.0127   3
  -1  -7  -1 441.940 22.5235   3
  -1  -7  -1 477.353 21.7211   6
  -1  -7  -1 485.624 21.3011   6
  -1  -7  -1 494.674 29.8255   1
  -1  -7  -1 465.574 20.4085   4
   1   7   1 472.275 20.4739   4
   1   7   1 440.029 20.9777   6
   1   7   1 479.450 22.1583   6
   1   7   1 466.414 22.7504   3
   1   7   1 476.636 22.8335   3
   1   7   1 421.204 29.4796   1
   1   7   1 459.160 24.1414   5
  -2  -7  -1 0.94736 1.74061   3
  -2  -7  -1 1.81096 1.64896   4
  -2  -7  -1 0.55892 1.30088   6
  -2  -7  -1 -3.1221 4.65286   1
  -2  -7  -1 -0.1773 2.11225   5
  -2  -7  -1 5.50892 2.35288   6
  -2  -7  -1 3.44689 2.03678   3
   2   7   1 4.57872 2.30426   3
   2   7   1 1.09978 1.39535   4
   2   7   1 -3.3056 1.48335   3
   2   7   1 1.21268 2.10058   6
   2   7   1 0.54911 2.16336   5
   2   7   1 7.23118 5.58629   1
  -3  -7  -1 557.440 24.6875   3
  -3  -7  -1 527.575 23.5866   4
  -3  -7  -1 543.020 21.7154   6
  -3  -7  -1 507.969 22.2437   6
  -3  -7  -1 547.334 26.8783   5
  -3  -7  -1 544.517 24.6888   3
   3   7   1 537.804 23.5239   6
   3   7   1 517.367 26.4406   5
   3   7   1 565.805 24.9865   3
   3   7   1 557.100 24.9925   3
   3   7   1 521.733 23.8460   6
   3   7   1 524.896 22.3843   4
   3   7   1 494.546 31.8727   1
  -4  -7  -1 3090.59 114.242   5
  -4  -7  -1 3103.20 111.064   3
  -4  -7  -1 3077.00 110.514   3
  -4  -7  -1 3104.27 119.713   1
   4   7   1 3152.36 114.047   5
   4   7   1 3083.41 121.054   1
   4   7   1 3142.34 110.287   6
   4   7   1 3070.66 110.999   3
   4   7   1 3103.17 110.912   3
   4   7   1 2985.30 111.105   6
   4   7   1 3047.05 110.927   4
  -5  -7  -1 134.837 11.7860   3
  -5  -7  -1 169.024 13.1713   5
  -5  -7  -1 137.965 9.98772   3
  -5  -7  -1 143.256 15.7576   1
   5   7   1 161.948 12.9546   5
   5   7   1 143.534 10.4296   4
   5   7   1 156.019 10.2634   6
   5   7   1 160.120 10.7208   3
   5   7   1 140.721 16.4461   1
   5   7   1 156.299 10.7873   3
   5   7   1 145.547 10.0336   6
  -6  -7  -1 828.873 40.9792   1
  -6  -7  -1 791.819 31.8518   3
  -6  -7  -1 746.219 36.6310   5
   6   7   1 730.412 34.0815   4
   6   7   1 747.737 32.2556   6
   6   7   1 764.338 32.2013   6
   6   7   1 789.584 32.3384   3
   6   7   1 775.937 39.4383   1
   6   7   1 739.485 35.7999   5
   6   7   1 744.765 32.3698   3
  -7  -7  -1 -0.7319 2.77253   3
  -7  -7  -1 1.47055 8.43423   1
  -7  -7  -1 -2.6342 4.78696   5
   7   7   1 -7.8863 3.38231   6
   7   7   1 3.12307 3.11283   5
   7   7   1 9.92112 8.16320   1
   7   7   1 2.54326 4.32999   4
   7   7   1 4.59239 3.00297   6
   7   7   1 -1.1721 2.38718   3
   7   7   1 -0.8750 2.84342   3
   8   7   1 3.36789 3.41656   6
   8   7   1 -1.0098 9.08799   1
   8   7   1 0.65856 4.17598   5
   8   7   1 -0.0455 2.63570   3
   8   7   1 4.28079 2.67954   3
   6  -8  -1 73.4412 10.9696   3
   6  -8  -1 105.717 24.9563   1
   6  -8  -1 51.1978 9.04995   6
  -6   8   1 61.6527 22.2250   1
  -6   8   1 45.2699 9.90063   3
   5  -8  -1 90.4514 10.6288   3
   5  -8  -1 99.2723 11.1791   4
   5  -8  -1 92.2056 11.9910   5
   5  -8  -1 90.8104 10.4536   6
   5  -8  -1 83.3379 20.7835   1
   5  -8  -1 86.1465 12.2719   3
  -5   8   1 108.655 11.7290   3
  -5   8   1 116.376 22.3893   1
   4  -8  -1 118.436 11.2616   3
   4  -8  -1 95.7664 10.0231   4
   4  -8  -1 80.4167 17.3857   1
   4  -8  -1 103.749 11.8496   3
   4  -8  -1 94.2932 9.55429   6
   4  -8  -1 85.7995 10.8333   5
  -4   8   1 65.9142 17.7667   1
  -4   8   1 85.5774 7.56902   6
  -4   8   1 74.2159 8.36325   6
  -4   8   1 84.7840 11.5633   5
   3  -8  -1 1.90042 9.48478   1
   3  -8  -1 0.44869 2.48199   6
   3  -8  -1 4.58613 4.67000   3
   3  -8  -1 1.12840 2.79762   4
   3  -8  -1 2.41718 3.89783   5
   3  -8  -1 -1.3443 2.43822   3
  -3   8   1 0.47740 2.72161   6
  -3   8   1 0.91769 3.26362   3
  -3   8   1 3.22180 3.67700   6
  -3   8   1 2.25836 3.64424   5
  -3   8   1 0.70287 10.3617   1
   2  -8  -1 1017.01 44.4001   3
   2  -8  -1 966.060 44.5585   3
   2  -8  -1 1004.74 42.6689   4
   2  -8  -1 930.839 53.6221   1
   2  -8  -1 1050.39 45.6367   5
   2  -8  -1 982.260 43.4606   6
   2  -8  -1 1056.77 42.6396   6
  -2   8   1 1029.14 46.2651   5
  -2   8   1 976.241 43.7688   4
  -2   8   1 971.194 44.0344   3
  -2   8   1 978.020 57.1222   1
  -2   8   1 1016.81 44.9388   3
  -2   8   1 1026.41 41.9335   6
   1  -8  -1 3245.43 123.887   5
   1  -8  -1 3206.50 120.118   3
   1  -8  -1 3173.60 119.475   3
   1  -8  -1 3194.08 131.488   1
   1  -8  -1 3058.96 117.981   6
   1  -8  -1 3084.91 116.547   4
   1  -8  -1 3257.19 117.356   6
  -1   8   1 3549.05 119.617   3
  -1   8   1 3044.21 123.330   3
  -1   8   1 3369.81 134.179   1
  -1   8   1 3242.04 118.025   4
  -1   8   1 3166.40 117.497   6
  -1   8   1 3370.96 121.135   5
   0  -8  -1 26.2565 4.19912   4
   0  -8  -1 22.3537 5.63823   5
   0  -8  -1 27.0890 4.68919   6
   0  -8  -1 33.6407 5.62305   3
   0  -8  -1 26.5113 8.98100   1
   0  -8  -1 25.1345 5.36750   3
   0  -8  -1 37.1194 6.26687   6
   0   8   1 36.6112 6.51763   5
   0   8   1 26.4114 5.30335   3
   0   8   1 37.5878 10.0164   1
   0   8   1 38.6817 5.63581   6
   0   8   1 21.2424 4.38686   4
   0   8   1 27.7453 5.79270   3
   0   8   1 22.4021 5.18618   6
  -1  -8  -1 228.173 13.7374   6
  -1  -8  -1 214.245 19.8833   1
  -1  -8  -1 213.557 15.4595   5
  -1  -8  -1 232.322 14.5816   3
  -1  -8  -1 214.489 14.5497   3
  -1  -8  -1 229.765 13.3346   6
  -1  -8  -1 230.099 12.6068   4
   1   8   1 198.555 12.8572   6
   1   8   1 227.193 12.6374   4
   1   8   1 214.128 14.4329   3
   1   8   1 188.327 21.0908   1
   1   8   1 226.760 16.0986   5
   1   8   1 209.933 13.6441   6
   1   8   1 198.736 14.2806   3
  -2  -8  -1 736.402 33.4855   3
  -2  -8  -1 738.125 35.5780   5
  -2  -8  -1 756.378 31.8222   6
  -2  -8  -1 739.383 33.4789   4
  -2  -8  -1 792.503 30.9487   6
  -2  -8  -1 740.156 33.5735   3
  -2  -8  -1 759.669 41.8226   1
   2   8   1 733.169 32.7180   6
   2   8   1 715.785 31.6577   6
   2   8   1 758.395 42.9654   1
   2   8   1 692.889 30.1555   4
   2   8   1 754.965 35.7470   5
   2   8   1 760.621 33.4706   3
   2   8   1 774.990 33.4514   3
  -3  -8  -1 98.2375 8.92455   3
  -3  -8  -1 79.8681 12.9748   1
  -3  -8  -1 85.1103 7.09663   6
  -3  -8  -1 84.6361 8.28564   3
  -3  -8  -1 89.6651 6.61268   6
  -3  -8  -1 100.131 9.36681   4
  -3  -8  -1 96.8468 11.6623   5
   3   8   1 94.6550 8.77998   3
   3   8   1 83.5587 6.79180   4
   3   8   1 94.4924 16.0227   1
   3   8   1 104.398 8.33387   6
   3   8   1 82.3338 9.55143   5
   3   8   1 93.8815 8.70665   3
   3   8   1 91.3730 8.14569   6
  -4  -8  -1 102.095 9.05576   3
  -4  -8  -1 105.087 14.6330   1
  -4  -8  -1 105.613 13.5646   5
  -4  -8  -1 117.107 9.51061   3
   4   8   1 112.127 8.28103   4
   4   8   1 107.992 9.32327   3
   4   8   1 110.515 9.07465   6
   4   8   1 110.525 9.12014   6
   4   8   1 132.737 17.5913   1
   4   8   1 119.168 9.77028   3
   4   8   1 120.441 11.2718   5
  -5  -8  -1 652.161 28.0340   3
  -5  -8  -1 633.616 36.6005   1
  -5  -8  -1 591.594 31.5444   5
   5   8   1 603.182 27.7042   6
   5   8   1 624.807 31.2660   5
   5   8   1 568.745 27.1947   6
   5   8   1 594.539 26.8702   4
   5   8   1 575.287 28.0819   3
   5   8   1 605.611 28.2055   3
  -6  -8  -1 23.0926 6.55689   5
  -6  -8  -1 18.5156 9.03319   1
  -6  -8  -1 26.7277 5.09345   3
   6   8   1 22.6724 4.87977   3
   6   8   1 26.5062 4.92493   3
   6   8   1 24.0378 5.79237   5
   6   8   1 20.8805 4.95302   4
   6   8   1 18.5440 4.74182   6
   6   8   1 19.6011 4.61749   6
  -7  -8  -1 6.55664 5.67109   5
  -7  -8  -1 0.87049 3.05753   3
   7   8   1 4.08338 4.21694   5
   7   8   1 3.27986 4.76342   6
   7   8   1 7.70882 3.59952   6
   7   8   1 -1.8201 3.96203   4
   7   8   1 0.82743 2.70610   3
   7   8   1 -5.5642 2.86061   3
   8   8   1 74.7574 9.23336   6
   8   8   1 71.5547 9.77823   6
   8   8   1 61.3423 10.4922   5
   8   8   1 72.1753 7.45985   3
   8   8   1 75.1662 7.19440   3
   5  -9  -1 7.60992 17.7135   1
   5  -9  -1 4.35064 7.50958   3
   5  -9  -1 7.59061 4.98979   3
   5  -9  -1 14.8494 5.24275   6
   5  -9  -1 3.39265 4.41592   4
  -5   9   1 19.2188 21.4704   1
  -5   9   1 1.51889 5.13429   3
  -5   9   1 6.61643 2.08217   6
   4  -9  -1 22.7082 5.92318   3
   4  -9  -1 9.27817 5.00419   4
   4  -9  -1 8.93662 6.26105   3
   4  -9  -1 17.4494 13.8462   1
   4  -9  -1 27.2404 6.07641   6
  -4   9   1 -12.092 18.8936   1
  -4   9   1 8.41441 4.67440   6
  -4   9   1 11.5841 5.92723   3
  -4   9   1 16.8058 6.17414   5
  -4   9   1 8.66083 3.82992   6
   3  -9  -1 130.649 12.5859   3
   3  -9  -1 121.441 11.6402   4
   3  -9  -1 115.159 13.3737   3
   3  -9  -1 134.854 22.6840   1
   3  -9  -1 118.627 11.1087   6
  -3   9   1 107.597 21.7840   1
  -3   9   1 129.149 12.8151   3
  -3   9   1 132.293 10.4582   6
  -3   9   1 115.827 11.0877   6
  -3   9   1 134.990 14.4240   5
   2  -9  -1 145.036 14.1824   6
   2  -9  -1 193.132 14.9859   3
   2  -9  -1 205.420 24.4083   1
   2  -9  -1 167.543 16.9999   5
   2  -9  -1 183.739 13.3056   4
   2  -9  -1 176.943 15.3292   3
  -2   9   1 193.106 13.5949   6
  -2   9   1 193.841 26.2702   1
  -2   9   1 189.353 14.9516   3
  -2   9   1 210.196 16.6906   5
  -2   9   1 174.218 13.1039   6
   1  -9  -1 35.2672 5.72044   4
   1  -9  -1 49.6361 8.51672   3
   1  -9  -1 35.3549 6.93614   3
   1  -9  -1 28.2497 6.71100   5
   1  -9  -1 38.3440 12.3127   1
  -1   9   1 48.1149 6.93210   6
  -1   9   1 37.3118 6.62461   4
  -1   9   1 34.6601 7.23444   3
  -1   9   1 44.4812 8.53787   5
  -1   9   1 45.2319 7.01988   6
  -1   9   1 28.8512 10.5765   1
  -1   9   1 61.7249 8.36738   3
   0  -9  -1 1103.48 58.3886   1
   0  -9  -1 1024.02 44.4504   6
   0  -9  -1 1010.35 47.9665   5
   0  -9  -1 1091.87 43.5946   4
   0  -9  -1 1095.51 45.5575   6
   0  -9  -1 1164.57 47.5081   3
   0   9   1 1065.73 47.4325   3
   0   9   1 1075.51 44.7436   6
   0   9   1 1073.41 49.2040   5
   0   9   1 981.842 58.6145   1
   0   9   1 1070.32 45.6018   6
   0   9   1 1109.73 47.3283   3
   0   9   1 1095.41 44.2763   4
  -1  -9  -1 51.5166 5.68581   4
  -1  -9  -1 52.0737 7.52767   3
  -1  -9  -1 47.4243 12.1219   1
  -1  -9  -1 42.2078 8.00251   5
  -1  -9  -1 40.0056 5.84250   6
  -1  -9  -1 49.0646 6.98455   6
  -1  -9  -1 54.4714 7.74130   3
   1   9   1 46.2178 6.59650   6
   1   9   1 57.8619 8.02655   3
   1   9   1 43.3193 6.51775   6
   1   9   1 43.1102 5.64064   4
   1   9   1 66.1285 15.0131   1
   1   9   1 49.5435 7.91926   5
   1   9   1 58.0993 7.79185   3
  -2  -9  -1 623.215 28.8074   6
  -2  -9  -1 645.898 31.1148   3
  -2  -9  -1 585.865 32.2622   5
  -2  -9  -1 630.024 28.0657   6
  -2  -9  -1 686.973 28.3205   4
  -2  -9  -1 659.555 40.3736   1
  -2  -9  -1 578.594 30.2373   3
   2   9   1 628.373 29.0993   6
   2   9   1 605.512 40.5959   1
   2   9   1 666.650 30.3944   6
   2   9   1 645.217 31.2614   3
   2   9   1 705.220 27.9050   4
   2   9   1 631.524 31.0573   3
   2   9   1 628.328 33.1411   5
  -3  -9  -1 1045.70 43.8621   3
  -3  -9  -1 974.010 46.4725   5
  -3  -9  -1 1066.31 54.1216   1
  -3  -9  -1 1034.34 40.1862   6
  -3  -9  -1 1002.36 40.8467   6
  -3  -9  -1 1089.02 42.0011   4
   3   9   1 1068.06 44.4830   3
   3   9   1 1008.63 40.3601   4
   3   9   1 965.816 43.7673   3
   3   9   1 1019.15 43.1096   6
   3   9   1 951.949 54.1636   1
   3   9   1 1038.55 42.2435   6
   3   9   1 1005.44 46.8962   5
  -4  -9  -1 10.8347 8.00110   1
  -4  -9  -1 5.02815 2.04106   6
  -4  -9  -1 4.55113 1.81464   6
  -4  -9  -1 2.27345 4.82361   5
  -4  -9  -1 12.7741 3.82492   3
   4   9   1 10.3068 3.79299   3
   4   9   1 7.88541 3.32137   6
   4   9   1 3.90158 3.49270   3
   4   9   1 -5.6393 7.27808   1
   4   9   1 6.06650 2.89185   4
   4   9   1 4.47602 3.25901   6
   4   9   1 9.16334 3.91875   5
  -5  -9  -1 23.0671 5.13623   3
  -5  -9  -1 24.2083 9.62502   1
   5   9   1 22.9902 4.76889   4
   5   9   1 18.2383 5.10591   3
   5   9   1 25.2613 5.67611   6
   5   9   1 24.5451 6.17567   5
   5   9   1 27.3435 5.46904   3
   5   9   1 16.2302 4.39362   6
  -6  -9  -1 324.896 27.2290   1
   6   9   1 330.402 19.8710   3
   6   9   1 366.483 20.0401   6
   6   9   1 358.536 20.1022   3
   6   9   1 358.226 19.8097   6
   6   9   1 371.497 23.6225   5
  -7  -9  -1 60.5137 7.78105   3
   7   9   1 85.8626 10.8074   5
   7   9   1 61.7671 10.5748   4
   7   9   1 72.1486 8.31979   3
   7   9   1 67.2082 8.20775   3
   7   9   1 53.8769 9.36374   6
   8   9   1 68.9158 9.12782   6
   8   9   1 61.4441 7.85518   3
   8   9   1 58.5811 7.64092   3
   5 -10  -1 88.2682 11.2159   3
   5 -10  -1 77.9555 10.7796   4
   5 -10  -1 72.0790 26.4853   1
  -5  10   1 85.5040 12.9063   3
   4 -10  -1 9.57788 5.51258   3
   4 -10  -1 16.3483 5.48072   6
   4 -10  -1 3.90548 4.94604   4
   4 -10  -1 6.88050 16.8074   1
   4 -10  -1 12.5988 7.93398   3
  -4  10   1 6.64671 5.61763   6
  -4  10   1 17.3138 7.94830   5
  -4  10   1 5.31585 4.30131   6
  -4  10   1 5.57400 6.01921   3
  -4  10   1 1.68123 20.0794   1
   3 -10  -1 3.56092 13.6396   1
   3 -10  -1 -0.7192 3.29716   4
   3 -10  -1 1.29634 3.87376   3
   3 -10  -1 1.84130 3.64466   6
   3 -10  -1 -0.6661 6.26908   3
  -3  10   1 -0.4067 4.44184   5
  -3  10   1 -12.413 18.4068   1
  -3  10   1 -3.4763 3.88874   6
  -3  10   1 -4.5514 4.33210   3
   2 -10  -1 164.870 16.0544   4
   2 -10  -1 195.679 17.5683   3
   2 -10  -1 198.725 14.9309   6
   2 -10  -1 208.400 16.6476   3
   2 -10  -1 177.218 26.7136   1
  -2  10   1 219.227 17.0096   3
  -2  10   1 219.474 30.2585   1
  -2  10   1 194.680 14.4193   6
   1 -10  -1 9.17619 3.65743   4
   1 -10  -1 3.10910 3.99413   3
   1 -10  -1 12.3664 12.3043   1
   1 -10  -1 7.13805 3.86176   6
   1 -10  -1 8.00008 5.60409   3
  -1  10   1 18.2509 5.88305   3
  -1  10   1 12.7037 5.67541   5
  -1  10   1 20.4118 11.0173   1
  -1  10   1 14.7489 4.78331   6
   0 -10  -1 1780.25 84.4083   1
   0 -10  -1 1789.47 67.9433   4
   0 -10  -1 1798.59 71.1471   3
   0 -10  -1 1634.56 71.8407   3
   0 -10  -1 1780.95 69.3666   6
   0  10   1 1784.67 88.9203   1
   0  10   1 1748.83 74.5204   5
   0  10   1 1774.34 68.9117   4
   0  10   1 1660.69 71.8476   3
   0  10   1 1743.26 70.0914   6
   0  10   1 1787.91 71.2855   3
  -1 -10  -1 198.314 24.0022   1
  -1 -10  -1 208.470 15.8590   3
  -1 -10  -1 201.809 13.9857   6
  -1 -10  -1 221.135 13.6195   4
   1  10   1 173.600 15.3144   3
   1  10   1 216.480 30.3084   1
   1  10   1 231.364 16.5264   3
   1  10   1 218.968 13.4893   4
   1  10   1 205.708 15.3078   6
   1  10   1 232.296 18.0167   5
  -2 -10  -1 761.278 33.5147   6
  -2 -10  -1 738.714 47.1704   1
  -2 -10  -1 732.154 34.3594   6
  -2 -10  -1 776.185 32.9299   4
  -2 -10  -1 809.689 36.9091   3
   2  10   1 773.305 35.7309   6
   2  10   1 816.950 37.1808   3
   2  10   1 738.467 32.6324   4
   2  10   1 735.529 36.8453   3
   2  10   1 786.882 39.4417   5
   2  10   1 764.606 49.4237   1
  -3 -10  -1 278.610 26.5750   1
  -3 -10  -1 243.351 14.3953   6
  -3 -10  -1 274.803 15.4324   4
  -3 -10  -1 241.987 15.4063   6
   3  10   1 249.948 14.4696   4
   3  10   1 258.204 17.8459   3
   3  10   1 296.603 17.7322   6
   3  10   1 272.398 28.9214   1
   3  10   1 234.156 19.0687   5
  -4 -10  -1 1217.58 44.0409   6
  -4 -10  -1 1214.17 63.1922   1
  -4 -10  -1 1235.26 50.5249   3
   4  10   1 1226.55 60.3009   5
   4  10   1 1220.75 52.1507   3
   4  10   1 1222.82 51.3821   6
   4  10   1 1155.70 51.7083   3
   4  10   1 1137.34 47.1994   4
  -5 -10  -1 131.277 12.3245   3
  -5 -10  -1 105.555 19.9002   1
   5  10   1 144.799 14.6894   5
   5  10   1 155.939 10.2918   4
   5  10   1 117.862 20.7285   1
   5  10   1 138.540 12.5394   3
   5  10   1 132.697 13.0489   3
  -6 -10  -1 76.1395 8.97157   3
   6  10   1 98.6551 10.0997   6
   6  10   1 81.4932 8.45540   4
   6  10   1 99.9994 9.79965   3
   6  10   1 112.781 12.9649   5
   6  10   1 75.8562 10.3782   3
  -7 -10  -1 71.7770 9.93937   3
   7  10   1 87.4383 9.98896   3
   7  10   1 86.3879 10.2702   6
   7  10   1 79.2496 11.7467   5
   7  10   1 101.587 10.0588   3
   4 -11  -1 8.09852 4.99882   4
   4 -11  -1 10.3853 6.88966   6
   4 -11  -1 14.2494 5.57227   3
   4 -11  -1 30.8053 19.6370   1
  -4  11   1 13.2521 8.62953   5
  -4  11   1 2.69212 6.83101   3
  -4  11   1 -2.6455 4.04914   6
  -4  11   1 8.31633 27.9345   1
   3 -11  -1 104.320 23.0967   1
   3 -11  -1 101.330 11.5697   4
   3 -11  -1 102.052 12.5112   3
   3 -11  -1 92.2371 11.6303   6
  -3  11   1 79.2313 26.5666   1
  -3  11   1 96.4005 13.5498   3
  -3  11   1 88.9093 13.4748   5
   2 -11  -1 879.387 57.5044   1
   2 -11  -1 863.242 40.3636   4
   2 -11  -1 869.719 43.2752   3
  -2  11   1 886.330 61.2217   1
  -2  11   1 852.442 45.4805   5
  -2  11   1 839.488 39.8602   6
  -2  11   1 852.907 43.3442   3
   1 -11  -1 204.393 15.9283   6
   1 -11  -1 202.705 28.6689   1
   1 -11  -1 211.132 17.8198   3
  -1  11   1 227.062 33.2903   1
  -1  11   1 224.127 16.4494   6
  -1  11   1 260.355 19.1308   3
  -1  11   1 232.177 19.8160   5
   0 -11  -1 13.0977 4.37743   4
   0 -11  -1 27.0433 7.07095   3
   0 -11  -1 30.6078 14.2251   1
   0 -11  -1 19.8860 5.40129   6
   0  11   1 24.2161 6.86508   3
   0  11   1 21.3388 7.06749   5
   0  11   1 29.3511 6.91710   6
  -1 -11  -1 10.4425 11.0854   1
  -1 -11  -1 -1.3754 2.25155   4
  -1 -11  -1 -1.0837 3.07138   6
  -1 -11  -1 4.00372 3.21439   3
   1  11   1 -4.6087 3.50219   5
   1  11   1 5.42931 5.26318   3
   1  11   1 13.2107 13.1761   1
   1  11   1 0.23758 3.44056   6
   1  11   1 1.05525 3.37827   4
  -2 -11  -1 399.235 20.7989   6
  -2 -11  -1 397.148 20.1375   4
  -2 -11  -1 406.194 23.6207   3
  -2 -11  -1 325.913 33.0454   1
   2  11   1 362.976 22.5019   6
   2  11   1 346.628 23.7187   3
   2  11   1 367.585 36.3741   1
   2  11   1 360.448 19.9978   4
   2  11   1 349.606 25.2163   5
   2  11   1 401.923 23.8574   3
  -3 -11  -1 436.078 22.1371   4
  -3 -11  -1 529.030 38.0626   1
  -3 -11  -1 439.724 22.9900   6
  -3 -11  -1 401.204 21.3339   6
  -3 -11  -1 436.382 26.0357   3
   3  11   1 438.983 24.4693   6
   3  11   1 432.145 21.7759   4
   3  11   1 411.462 27.9351   5
   3  11   1 414.337 25.9725   3
   3  11   1 445.273 41.0707   1
   3  11   1 416.308 25.4718   3
  -4 -11  -1 133.224 13.0952   3
  -4 -11  -1 126.463 8.78357   6
  -4 -11  -1 175.375 25.8233   1
  -4 -11  -1 126.170 9.37419   6
  -4 -11  -1 139.622 11.4050   4
   4  11   1 133.120 13.3829   3
   4  11   1 126.421 22.2026   1
   4  11   1 130.060 10.2842   4
   4  11   1 120.738 12.4190   3
   4  11   1 156.217 13.1502   6
   4  11   1 120.669 14.4937   5
  -5 -11  -1 7.24083 4.37739   3
   5  11   1 -2.9993 3.48553   6
   5  11   1 12.5430 4.53999   3
   5  11   1 5.68149 4.37485   4
   5  11   1 4.21708 5.52898   5
  -6 -11  -1 17.5198 5.60421   3
   6  11   1 4.75245 4.89553   6
   6  11   1 14.9043 6.46115   5
   6  11   1 15.7205 5.04255   3
   6  11   1 7.00068 5.43984   3
   7  11   1 255.155 20.5821   5
   7  11   1 221.693 16.5825   6
   3 -12  -1 68.3638 25.9085   1
   3 -12  -1 50.0154 8.81873   4
  -3  12   1 69.6651 11.9890   5
  -3  12   1 49.3506 10.4604   3
  -3  12   1 86.9220 29.1660   1
  -3  12   1 74.2883 10.5382   6
   2 -12  -1 109.764 13.2465   3
   2 -12  -1 107.034 25.0353   1
   2 -12  -1 120.675 12.4782   6
   2 -12  -1 122.129 11.9546   4
  -2  12   1 134.509 30.7599   1
  -2  12   1 121.293 15.2011   5
  -2  12   1 88.7625 13.8086   3
  -2  12   1 104.808 11.5455   6
   1 -12  -1 0.89499 4.92626   3
   1 -12  -1 -0.9327 3.22362   4
   1 -12  -1 -8.0102 15.6726   1
   1 -12  -1 7.36795 5.15112   6
  -1  12   1 4.80621 5.91300   5
  -1  12   1 -9.0080 19.1262   1
  -1  12   1 6.27350 4.64682   6
  -1  12   1 -6.4632 4.41681   3
   0 -12  -1 33.7395 8.24286   3
   0 -12  -1 25.8026 6.20959   6
   0 -12  -1 19.7734 16.6819   1
   0  12   1 14.9032 7.18660   5
   0  12   1 33.2494 7.97456   3
   0  12   1 30.1371 6.85915   6
   0  12   1 28.8715 19.8113   1
  -1 -12  -1 -10.648 12.8145   1
  -1 -12  -1 -2.3986 2.60681   4
  -1 -12  -1 2.33458 3.76965   6
  -1 -12  -1 -2.8025 4.05845   3
   1  12   1 0.80375 3.99493   3
   1  12   1 -2.2781 3.69654   6
   1  12   1 -16.852 15.9863   1
   1  12   1 2.88336 5.04904   5
  -2 -12  -1 10.7471 5.22653   3
  -2 -12  -1 -8.4475 12.9511   1
  -2 -12  -1 6.52657 3.73706   6
  -2 -12  -1 8.74081 3.59267   4
   2  12   1 8.03248 4.98124   3
   2  12   1 6.98371 6.62772   3
   2  12   1 22.5859 17.1353   1
   2  12   1 18.0960 6.62391   5
   2  12   1 7.10029 4.47408   6
   2  12   1 9.83570 4.43785   4
  -3 -12  -1 863.242 37.4118   6
  -3 -12  -1 801.612 57.1147   1
  -3 -12  -1 896.331 41.9058   3
  -3 -12  -1 920.241 38.1025   4
   3  12   1 888.846 41.0030   6
   3  12   1 809.005 37.2457   4
   3  12   1 723.202 69.9568   1
   3  12   1 879.813 42.3523   3
   3  12   1 848.743 45.3263   5
   3  12   1 800.890 43.1635   3
  -4 -12  -1 223.988 15.6092   4
  -4 -12  -1 203.621 31.8336   1
  -4 -12  -1 195.406 16.5797   3
  -4 -12  -1 205.549 13.5500   6
   4  12   1 232.828 17.5759   6
   4  12   1 199.117 17.5353   3
   4  12   1 254.510 32.3775   1
   4  12   1 201.838 13.7713   4
   4  12   1 229.583 20.4351   5
   4  12   1 207.838 17.0577   3
  -5 -12  -1 17.3316 5.99713   3
   5  12   1 27.8772 8.09205   5
   5  12   1 12.0513 7.05725   3
   5  12   1 12.7092 6.02747   6
   5  12   1 12.5743 5.28862   3
   5  12   1 6.80852 3.99432   4
  -6 -12  -1 0.60910 5.49896   3
   6  12   1 1.37485 5.64085   6
   6  12   1 1.28427 5.63490   5
   6  12   1 4.28245 4.74477   4
   2 -13  -1 293.701 19.1863   4
   2 -13  -1 276.619 19.6956   6
   2 -13  -1 262.987 45.0759   1
  -2  13   1 263.635 48.4673   1
  -2  13   1 277.886 19.8209   6
   1 -13  -1 165.482 16.3269   3
   1 -13  -1 165.417 15.4546   6
   1 -13  -1 162.812 13.5070   4
   1 -13  -1 109.271 28.7263   1
  -1  13   1 166.561 18.3059   5
  -1  13   1 159.278 14.6415   6
  -1  13   1 138.757 34.6398   1
   0 -13  -1 32.1159 6.87136   6
   0 -13  -1 52.1430 21.0968   1
   0 -13  -1 33.8271 6.55160   4
   0 -13  -1 32.7097 8.49168   3
   0  13   1 28.0977 7.23952   6
   0  13   1 37.2863 9.00454   5
   0  13   1 27.1463 8.20334   3
   0  13   1 17.9639 24.6784   1
  -1 -13  -1 95.5983 13.3073   3
  -1 -13  -1 120.736 12.4656   6
  -1 -13  -1 105.103 12.4804   4
  -1 -13  -1 63.7392 22.5665   1
   1  13   1 131.523 13.3825   6
   1  13   1 66.0694 26.7714   1
   1  13   1 110.741 13.5167   3
   1  13   1 123.147 15.7560   5
  -2 -13  -1 31.2120 7.92485   3
  -2 -13  -1 21.6562 6.29192   6
  -2 -13  -1 9.75225 17.0685   1
  -2 -13  -1 27.2918 6.14619   4
   2  13   1 10.4048 5.77116   6
   2  13   1 32.3577 8.05698   3
   2  13   1 22.5418 8.03833   5
   2  13   1 21.5805 23.3646   1
  -3 -13  -1 528.069 26.1339   4
  -3 -13  -1 480.235 29.5163   3
   3  13   1 475.650 30.1715   3
   3  13   1 493.389 30.2081   3
   3  13   1 395.607 46.1455   1
   3  13   1 406.890 26.3175   4
   3  13   1 567.314 34.3968   5
   3  13   1 511.791 28.7791   6
  -4 -13  -1 0.34699 4.64839   4
  -4 -13  -1 4.72065 3.98991   6
  -4 -13  -1 -2.3301 6.29782   6
  -4 -13  -1 11.8837 7.04926   3
   4  13   1 11.0040 5.93374   5
   4  13   1 5.97277 5.04173   6
   4  13   1 11.3974 5.24791   3
   4  13   1 5.60416 5.07499   4
  -5 -13  -1 26.7246 8.13649   3
   5  13   1 27.2617 6.64309   6
   5  13   1 24.2469 7.09023   3
   5  13   1 30.2510 8.24116   5
   0 -14  -1 5.65152 5.50692   6
   0 -14  -1 12.2989 5.53177   4
   0 -14  -1 15.0351 7.62284   3
   0 -14  -1 19.6397 26.5299   1
   0  14   1 17.1781 7.96290   3
   0  14   1 -0.9080 5.52385   6
   0  14   1 6.75968 7.78885   5
  -1 -14  -1 7.36170 6.39121   3
  -1 -14  -1 0.82095 4.05698   4
  -1 -14  -1 -0.4685 4.98953   6
  -1 -14  -1 17.5106 19.4791   1
   1  14   1 7.43307 24.0695   1
   1  14   1 -0.6760 5.21660   6
   1  14   1 -11.870 7.72302   5
   1  14   1 7.71344 6.04625   3
  -2 -14  -1 60.3279 8.92849   4
  -2 -14  -1 86.8323 12.4503   3
  -2 -14  -1 86.1495 9.81911   6
   2  14   1 65.8396 11.0448   3
   2  14   1 56.4865 10.5746   6
   2  14   1 85.3589 13.9399   5
  -3 -14  -1 21.2451 6.99922   4
  -3 -14  -1 28.6208 8.21693   3
   3  14   1 25.4541 8.06206   6
   3  14   1 33.5733 9.30732   5
   3  14   1 28.0933 7.56254   3
  -4 -14  -1 360.148 23.8811   3
   4  14   1 357.409 26.9535   5
   4  14   1 360.348 23.5136   6
   4  13  -2 427.416 31.7824   5
   4  13  -2 438.247 27.8320   3
  -4 -13   2 405.640 27.5251   3
   3  13  -2 30.0283 8.12602   3
   3  13  -2 34.4570 9.69902   5
   3  13  -2 27.3935 8.73865   6
  -3 -13   2 43.9459 6.58155   4
  -3 -13   2 33.8911 8.12130   3
  -3 -13   2 40.9072 7.09532   6
   2  13  -2 136.833 22.4461   5
   2  13  -2 148.304 13.5317   4
  -2 -13   2 162.424 13.0417   6
  -2 -13   2 152.183 16.5650   3
  -2 -13   2 154.907 11.8951   4
   1  13  -2 -31.357 24.1413   1
   1  13  -2 18.5260 7.09900   3
  -1 -13   2 14.3961 6.08439   6
  -1 -13   2 8.79008 21.0689   1
  -1 -13   2 20.7466 4.80213   4
  -1 -13   2 14.3176 7.25054   3
   0  13  -2 8.06527 7.07202   3
   0  13  -2 36.7493 26.5949   1
   0  13  -2 8.89667 7.06699   6
   0 -13   2 13.5572 20.1197   1
   0 -13   2 -5.1583 5.35722   3
   0 -13   2 18.0553 5.52635   6
   0 -13   2 14.1057 5.07745   4
   1 -13   2 -5.4732 21.6602   1
   1 -13   2 3.60512 3.90303   4
   5  12  -2 25.9463 10.7406   5
   5  12  -2 44.0097 8.36218   6
   5  12  -2 38.1833 8.41962   3
  -5 -12   2 49.7341 9.05581   3
   4  12  -2 929.638 46.1831   3
   4  12  -2 978.133 45.7170   3
   4  12  -2 1004.36 45.3979   6
   4  12  -2 926.751 38.7495   4
   4  12  -2 947.770 50.9160   5
  -4 -12   2 974.677 45.0984   3
   3  12  -2 12.3008 4.75793   4
   3  12  -2 8.80931 5.36452   6
   3  12  -2 10.5421 5.50920   3
   3  12  -2 15.3481 7.10625   5
  -3 -12   2 1.85838 5.31994   3
  -3 -12   2 2.85028 6.69987   6
  -3 -12   2 10.2691 4.29611   4
  -3 -12   2 9.78013 4.05806   6
   2  12  -2 3.64169 8.53344   3
   2  12  -2 13.0500 6.50722   5
   2  12  -2 27.4136 20.4294   1
   2  12  -2 5.74521 4.50050   4
   2  12  -2 4.26186 5.21915   6
   2  12  -2 15.0574 5.87382   3
  -2 -12   2 15.2993 6.10637   3
  -2 -12   2 13.2613 4.75246   6
  -2 -12   2 5.78713 3.70806   4
  -2 -12   2 -17.720 14.0084   1
   1  12  -2 156.215 12.9641   4
   1  12  -2 166.146 16.2567   3
   1  12  -2 158.383 17.5873   5
   1  12  -2 164.558 16.0016   6
  -1 -12   2 171.024 13.6941   6
  -1 -12   2 167.644 12.2827   4
  -1 -12   2 173.291 15.9979   3
   0  12  -2 48.0624 26.2269   1
   0  12  -2 98.1311 15.1841   5
   0  12  -2 102.040 12.6223   6
   0  12  -2 93.5056 12.8183   3
   0 -12   2 97.1523 12.9761   3
   0 -12   2 105.866 10.2977   4
   0 -12   2 73.2620 10.3792   6
   0 -12   2 97.9384 25.3544   1
  -1  12  -2 185.295 16.3248   6
  -1  12  -2 192.312 17.5533   3
  -1  12  -2 195.930 18.9705   5
  -1  12  -2 221.928 36.9198   1
   1 -12   2 186.884 14.3025   4
   1 -12   2 193.639 15.7045   6
   1 -12   2 189.677 33.7171   1
   1 -12   2 161.744 17.2465   3
  -2  12  -2 285.443 24.8736   5
  -2  12  -2 296.044 52.3859   1
  -2  12  -2 282.352 23.9795   3
   2 -12   2 296.715 18.7121   4
   2 -12   2 290.045 40.3590   1
   2 -12   2 300.459 22.6320   3
   6  11  -2 47.4684 10.6105   5
   6  11  -2 46.1118 8.23880   6
   5  11  -2 36.8456 6.91089   6
   5  11  -2 34.2434 7.93579   3
   5  11  -2 41.2678 5.33593   4
   5  11  -2 39.6059 7.64366   3
   5  11  -2 30.0499 8.97565   5
  -5 -11   2 18.5418 6.94720   3
   4  11  -2 18.3218 5.90081   6
   4  11  -2 19.6719 7.43582   5
   4  11  -2 12.2224 5.00837   3
   4  11  -2 2.08827 5.81332   3
   4  11  -2 11.0064 3.55945   4
  -4 -11   2 25.8045 6.42899   3
   3  11  -2 425.187 25.3297   3
   3  11  -2 385.823 26.5700   3
   3  11  -2 411.387 19.7213   4
   3  11  -2 377.269 24.5629   6
   3  11  -2 422.586 39.4925   1
   3  11  -2 422.207 28.8453   5
  -3 -11   2 451.984 25.4734   3
  -3 -11   2 422.393 20.4961   4
  -3 -11   2 406.399 36.4163   1
  -3 -11   2 394.310 20.7724   6
  -3 -11   2 402.793 19.8765   6
   2  11  -2 131.447 12.7931   6
   2  11  -2 138.467 13.5131   3
   2  11  -2 108.431 9.06190   4
   2  11  -2 116.064 14.1751   5
  -2 -11   2 106.664 10.1987   6
  -2 -11   2 100.877 20.7914   1
  -2 -11   2 122.426 9.57321   4
  -2 -11   2 125.150 13.1779   3
   1  11  -2 692.161 32.8917   4
   1  11  -2 705.636 39.4133   3
   1  11  -2 711.128 40.4498   5
   1  11  -2 779.371 38.2268   3
   1  11  -2 759.308 55.8243   1
   1  11  -2 717.776 35.9266   6
  -1 -11   2 677.564 37.0802   3
  -1 -11   2 788.356 37.3348   6
  -1 -11   2 657.692 50.1095   1
  -1 -11   2 739.342 31.5971   4
   0  11  -2 6.25552 5.34998   3
   0  11  -2 6.39238 4.31899   6
   0  11  -2 3.35807 4.48312   4
   0  11  -2 10.4423 17.6921   1
   0  11  -2 0.72942 4.66414   5
   0 -11   2 4.24325 3.08156   4
   0 -11   2 26.3804 14.5145   1
   0 -11   2 0.77552 4.61426   3
   0 -11   2 -0.6358 3.62275   6
  -1  11  -2 -18.271 18.4938   1
  -1  11  -2 17.8418 7.08833   5
  -1  11  -2 16.2227 5.55811   6
  -1  11  -2 25.0523 7.12221   3
   1 -11   2 8.52219 5.43319   3
   1 -11   2 1.72695 15.8645   1
   1 -11   2 3.40122 4.19589   4
   1 -11   2 18.9318 5.71336   6
  -2  11  -2 60.3484 10.6066   6
  -2  11  -2 59.5312 11.2373   5
  -2  11  -2 76.4427 12.1463   3
   2 -11   2 54.8382 10.1554   3
   2 -11   2 61.8530 8.70406   4
   2 -11   2 55.8424 9.40276   6
   2 -11   2 58.1629 22.2935   1
  -3  11  -2 26.3327 9.19148   5
  -3  11  -2 37.3102 7.20611   6
  -3  11  -2 37.8830 9.63589   3
  -3  11  -2 37.3184 25.8907   1
   3 -11   2 37.4694 21.5462   1
   3 -11   2 36.9672 8.75294   3
   3 -11   2 36.2150 7.25948   4
   7  10  -2 10.3096 5.89115   5
   7  10  -2 4.74381 4.81783   6
   7  10  -2 10.1039 4.22678   3
   6  10  -2 99.5062 13.2129   5
   6  10  -2 96.3177 7.50051   4
   6  10  -2 72.2863 9.27004   3
   6  10  -2 91.8092 10.8612   3
   6  10  -2 95.4848 10.9696   6
   5  10  -2 270.679 13.2984   4
   5  10  -2 237.173 21.3373   5
   5  10  -2 279.964 17.9040   6
   5  10  -2 265.942 17.4942   3
   5  10  -2 248.975 17.7046   3
  -5 -10   2 267.302 17.4558   3
   4  10  -2 39.9896 8.72757   5
   4  10  -2 54.7888 7.67019   3
   4  10  -2 36.9724 7.71408   3
   4  10  -2 51.8040 7.77389   6
   4  10  -2 38.3019 4.96705   4
   4  10  -2 22.7838 16.5880   1
  -4 -10   2 33.3856 7.07007   3
  -4 -10   2 26.0552 11.6099   1
   3  10  -2 0.58646 3.00053   6
   3  10  -2 -1.4359 2.87638   3
   3  10  -2 5.67630 4.59189   3
   3  10  -2 1.80192 2.32543   4
   3  10  -2 -0.5075 3.79328   5
  -3 -10   2 1.48633 3.17276   6
  -3 -10   2 1.18475 9.69310   1
  -3 -10   2 3.70832 3.89786   3
  -3 -10   2 2.41118 2.75790   4
   2  10  -2 -4.5724 11.7300   1
   2  10  -2 16.1354 6.19220   5
   2  10  -2 5.15927 4.27643   3
   2  10  -2 14.7138 5.45901   6
   2  10  -2 12.3152 3.43283   4
   2  10  -2 22.4558 6.61997   3
  -2 -10   2 10.6793 3.28364   4
  -2 -10   2 26.0827 11.9696   1
  -2 -10   2 14.7946 5.19304   3
  -2 -10   2 10.5853 5.01788   6
  -2 -10   2 8.17213 3.80618   6
   1  10  -2 5.62618 12.4895   1
   1  10  -2 -5.5098 3.26028   5
   1  10  -2 8.05615 4.04495   6
   1  10  -2 -3.4710 2.95411   4
   1  10  -2 0.04280 2.35007   3
  -1 -10   2 1.93003 3.31626   6
  -1 -10   2 -3.3902 3.03974   3
  -1 -10   2 9.17548 10.8363   1
  -1 -10   2 2.59879 2.48296   4
   0  10  -2 64.5798 8.38332   4
   0  10  -2 62.0670 9.84488   6
   0  10  -2 86.9380 20.2329   1
   0  10  -2 69.8202 11.5338   3
   0  10  -2 72.6804 10.7325   5
   0  10  -2 66.0405 11.6436   3
   0 -10   2 52.5078 15.9988   1
   0 -10   2 73.0653 7.76214   4
   0 -10   2 80.3322 9.76291   3
  -1  10  -2 70.1409 11.0989   5
  -1  10  -2 107.202 11.2152   6
  -1  10  -2 93.3745 22.0530   1
  -1  10  -2 84.6304 10.6358   3
   1 -10   2 99.3471 9.34177   4
   1 -10   2 109.398 12.2343   3
   1 -10   2 98.6669 24.9784   1
  -2  10  -2 75.5454 22.9321   1
  -2  10  -2 87.2729 12.2667   5
  -2  10  -2 95.3524 10.9731   6
  -2  10  -2 86.0597 11.8613   3
   2 -10   2 93.2543 11.8558   3
   2 -10   2 88.3495 11.0517   6
   2 -10   2 95.8194 21.4695   1
  -3  10  -2 660.440 36.6278   5
  -3  10  -2 721.061 37.2526   3
  -3  10  -2 619.482 57.8604   1
  -3  10  -2 635.104 32.5202   6
   3 -10   2 665.231 32.9664   4
   3 -10   2 635.424 35.5005   3
   3 -10   2 634.198 33.3910   6
   3 -10   2 684.537 51.7987   1
  -4  10  -2 238.160 21.2189   3
  -4  10  -2 250.124 20.1682   5
  -4  10  -2 254.626 40.1797   1
  -4  10  -2 247.430 18.8082   6
   4 -10   2 244.466 18.3466   6
   4 -10   2 261.496 18.9756   4
   4 -10   2 240.600 19.9270   3
   4 -10   2 196.956 33.6038   1
   7   9  -2 114.172 9.75355   3
   7   9  -2 113.222 13.6143   5
   7   9  -2 95.2614 10.0632   3
   7   9  -2 106.953 9.13021   4
   7   9  -2 106.921 12.5386   6
   6   9  -2 -1.1427 3.03781   6
   6   9  -2 6.72696 4.86241   5
   6   9  -2 2.29973 3.09167   4
   6   9  -2 3.17093 2.87163   3
  -6  -9   2 1.41384 3.55561   3
   5   9  -2 22.7213 3.85126   4
   5   9  -2 20.9932 5.43809   6
   5   9  -2 11.3741 5.14171   3
   5   9  -2 18.4338 4.36493   3
   5   9  -2 22.8242 5.35849   6
   5   9  -2 23.7977 6.60957   5
  -5  -9   2 12.6619 9.27688   1
  -5  -9   2 16.4562 4.47562   3
   4   9  -2 252.427 16.8055   6
   4   9  -2 253.021 23.5551   5
   4   9  -2 302.443 18.5248   3
   4   9  -2 291.310 17.9414   6
   4   9  -2 292.488 18.7565   3
  -4  -9   2 331.454 26.7927   1
  -4  -9   2 271.706 17.5639   3
   3   9  -2 1012.35 48.5192   5
   3   9  -2 1021.29 45.4235   6
   3   9  -2 973.110 43.7714   6
   3   9  -2 981.675 56.8798   1
   3   9  -2 969.392 45.0500   3
  -3  -9   2 1027.04 38.9678   6
  -3  -9   2 1099.87 44.4760   3
  -3  -9   2 1046.66 39.7888   6
  -3  -9   2 1018.73 55.1081   1
  -3  -9   2 1003.03 39.7907   4
   2   9  -2 75.1226 9.00275   3
   2   9  -2 71.5341 6.43824   4
   2   9  -2 66.4441 8.34575   6
   2   9  -2 82.1649 18.6224   1
   2   9  -2 75.6063 9.56442   3
   2   9  -2 72.2182 10.2373   5
  -2  -9   2 71.9509 7.89555   6
  -2  -9   2 62.6053 14.1862   1
  -2  -9   2 75.3413 10.7244   3
  -2  -9   2 85.4369 6.66534   4
  -2  -9   2 84.1950 7.34224   6
   1   9  -2 4.10281 2.62357   4
   1   9  -2 5.13428 3.90337   5
   1   9  -2 -3.1528 9.95248   1
   1   9  -2 5.13282 3.57880   3
   1   9  -2 0.03924 2.58681   6
   1   9  -2 2.83124 4.20619   3
  -1  -9   2 1.44715 2.12800   4
  -1  -9   2 1.87428 2.66602   6
  -1  -9   2 -0.0575 3.22209   6
  -1  -9   2 0.69414 8.55467   1
  -1  -9   2 5.71768 3.62222   3
   0   9  -2 489.984 40.1595   1
   0   9  -2 499.192 25.0854   4
   0   9  -2 556.391 30.4827   5
   0   9  -2 537.224 27.3123   6
   0   9  -2 468.803 31.4534   3
   0   9  -2 545.546 28.7988   3
   0  -9   2 532.498 24.0553   4
   0  -9   2 548.035 26.0749   6
   0  -9   2 533.365 28.3386   3
  -1   9  -2 219.773 15.1861   6
  -1   9  -2 192.470 16.4596   5
  -1   9  -2 193.780 14.2598   4
  -1   9  -2 182.261 15.5648   3
  -1   9  -2 174.811 27.8456   1
   1  -9   2 187.804 13.8484   6
   1  -9   2 177.381 25.4088   1
   1  -9   2 182.522 16.5415   3
   1  -9   2 200.087 15.8705   3
   1  -9   2 208.643 13.3398   4
  -2   9  -2 2.74419 3.95660   6
  -2   9  -2 8.88593 4.56094   3
  -2   9  -2 -0.7329 3.67465   5
  -2   9  -2 20.8802 14.7367   1
   2  -9   2 3.26660 2.99462   4
   2  -9   2 15.9552 11.9831   1
   2  -9   2 5.39643 4.07035   6
   2  -9   2 3.98924 5.26808   3
  -3   9  -2 751.040 37.8624   3
  -3   9  -2 715.766 34.3981   6
  -3   9  -2 708.114 38.2942   5
  -3   9  -2 725.619 55.8958   1
   3  -9   2 722.626 52.1715   1
   3  -9   2 651.130 38.2813   3
   3  -9   2 783.930 35.6248   6
   3  -9   2 729.199 34.8861   4
   3  -9   2 750.520 37.7067   3
  -4   9  -2 -17.760 18.3312   1
  -4   9  -2 5.26887 5.30470   5
  -4   9  -2 -1.6581 4.77313   3
  -4   9  -2 0.74476 3.25904   6
   4  -9   2 22.4771 15.9197   1
   4  -9   2 2.17122 7.05299   3
   4  -9   2 -0.7861 3.55350   6
   4  -9   2 -5.1722 3.73066   3
   4  -9   2 0.28590 3.57253   4
  -5   9  -2 24.5648 8.44020   3
  -5   9  -2 4.87115 26.9704   1
  -5   9  -2 34.1311 9.62358   5
  -5   9  -2 21.1697 5.60641   6
   5  -9   2 32.3681 19.8551   1
   5  -9   2 14.5069 7.39971   3
   5  -9   2 21.0046 7.07328   6
   5  -9   2 38.6744 10.9507   3
   5  -9   2 31.4722 7.52741   4
   8   8  -2 616.467 23.9319   3
   8   8  -2 594.044 34.4124   5
   8   8  -2 612.152 23.8030   3
   8   8  -2 570.479 26.9911   4
   8   8  -2 623.255 28.9112   6
   7   8  -2 127.753 9.51071   3
   7   8  -2 151.389 14.6780   5
   7   8  -2 136.819 10.4210   4
   7   8  -2 132.664 10.9179   6
   7   8  -2 120.032 9.70302   3
  -7  -8   2 127.012 8.01039   3
   6   8  -2 130.159 9.60081   4
   6   8  -2 144.048 10.6769   3
   6   8  -2 154.535 11.4186   6
   6   8  -2 148.601 10.9556   3
   6   8  -2 132.322 11.0393   6
  -6  -8   2 133.325 9.86610   3
  -6  -8   2 149.639 16.7695   1
   5   8  -2 73.4059 7.63222   6
   5   8  -2 63.7173 8.70098   3
   5   8  -2 69.8785 7.64809   3
   5   8  -2 65.1592 7.84085   6
   5   8  -2 67.0528 9.84654   5
   5   8  -2 54.6130 5.41336   4
   4   8  -2 143.863 11.3777   6
   4   8  -2 148.887 10.4823   6
   4   8  -2 147.345 8.39204   4
   4   8  -2 137.726 11.4740   3
   4   8  -2 152.834 13.7029   5
   4   8  -2 147.331 11.4378   3
   4   8  -2 136.555 20.0491   1
  -4  -8   2 134.428 16.5312   1
  -4  -8   2 152.926 11.0735   3
   3   8  -2 -1.2294 7.27381   1
   3   8  -2 -1.6102 1.37262   4
   3   8  -2 0.52797 2.88973   5
   3   8  -2 1.59287 2.24709   6
   3   8  -2 -1.7810 2.43889   3
   3   8  -2 4.29005 2.82888   3
  -3  -8   2 1.26316 1.90188   6
  -3  -8   2 -6.1764 3.82177   5
  -3  -8   2 1.95007 1.60608   6
  -3  -8   2 1.74835 2.03464   4
  -3  -8   2 -4.2587 6.03010   1
  -3  -8   2 2.66972 2.55293   3
   2   8  -2 70.9732 7.87304   3
   2   8  -2 70.5795 7.30271   6
   2   8  -2 38.7238 11.8568   1
   2   8  -2 60.8132 5.29645   4
   2   8  -2 66.8324 7.19199   6
   2   8  -2 63.6615 8.85229   5
   2   8  -2 65.1763 7.99788   3
  -2  -8   2 69.8632 13.1226   1
  -2  -8   2 54.4356 7.50387   3
  -2  -8   2 62.6087 5.38892   4
  -2  -8   2 69.8953 6.77158   6
  -2  -8   2 69.4243 6.13857   6
  -2  -8   2 60.0173 9.56171   5
  -2  -8   2 56.8721 7.34968   3
   1   8  -2 27.6772 4.25244   4
   1   8  -2 22.5080 5.55578   3
   1   8  -2 20.9974 4.59366   6
   1   8  -2 23.6878 11.2752   1
   1   8  -2 23.8283 4.93318   6
   1   8  -2 17.3645 5.05633   3
   1   8  -2 28.3806 6.33283   5
  -1  -8   2 24.4170 4.96073   6
  -1  -8   2 17.9078 4.92015   3
  -1  -8   2 17.4913 5.76323   5
  -1  -8   2 27.6413 5.81373   3
  -1  -8   2 25.3482 3.72718   4
  -1  -8   2 25.5648 4.72189   6
   0   8  -2 34.8348 4.93616   4
   0   8  -2 47.7570 13.1283   1
   0   8  -2 20.6991 5.47907   3
   0   8  -2 27.8601 6.62858   5
   0   8  -2 34.6153 6.93112   3
   0   8  -2 44.5194 6.55992   6
   0   8  -2 30.7580 5.67633   6
   0  -8   2 39.0424 7.07976   3
   0  -8   2 28.1544 6.27026   3
   0  -8   2 32.7764 4.34688   4
   0  -8   2 28.9081 5.76950   6
   0  -8   2 30.5674 11.2814   1
   0  -8   2 24.5021 6.32879   5
  -1   8  -2 531.700 28.1207   5
  -1   8  -2 495.959 27.3561   3
  -1   8  -2 494.056 24.5589   4
  -1   8  -2 431.334 24.1331   6
  -1   8  -2 463.492 36.9264   1
  -1   8  -2 541.787 25.8755   6
  -1   8  -2 443.290 26.2440   3
   1  -8   2 487.026 26.5841   3
   1  -8   2 498.934 36.6328   1
   1  -8   2 498.612 24.5350   6
   1  -8   2 491.785 27.4482   5
   1  -8   2 522.101 23.6433   4
  -2   8  -2 147.770 13.2669   5
  -2   8  -2 115.218 11.8882   3
  -2   8  -2 142.255 24.1504   1
  -2   8  -2 146.988 11.7301   6
   2  -8   2 132.063 11.2038   6
   2  -8   2 152.345 11.3586   4
   2  -8   2 126.113 12.7988   5
   2  -8   2 147.866 21.4974   1
   2  -8   2 170.928 14.9069   3
   2  -8   2 133.174 12.5565   3
  -3   8  -2 -13.525 13.3652   1
  -3   8  -2 9.78706 4.51124   3
  -3   8  -2 1.19188 3.57067   6
  -3   8  -2 2.74598 4.28329   5
   3  -8   2 -1.0148 3.45914   3
   3  -8   2 1.04234 2.59704   3
   3  -8   2 -6.3931 2.34712   6
   3  -8   2 1.48101 2.78342   4
   3  -8   2 -0.4886 3.91312   5
   3  -8   2 3.25270 11.3529   1
  -4   8  -2 720.361 52.9336   1
  -4   8  -2 739.943 36.4418   3
  -4   8  -2 680.504 34.9701   5
  -4   8  -2 700.715 31.3667   6
   4  -8   2 769.968 50.5589   1
   4  -8   2 682.385 34.3343   4
   4  -8   2 667.600 35.2769   5
   4  -8   2 630.916 33.5743   6
   4  -8   2 688.096 35.6226   3
   4  -8   2 673.871 36.9898   3
  -5   8  -2 7.28645 5.28161   5
  -5   8  -2 3.96559 22.3144   1
  -5   8  -2 2.47444 4.94321   3
  -5   8  -2 -8.7069 4.39950   6
  -5   8  -2 0.60169 3.22435   6
   5  -8   2 7.39213 6.10196   5
   5  -8   2 -6.7168 3.04909   4
   5  -8   2 -1.8106 3.66912   6
   5  -8   2 -3.0317 7.26054   3
   5  -8   2 5.66924 15.1750   1
   5  -8   2 -2.5841 3.63010   3
  -6   8  -2 49.2796 9.47197   3
   6  -8   2 46.2512 9.82049   4
   6  -8   2 46.1751 8.91010   3
   8   7  -2 182.122 14.1013   4
   8   7  -2 181.749 12.9133   6
   7   7  -2 135.223 9.89812   3
   7   7  -2 140.524 13.7622   5
   7   7  -2 150.184 13.6355   1
   7   7  -2 155.813 10.9867   6
   7   7  -2 155.522 9.52360   3
   7   7  -2 141.061 10.7506   6
   7   7  -2 153.611 11.7872   4
  -7  -7   2 155.931 13.4986   1
   6   7  -2 49.5871 10.6351   1
   6   7  -2 38.3443 5.85821   4
   6   7  -2 51.7052 6.48034   6
   6   7  -2 42.5777 5.67890   3
   6   7  -2 72.6584 10.1352   5
   6   7  -2 47.6940 5.59465   3
   6   7  -2 60.8595 7.22357   6
  -6  -7   2 44.8996 8.85355   1
  -6  -7   2 63.0885 5.62344   3
   5   7  -2 526.264 23.4298   6
   5   7  -2 529.019 28.5830   5
   5   7  -2 522.130 24.2961   6
   5   7  -2 539.151 24.2443   3
   5   7  -2 522.114 22.3320   4
  -5  -7   2 517.490 23.6076   3
  -5  -7   2 529.233 29.2521   5
  -5  -7   2 500.935 26.2200   3
  -5  -7   2 541.633 30.5717   1
   4   7  -2 521.080 23.8707   3
   4   7  -2 464.495 31.2090   1
   4   7  -2 489.866 22.3029   6
   4   7  -2 503.250 20.3805   4
   4   7  -2 512.279 23.4154   6
   4   7  -2 488.007 23.6793   3
   4   7  -2 496.365 27.1325   5
  -4  -7   2 493.708 30.0940   1
  -4  -7   2 502.172 27.7785   5
  -4  -7   2 472.760 23.3522   3
  -4  -7   2 527.956 23.4163   3
   3   7  -2 127.328 9.29539   6
   3   7  -2 108.624 8.32855   6
   3   7  -2 90.4441 14.0733   1
   3   7  -2 122.442 9.44532   3
   3   7  -2 120.598 6.66232   4
   3   7  -2 109.177 9.33138   3
   3   7  -2 117.433 11.1905   5
  -3  -7   2 103.185 13.5795   1
  -3  -7   2 119.135 9.44645   3
  -3  -7   2 98.5797 12.7363   5
  -3  -7   2 116.490 5.84642   6
  -3  -7   2 113.686 6.01042   6
  -3  -7   2 131.326 9.59305   3
   2   7  -2 153.626 10.9809   6
   2   7  -2 159.643 11.7250   3
   2   7  -2 171.257 8.71961   4
   2   7  -2 171.187 10.7601   6
   2   7  -2 152.446 12.7526   5
   2   7  -2 156.907 18.3835   1
   2   7  -2 149.412 11.2927   3
  -2  -7   2 164.208 11.5959   3
  -2  -7   2 147.891 9.86655   6
  -2  -7   2 155.232 11.6683   3
  -2  -7   2 166.679 9.61070   6
  -2  -7   2 167.069 17.1059   1
  -2  -7   2 172.919 8.95580   4
  -2  -7   2 163.409 13.2670   5
   1   7  -2 48.9467 5.94971   6
   1   7  -2 48.8274 4.77779   4
   1   7  -2 44.8048 11.9785   1
   1   7  -2 48.6134 6.95385   5
   1   7  -2 54.0926 6.48946   3
   1   7  -2 45.1571 6.51300   3
   1   7  -2 45.8182 5.92079   6
  -1  -7   2 40.2302 10.1709   1
  -1  -7   2 37.5318 5.45997   6
  -1  -7   2 44.7596 6.43932   3
  -1  -7   2 47.5758 4.40149   4
  -1  -7   2 43.9847 5.08798   6
  -1  -7   2 48.5063 7.30535   5
  -1  -7   2 61.7648 6.89671   3
   0   7  -2 486.343 34.3312   1
   0   7  -2 463.759 23.3029   6
   0   7  -2 450.230 22.3845   6
   0   7  -2 483.302 25.5850   5
   0   7  -2 429.965 23.9060   3
   0   7  -2 474.451 24.4656   3
   0   7  -2 480.132 21.7217   4
   0  -7   2 451.688 21.9899   6
   0  -7   2 422.251 30.5893   1
   0  -7   2 483.133 24.3650   3
   0  -7   2 500.675 20.7870   4
   0  -7   2 443.990 24.3367   3
   0  -7   2 490.493 23.4467   6
   0  -7   2 493.151 25.5677   5
  -1   7  -2 218.922 15.3788   5
  -1   7  -2 202.006 13.0378   4
  -1   7  -2 205.802 13.6907   6
  -1   7  -2 229.646 15.5425   3
  -1   7  -2 192.069 22.4489   1
  -1   7  -2 178.413 14.1246   3
  -1   7  -2 194.047 14.3331   6
   1  -7   2 211.604 14.5950   3
   1  -7   2 214.045 14.1614   6
   1  -7   2 219.812 12.5512   4
   1  -7   2 197.099 21.4912   1
   1  -7   2 201.894 13.0248   6
   1  -7   2 211.776 15.0875   5
   1  -7   2 201.604 15.1383   3
  -2   7  -2 892.658 52.8588   1
  -2   7  -2 904.666 37.2546   6
  -2   7  -2 881.209 39.7077   3
  -2   7  -2 889.034 36.5036   6
  -2   7  -2 866.404 39.4980   3
  -2   7  -2 857.238 39.3942   5
   2  -7   2 771.021 36.0719   4
   2  -7   2 796.763 37.9506   6
   2  -7   2 838.497 36.9432   6
   2  -7   2 847.257 39.1834   3
   2  -7   2 969.336 51.6695   1
   2  -7   2 740.918 38.8080   3
   2  -7   2 879.205 39.3354   5
  -3   7  -2 568.634 26.8556   6
  -3   7  -2 589.718 30.2470   3
  -3   7  -2 580.622 30.0019   5
  -3   7  -2 553.757 43.6426   1
  -3   7  -2 567.292 27.2895   6
   3  -7   2 611.584 29.6920   5
   3  -7   2 536.026 39.8858   1
   3  -7   2 558.024 30.3787   3
   3  -7   2 579.910 28.1905   6
   3  -7   2 572.276 29.8843   3
   3  -7   2 569.829 28.3946   4
  -4   7  -2 121.991 11.9937   5
  -4   7  -2 82.0069 19.3381   1
  -4   7  -2 110.286 9.57464   6
  -4   7  -2 110.798 12.3481   3
   4  -7   2 110.332 11.4930   3
   4  -7   2 113.636 13.0840   3
   4  -7   2 118.459 21.4722   1
   4  -7   2 141.900 12.1865   4
   4  -7   2 108.513 11.3712   5
   4  -7   2 124.562 11.1505   6
  -5   7  -2 49.6364 8.69867   3
  -5   7  -2 49.4407 8.68792   5
  -5   7  -2 44.8766 6.42420   6
  -5   7  -2 6.32333 15.3516   1
   5  -7   2 41.3684 17.0385   1
   5  -7   2 58.4981 8.77130   3
   5  -7   2 29.7908 8.37239   3
   5  -7   2 43.3403 8.00790   6
   5  -7   2 36.3106 8.02062   4
   5  -7   2 47.3431 8.43324   5
  -6   7  -2 -27.241 21.0252   1
  -6   7  -2 -1.5092 5.85706   3
   6  -7   2 21.5206 18.6732   1
   6  -7   2 3.62446 3.99526   3
   6  -7   2 3.22055 9.20591   3
   6  -7   2 9.27734 5.42134   4
   6  -7   2 2.43207 4.12106   6
   6  -7   2 0.97048 5.45856   5
   8   6  -2 112.865 9.33904   6
   8   6  -2 113.198 9.27498   6
   8   6  -2 109.683 10.8651   4
   8   6  -2 119.702 12.2903   5
   7   6  -2 115.805 10.0392   4
   7   6  -2 115.588 6.38664   3
   7   6  -2 108.734 8.54339   6
   7   6  -2 116.581 11.7322   5
   7   6  -2 118.963 6.36928   3
   7   6  -2 107.917 8.38849   6
   6   6  -2 18.7596 7.05640   1
   6   6  -2 8.41724 3.28379   6
   6   6  -2 16.5124 5.29924   5
   6   6  -2 18.0401 3.33419   3
   6   6  -2 25.5260 4.15883   6
   6   6  -2 21.8348 3.55131   3
   6   6  -2 17.0755 4.59852   4
  -6  -6   2 17.2744 6.39084   1
  -6  -6   2 22.4000 6.40425   5
   5   6  -2 1288.76 48.5228   6
   5   6  -2 1279.60 48.5981   3
   5   6  -2 1277.60 47.7556   6
   5   6  -2 1258.02 55.2872   1
   5   6  -2 1288.34 54.1455   5
   5   6  -2 1273.24 48.7609   3
   5   6  -2 1252.18 48.2075   4
  -5  -6   2 1303.42 54.2648   1
  -5  -6   2 1280.47 48.1433   3
  -5  -6   2 1243.28 47.5885   3
   4   6  -2 1021.53 40.7435   3
   4   6  -2 1055.94 48.5721   1
   4   6  -2 998.996 40.1775   6
   4   6  -2 1036.17 39.6875   6
   4   6  -2 1037.93 45.2330   5
   4   6  -2 1002.79 40.8225   3
   4   6  -2 1064.76 38.6813   4
  -4  -6   2 1028.09 45.3322   5
  -4  -6   2 1046.55 47.1135   1
  -4  -6   2 1023.87 40.5899   3
   3   6  -2 668.617 29.1905   3
   3   6  -2 683.949 25.7516   4
   3   6  -2 696.570 29.4559   3
   3   6  -2 681.348 28.6468   6
   3   6  -2 663.236 41.4775   1
   3   6  -2 701.138 32.6105   5
  -3  -6   2 690.288 29.0114   3
  -3  -6   2 660.677 32.3809   5
  -3  -6   2 672.750 29.1330   3
  -3  -6   2 669.450 35.3717   1
   2   6  -2 1110.30 43.5351   6
   2   6  -2 1134.97 40.4333   4
   2   6  -2 1105.35 53.9066   1
   2   6  -2 1107.73 44.4876   6
   2   6  -2 1149.83 44.7187   3
   2   6  -2 1131.30 44.7756   3
   2   6  -2 1131.88 47.1436   5
  -2  -6   2 1072.27 47.7561   5
  -2  -6   2 1095.81 44.1691   6
  -2  -6   2 1201.34 44.6618   3
  -2  -6   2 1148.80 40.9249   4
  -2  -6   2 1125.01 41.9747   6
  -2  -6   2 1082.46 45.0362   3
  -2  -6   2 1146.40 51.8962   1
   1   6  -2 258.109 15.6368   3
   1   6  -2 282.340 14.4903   6
   1   6  -2 290.231 15.9181   3
   1   6  -2 279.192 22.3222   1
   1   6  -2 290.890 17.2544   5
   1   6  -2 272.068 12.7035   4
   1   6  -2 304.936 15.4769   6
  -1  -6   2 274.001 16.9392   5
  -1  -6   2 267.014 15.6701   3
  -1  -6   2 270.832 21.1958   1
  -1  -6   2 265.137 14.4834   6
  -1  -6   2 301.204 15.6331   6
  -1  -6   2 293.813 15.7638   3
  -1  -6   2 271.126 12.3867   4
   0   6  -2 113.254 9.31935   3
   0   6  -2 93.5417 8.91364   3
   0   6  -2 110.728 8.64263   6
   0   6  -2 92.3853 13.1538   1
   0   6  -2 118.541 10.0516   5
   0   6  -2 110.461 8.19869   6
   0  -6   2 106.505 7.91358   6
   0  -6   2 95.7235 9.32792   5
   0  -6   2 106.680 14.1264   1
   0  -6   2 117.968 7.23315   4
   0  -6   2 109.926 9.09350   3
   0  -6   2 95.1861 8.41301   6
   0  -6   2 100.897 9.18788   3
  -1   6  -2 59.0150 6.20487   4
  -1   6  -2 66.9551 7.76201   3
  -1   6  -2 43.5589 11.1417   1
  -1   6  -2 61.5144 6.15145   6
  -1   6  -2 58.8277 6.47608   6
  -1   6  -2 51.5217 6.70817   3
  -1   6  -2 44.7812 6.54201   5
   1  -6   2 60.1602 6.93018   6
   1  -6   2 47.4658 5.62520   6
   1  -6   2 53.8743 5.41137   4
   1  -6   2 56.5949 7.32635   5
   1  -6   2 71.2402 12.7509   1
   1  -6   2 58.9195 7.05972   3
   1  -6   2 47.3712 6.49312   3
  -2   6  -2 -3.3241 2.58256   6
  -2   6  -2 -0.2750 2.59784   6
  -2   6  -2 1.00292 7.55720   1
  -2   6  -2 -5.3473 2.07670   5
  -2   6  -2 -2.4146 2.12151   3
  -2   6  -2 6.85597 3.04141   3
   2  -6   2 3.91331 3.41135   6
   2  -6   2 0.42523 2.18412   3
   2  -6   2 -1.8208 1.59323   4
   2  -6   2 -5.9492 6.05488   1
   2  -6   2 -3.4296 2.17207   5
   2  -6   2 -1.7389 2.58020   3
   2  -6   2 0.85555 1.96237   6
  -3   6  -2 195.175 14.3120   5
  -3   6  -2 209.766 12.7389   6
  -3   6  -2 201.576 23.6532   1
  -3   6  -2 209.928 14.9999   3
  -3   6  -2 188.548 12.1270   6
   3  -6   2 209.462 15.2519   3
   3  -6   2 179.456 13.5501   5
   3  -6   2 170.584 20.9765   1
   3  -6   2 189.861 14.2313   3
   3  -6   2 200.708 14.5512   6
   3  -6   2 204.364 13.8667   4
   3  -6   2 192.331 13.1981   6
  -4   6  -2 280.300 15.0066   6
  -4   6  -2 271.434 17.3372   5
  -4   6  -2 249.593 27.7858   1
  -4   6  -2 272.516 17.9528   3
  -4   6  -2 251.422 14.4719   6
   4  -6   2 246.959 17.2697   4
   4  -6   2 281.313 17.1701   6
   4  -6   2 262.634 17.7064   3
   4  -6   2 313.912 20.1801   3
   4  -6   2 245.128 16.3891   5
   4  -6   2 285.595 27.5417   1
  -5   6  -2 754.359 36.9095   3
  -5   6  -2 775.647 30.1486   6
  -5   6  -2 777.400 35.1513   5
  -5   6  -2 776.785 29.9600   6
   5  -6   2 761.500 37.9233   4
   5  -6   2 826.082 37.4215   3
   5  -6   2 739.127 49.6347   1
   5  -6   2 713.234 38.5109   3
   5  -6   2 777.565 35.7289   6
   5  -6   2 722.339 34.1488   5
  -6   6  -2 31.7970 20.8205   1
  -6   6  -2 43.4198 8.01014   3
   6  -6   2 39.8010 8.59397   3
   6  -6   2 32.9321 17.6982   1
   6  -6   2 32.1857 7.20745   3
   6  -6   2 25.0104 6.01022   5
   6  -6   2 37.0407 6.95606   6
   6  -6   2 50.3873 9.15276   4
  -7   6  -2 331.493 47.8984   1
   7  -6   2 421.492 26.0680   4
   7  -6   2 399.638 24.5129   6
   7  -6   2 371.037 43.2486   1
   8   5  -2 36.0483 5.45445   6
   8   5  -2 40.6956 5.48939   6
   8   5  -2 48.8575 8.25905   4
   8   5  -2 51.0526 8.28912   5
   7   5  -2 59.1880 7.88346   4
   7   5  -2 74.1179 9.50168   4
   7   5  -2 66.2125 8.95586   5
   7   5  -2 60.5127 5.36120   6
   7   5  -2 66.9045 5.51578   6
   6   5  -2 786.428 30.5149   6
   6   5  -2 790.106 36.7731   5
   6   5  -2 789.592 34.5359   4
   6   5  -2 788.910 30.1506   3
   6   5  -2 775.461 30.4211   6
   6   5  -2 803.263 29.6922   3
   6   5  -2 809.920 31.5872   1
  -6  -5   2 789.954 31.3864   1
   5   5  -2 53.2339 4.51999   6
   5   5  -2 60.4441 5.04096   6
   5   5  -2 51.0976 8.38381   1
   5   5  -2 38.3685 6.98505   5
   5   5  -2 57.6108 5.09219   3
   5   5  -2 60.6817 4.99426   3
   5   5  -2 43.2575 5.56976   4
  -5  -5   2 54.4110 4.46216   3
  -5  -5   2 58.0511 4.49067   3
  -5  -5   2 59.2341 8.05744   1
  -5  -5   2 55.1021 7.63217   5
   4   5  -2 601.308 25.0991   3
   4   5  -2 617.112 24.3348   6
   4   5  -2 600.288 25.2334   3
   4   5  -2 601.258 24.0124   6
   4   5  -2 596.092 30.5833   1
   4   5  -2 608.751 28.8249   5
   4   5  -2 606.115 24.2430   4
  -4  -5   2 585.536 29.5428   1
  -4  -5   2 610.785 24.6361   3
  -4  -5   2 603.788 24.3041   3
  -4  -5   2 608.831 29.1793   5
   3   5  -2 183.632 9.37050   6
   3   5  -2 143.106 13.3498   1
   3   5  -2 182.032 9.79295   6
   3   5  -2 172.633 8.26101   4
   3   5  -2 168.923 10.1375   3
   3   5  -2 167.390 12.1978   5
   3   5  -2 166.234 9.89063   3
  -3  -5   2 177.500 9.87463   3
  -3  -5   2 176.806 12.5437   5
  -3  -5   2 172.115 9.97611   3
  -3  -5   2 174.298 13.9825   1
   2   5  -2 828.388 41.4969   1
   2   5  -2 927.097 38.1388   5
   2   5  -2 891.316 35.5065   3
   2   5  -2 840.184 35.1385   3
   2   5  -2 849.439 31.7877   4
   2   5  -2 902.770 33.9541   6
   2   5  -2 904.101 34.8029   6
  -2  -5   2 875.110 35.3329   3
  -2  -5   2 898.781 38.1207   5
  -2  -5   2 864.647 32.3190   6
  -2  -5   2 889.927 32.9223   6
  -2  -5   2 897.070 35.1518   3
  -2  -5   2 895.023 32.4487   4
  -2  -5   2 875.138 41.0393   1
   1   5  -2 1134.77 40.4219   4
   1   5  -2 1065.07 42.1188   6
   1   5  -2 1179.58 52.3684   1
   1   5  -2 1166.14 45.8388   5
   1   5  -2 1053.43 43.6435   3
   1   5  -2 1118.96 43.8807   3
  -1  -5   2 1091.62 41.6395   6
  -1  -5   2 1231.06 44.2262   3
  -1  -5   2 1044.24 49.9228   1
  -1  -5   2 1134.26 42.5670   6
  -1  -5   2 1124.18 40.1806   4
  -1  -5   2 1122.15 45.7718   5
  -1  -5   2 1033.42 43.5120   3
   0   5  -2 690.050 29.7394   3
   0   5  -2 666.108 26.8293   4
   0   5  -2 731.435 28.0410   6
   0   5  -2 658.308 28.4737   6
   0   5  -2 644.613 36.5203   1
   0   5  -2 667.917 29.4665   3
   0   5  -2 697.028 30.5252   5
   0  -5   2 653.389 29.0949   3
   0  -5   2 646.480 29.9749   5
   0  -5   2 670.741 29.0008   6
   0  -5   2 641.657 26.1537   4
   0  -5   2 662.751 28.3911   6
   0  -5   2 653.935 29.4523   3
   0  -5   2 719.880 36.5206   1
  -1   5  -2 522.681 23.8656   4
  -1   5  -2 553.169 24.5492   6
  -1   5  -2 544.207 23.8171   6
  -1   5  -2 481.460 24.8266   3
  -1   5  -2 563.024 33.9616   1
  -1   5  -2 546.477 25.7264   3
   1  -5   2 560.085 26.0818   3
   1  -5   2 597.453 23.5381   4
   1  -5   2 540.959 24.7092   6
   1  -5   2 575.588 33.1128   1
   1  -5   2 524.758 27.9327   3
   1  -5   2 525.539 25.3920   5
   1  -5   2 554.779 23.9974   6
  -2   5  -2 106.913 9.21178   3
  -2   5  -2 99.0485 7.67910   6
  -2   5  -2 103.785 15.1066   1
  -2   5  -2 94.9819 8.92932   3
  -2   5  -2 114.394 8.58436   6
   2  -5   2 102.422 8.85277   5
   2  -5   2 115.567 9.76799   3
   2  -5   2 99.4390 8.07189   4
   2  -5   2 95.6537 7.89489   6
   2  -5   2 97.6254 8.86162   3
   2  -5   2 98.8171 8.62533   6
  -3   5  -2 611.990 27.2686   6
  -3   5  -2 643.370 41.1006   1
  -3   5  -2 682.950 27.9607   6
  -3   5  -2 698.936 30.7737   3
   3  -5   2 670.321 30.5886   3
   3  -5   2 645.485 29.7482   4
   3  -5   2 627.675 29.1160   5
   3  -5   2 615.023 28.7906   6
   3  -5   2 616.429 38.6660   1
   3  -5   2 635.658 29.7534   6
   3  -5   2 643.994 30.7292   3
  -4   5  -2 724.570 29.4997   6
  -4   5  -2 674.078 32.8184   3
  -4   5  -2 729.252 45.3044   1
  -4   5  -2 688.132 28.8357   6
   4  -5   2 731.282 31.8960   6
   4  -5   2 747.076 33.5105   3
   4  -5   2 661.240 32.3389   6
   4  -5   2 722.255 43.5544   1
   4  -5   2 664.896 30.8960   5
   4  -5   2 732.196 34.0258   4
  -5   5  -2 354.783 14.7596   6
  -5   5  -2 359.844 20.8909   3
  -5   5  -2 357.539 33.9096   1
  -5   5  -2 361.958 14.8084   6
   5  -5   2 388.956 22.7683   4
   5  -5   2 344.579 20.6957   3
   5  -5   2 310.440 28.7571   1
   5  -5   2 353.502 18.4905   5
   5  -5   2 392.732 20.3101   6
   5  -5   2 337.034 21.8624   3
  -6   5  -2 326.893 19.9448   3
   6  -5   2 311.644 19.0410   6
   6  -5   2 309.305 21.0280   3
   6  -5   2 340.094 20.3579   3
   6  -5   2 307.601 16.8171   5
   6  -5   2 315.947 21.7105   4
   6  -5   2 305.802 32.1981   1
  -7   5  -2 214.441 17.0407   3
   7  -5   2 210.947 30.0666   1
   7  -5   2 253.520 19.9255   4
   7  -5   2 231.926 16.4769   3
   7  -5   2 267.965 17.1941   6
   7  -5   2 225.045 11.8547   5
   8   4  -2 2.26380 4.05333   4
   8   4  -2 -0.0343 3.97975   5
   8   4  -2 9.36476 3.26026   6
   8   4  -2 5.84044 2.38571   6
   7   4  -2 15.3684 4.76750   5
   7   4  -2 14.0051 2.85385   6
   7   4  -2 14.7417 4.55680   4
   7   4  -2 18.6563 3.17431   6
   6   4  -2 2.38791 1.27565   6
   6   4  -2 0.21814 1.26184   6
   6   4  -2 3.82491 2.83822   5
   5   4  -2 11.9041 1.98693   6
   5   4  -2 5.28426 1.40656   6
   5   4  -2 8.65877 3.41730   1
   5   4  -2 2.54691 2.85528   4
   5   4  -2 4.99655 1.53475   3
   5   4  -2 4.61093 1.54459   3
   5   4  -2 7.14941 3.63331   5
  -5  -4   2 5.97444 1.07669   3
  -5  -4   2 7.90761 3.31989   1
   4   4  -2 568.484 22.0006   6
   4   4  -2 589.269 24.4335   4
   4   4  -2 572.427 23.1725   3
   4   4  -2 614.537 27.7442   5
   4   4  -2 590.680 27.2904   1
   4   4  -2 589.657 23.3550   3
   4   4  -2 607.984 22.5145   6
  -4  -4   2 587.340 22.8902   3
  -4  -4   2 573.957 22.6332   3
  -4  -4   2 579.479 29.2000   1
  -4  -4   2 597.241 27.7644   5
   3   4  -2 0.61216 0.89293   6
   3   4  -2 1.94846 1.26365   6
   3   4  -2 1.84034 1.40451   3
   3   4  -2 -0.9713 2.85856   1
   3   4  -2 0.89658 1.02977   4
   3   4  -2 2.71031 1.36381   3
  -3  -4   2 2.85011 1.30627   3
  -3  -4   2 2.68616 2.73543   1
  -3  -4   2 1.91234 2.00082   5
   2   4  -2 24.0888 5.54718   1
   2   4  -2 27.8322 3.52344   3
   2   4  -2 31.7139 4.60904   5
   2   4  -2 31.4953 2.32936   4
   2   4  -2 30.5846 3.55297   3
   2   4  -2 29.5539 3.40601   6
  -2  -4   2 30.9702 2.29531   6
  -2  -4   2 37.5922 3.99114   3
  -2  -4   2 22.9421 4.19102   5
  -2  -4   2 43.6380 6.31826   1
  -2  -4   2 32.3218 3.55247   3
  -2  -4   2 34.1342 2.19483   6
   1   4  -2 3076.31 108.114   5
   1   4  -2 2987.02 104.688   6
   1   4  -2 2911.54 106.670   3
   1   4  -2 3081.27 113.648   1
   1   4  -2 2979.44 106.149   3
   1   4  -2 2971.94 106.020   6
   1   4  -2 2921.46 103.361   4
  -1  -4   2 2975.43 105.235   6
  -1  -4   2 2980.42 108.114   5
  -1  -4   2 2980.71 112.368   1
  -1  -4   2 3103.48 106.146   3
  -1  -4   2 3002.43 104.196   6
  -1  -4   2 3056.66 106.324   3
  -1  -4   2 2997.74 102.752   4
   0   4  -2 123.207 8.13597   6
   0   4  -2 135.105 13.2501   1
   0   4  -2 137.123 8.88002   3
   0   4  -2 125.965 7.82229   6
   0   4  -2 136.273 7.24531   4
   0   4  -2 120.269 8.56195   3
   0   4  -2 123.073 8.97233   5
   0  -4   2 142.708 12.8467   1
   0  -4   2 130.284 6.87679   4
   0  -4   2 132.924 8.75336   3
   0  -4   2 133.823 9.30916   6
   0  -4   2 131.145 9.34741   5
   0  -4   2 128.057 7.66069   6
  -1   4  -2 12.4554 2.76499   6
  -1   4  -2 12.7650 2.95720   6
  -1   4  -2 16.3165 3.00918   4
  -1   4  -2 11.9402 3.07200   3
  -1   4  -2 8.95503 2.60738   5
  -1   4  -2 14.2020 5.20695   1
   1  -4   2 15.9533 3.06723   6
   1  -4   2 13.8583 3.31787   6
   1  -4   2 22.1875 6.92841   1
   1  -4   2 13.9692 2.90373   4
   1  -4   2 14.3703 3.15689   3
   1  -4   2 12.5673 3.36477   3
  -2   4  -2 1.09078 1.59288   3
  -2   4  -2 -1.1506 4.67166   1
  -2   4  -2 -1.3051 1.24211   6
  -2   4  -2 1.53393 1.40500   5
  -2   4  -2 -0.9045 1.31757   6
  -2   4  -2 1.61411 1.77756   3
   2  -4   2 -7.4537 4.32539   1
   2  -4   2 -0.9144 1.65441   6
   2  -4   2 1.34268 2.10731   3
   2  -4   2 0.17477 1.58260   5
   2  -4   2 -0.4655 1.50993   3
   2  -4   2 -0.9477 1.32404   6
   2  -4   2 1.91995 1.55743   4
  -3   4  -2 510.573 23.7016   3
  -3   4  -2 457.051 20.5739   6
  -3   4  -2 468.532 31.4492   1
  -3   4  -2 469.898 23.4396   3
  -3   4  -2 490.022 22.3285   5
  -3   4  -2 500.375 21.1975   6
   3  -4   2 474.528 23.3068   3
   3  -4   2 491.383 23.9564   3
   3  -4   2 440.709 22.2043   6
   3  -4   2 435.064 22.7500   4
   3  -4   2 468.156 30.6436   1
   3  -4   2 484.922 22.0293   6
  -4   4  -2 468.302 22.0795   5
  -4   4  -2 438.792 23.4965   3
  -4   4  -2 468.852 19.6752   6
  -4   4  -2 466.030 19.6645   6
  -4   4  -2 443.342 23.1597   3
   4  -4   2 442.739 22.8163   6
   4  -4   2 444.610 23.0842   5
   4  -4   2 479.769 24.2173   3
   4  -4   2 453.378 22.1171   6
   4  -4   2 474.396 23.5820   3
   4  -4   2 467.926 24.3977   4
   4  -4   2 439.546 31.0096   1
  -5   4  -2 16.5989 5.26006   3
  -5   4  -2 27.3486 12.7231   1
   5  -4   2 12.6363 3.98233   3
   5  -4   2 17.7592 4.24844   6
   5  -4   2 16.8562 3.71486   5
   5  -4   2 7.55038 7.95841   1
   5  -4   2 27.5124 5.79515   3
   5  -4   2 11.5886 4.06521   4
   5  -4   2 10.5595 4.51743   6
  -6   4  -2 363.006 32.5003   1
  -6   4  -2 439.163 22.8937   3
   6  -4   2 408.868 23.5741   3
   6  -4   2 444.828 22.3555   6
   6  -4   2 413.301 18.5050   5
   6  -4   2 408.468 25.3454   4
   6  -4   2 385.520 22.5576   3
  -7   4  -2 137.873 13.2434   3
   7  -4   2 143.787 25.8010   1
   7  -4   2 161.344 12.9153   6
   7  -4   2 146.988 14.1864   3
   7  -4   2 185.355 13.8886   3
   7  -4   2 158.466 15.6688   4
   8   3  -2 229.081 11.3497   6
   8   3  -2 227.862 14.5674   5
   8   3  -2 239.976 11.7613   6
   8   3  -2 252.687 17.7957   4
   7   3  -2 75.0513 8.92375   4
   7   3  -2 71.8846 4.66920   6
   7   3  -2 56.6096 7.70564   5
   7   3  -2 81.9158 4.67521   6
   6   3  -2 646.245 30.5942   4
   6   3  -2 694.525 30.7834   5
   5   3  -2 647.048 29.3568   5
   5   3  -2 630.499 22.6997   3
   4   3  -2 287.878 12.0109   3
   4   3  -2 286.369 16.0675   5
   4   3  -2 303.385 12.0095   3
   4   3  -2 280.301 14.0592   1
  -4  -3   2 299.109 11.1084   3
  -4  -3   2 298.273 16.0504   5
  -4  -3   2 294.532 13.8053   1
  -4  -3   2 284.420 11.2520   3
   3   3  -2 976.547 35.3131   3
   3   3  -2 998.276 38.6373   1
   3   3  -2 966.251 35.3957   3
   3   3  -2 951.075 35.9520   4
   3   3  -2 977.383 33.9968   6
   3   3  -2 983.029 39.3434   5
   3   3  -2 955.837 33.7295   6
  -3  -3   2 953.333 34.9031   3
  -3  -3   2 927.938 35.1748   3
  -3  -3   2 940.618 39.0713   5
  -3  -3   2 984.402 38.2574   1
   2   3  -2 40.4119 2.93887   6
   2   3  -2 42.9872 4.87113   5
   2   3  -2 44.1138 2.74399   4
   2   3  -2 33.9338 5.53816   1
   2   3  -2 42.2940 3.50695   3
   2   3  -2 37.3242 3.52092   3
   2   3  -2 39.6604 3.18984   6
  -2  -3   2 37.4684 5.39310   1
  -2  -3   2 38.1332 3.41286   3
  -2  -3   2 39.6346 4.76760   5
   1   3  -2 133.056 7.27864   6
   1   3  -2 138.174 10.9610   1
   1   3  -2 131.791 7.58058   3
   1   3  -2 128.631 5.44087   4
   1   3  -2 147.615 9.05635   5
   1   3  -2 123.058 7.44614   3
   1   3  -2 121.278 6.61202   6
  -1  -3   2 138.085 6.92207   6
  -1  -3   2 122.118 7.47402   3
  -1  -3   2 126.529 7.36831   3
  -1  -3   2 132.410 10.5996   1
  -1  -3   2 123.726 8.53621   5
  -1  -3   2 123.418 6.34702   6
  -1  -3   2 124.403 5.42793   4
   0   3  -2 290.519 13.8925   3
   0   3  -2 288.196 12.0583   4
   0   3  -2 277.834 12.8702   6
   0   3  -2 255.766 20.5127   1
   0   3  -2 275.439 13.8080   3
   0   3  -2 289.364 13.3471   6
   0   3  -2 284.692 14.1976   5
   0  -3   2 287.567 13.2148   6
   0  -3   2 300.340 13.9115   3
   0  -3   2 298.206 11.8583   4
   0  -3   2 277.875 12.7033   6
   0  -3   2 304.383 14.1215   3
   0  -3   2 298.843 18.2071   1
   0  -3   2 290.477 14.3712   5
  -1   3  -2 15.4828 2.55813   6
  -1   3  -2 12.7936 2.74030   3
  -1   3  -2 15.3990 2.70444   5
  -1   3  -2 13.9407 5.28363   1
  -1   3  -2 16.0105 2.97129   6
   1  -3   2 24.1503 5.66044   1
   1  -3   2 17.5598 3.34771   3
   1  -3   2 16.5410 2.49203   4
   1  -3   2 21.5526 3.29121   3
   1  -3   2 16.8527 2.80871   5
   1  -3   2 17.7702 2.72301   6
   1  -3   2 17.4739 3.12909   6
  -2   3  -2 2167.14 74.9160   5
  -2   3  -2 2170.53 76.2824   3
  -2   3  -2 2073.43 77.1022   3
  -2   3  -2 2175.00 85.1666   1
  -2   3  -2 2126.15 75.4477   6
   2  -3   2 2043.81 75.3835   6
   2  -3   2 2034.09 77.0897   3
   2  -3   2 2177.85 75.9251   4
   2  -3   2 2084.13 77.0513   3
   2  -3   2 2004.40 75.9544   6
   2  -3   2 2079.72 84.8834   1
   2  -3   2 1927.20 75.3093   5
  -3   3  -2 1034.94 38.2523   6
  -3   3  -2 988.156 40.6590   3
  -3   3  -2 1031.83 41.1522   3
  -3   3  -2 1065.31 39.3108   5
   3  -3   2 970.666 39.1570   6
   3  -3   2 1027.53 41.5679   4
   3  -3   2 938.311 40.4414   3
   3  -3   2 890.508 39.3063   6
   3  -3   2 1028.30 38.7137   5
   3  -3   2 1006.85 48.9527   1
   3  -3   2 1066.18 41.6809   3
  -4   3  -2 4427.33 148.820   6
  -4   3  -2 4430.35 153.310   5
  -4   3  -2 4222.48 155.811   3
  -4   3  -2 4424.54 166.722   1
  -4   3  -2 4438.03 154.603   3
  -4   3  -2 4433.19 149.947   6
   4  -3   2 4438.20 156.878   3
   4  -3   2 4290.20 157.699   4
   4  -3   2 4413.32 156.246   3
   4  -3   2 4420.31 153.172   6
   4  -3   2 4324.30 154.186   6
   4  -3   2 4414.79 166.576   1
   4  -3   2 4149.35 152.351   5
  -5   3  -2 156.574 11.1331   3
  -5   3  -2 154.750 18.7337   1
  -5   3  -2 104.624 9.86872   3
   5  -3   2 132.507 12.0093   4
   5  -3   2 145.900 17.1209   1
   5  -3   2 145.114 10.8663   3
   5  -3   2 136.385 8.11331   5
   5  -3   2 116.611 10.5600   3
   5  -3   2 129.238 9.71350   6
   5  -3   2 127.064 10.2826   6
  -6   3  -2 -0.0760 3.50273   3
   6  -3   2 1.67809 2.28808   6
   6  -3   2 -1.4021 3.42549   6
   6  -3   2 1.67967 1.61134   5
   6  -3   2 2.71314 3.45243   4
   6  -3   2 -1.5211 2.24056   3
   6  -3   2 -5.4734 9.39477   1
   7  -3   2 3.17308 5.27326   3
   7  -3   2 29.1069 12.8046   1
   7  -3   2 10.9456 4.52064   3
   7  -3   2 18.7669 6.38613   4
   8  -3   2 4.99991 16.0445   1
   8  -3   2 2.03200 4.95817   6
   8  -3   2 3.35283 3.97133   3
   8  -3   2 9.56925 6.16751   4
   8   2  -2 446.104 26.1171   4
   8   2  -2 445.164 18.5224   6
   8   2  -2 444.673 19.0139   6
   7   2  -2 56.4326 7.29338   5
   7   2  -2 63.5823 3.99660   6
   7   2  -2 68.5061 8.78720   4
   7   2  -2 59.2454 3.92607   6
   6   2  -2 547.318 28.2096   5
   6   2  -2 574.970 27.6738   4
   5   2  -2 201.311 12.6311   5
   5   2  -2 202.885 12.6865   4
   4   2  -2 13.8498 1.07020   3
   4   2  -2 13.7382 1.08285   3
   4   2  -2 11.8546 3.17310   5
   3   2  -2 35.3699 4.54783   5
   3   2  -2 33.3199 2.30937   3
   3   2  -2 36.6714 3.51577   1
   3   2  -2 29.4350 2.13725   3
  -3  -2   2 32.2328 1.95188   3
  -3  -2   2 29.7252 3.19819   1
  -3  -2   2 35.1780 1.93210   3
  -3  -2   2 31.5841 4.33229   5
   2   2  -2 130.913 6.18711   3
   2   2  -2 128.099 8.26125   5
   2   2  -2 129.428 4.71451   6
   2   2  -2 127.810 6.17503   3
   2   2  -2 130.316 8.17680   1
  -2  -2   2 116.642 8.03208   5
  -2  -2   2 124.964 5.96795   3
  -2  -2   2 125.525 7.90645   1
  -2  -2   2 129.316 6.18948   3
   0   2  -2 5895.20 205.820   2
   0  -2   2 5244.37 206.562   2
  -1   2  -2 9048.18 314.913   2
   1  -2   2 8160.46 311.821   2
  -2   2  -2 585.955 30.3896   1
  -2   2  -2 567.327 24.4430   3
  -2   2  -2 588.404 23.1571   6
  -2   2  -2 591.325 22.9978   5
  -2   2  -2 632.471 23.0742   6
   2  -2   2 532.497 29.2739   1
   2  -2   2 604.199 24.7838   4
   2  -2   2 541.902 24.4115   3
   2  -2   2 568.700 23.7056   6
   2  -2   2 588.436 22.9851   5
   2  -2   2 576.774 23.2963   6
   2  -2   2 577.066 24.5248   3
  -3   2  -2 876.153 32.6099   6
  -3   2  -2 876.695 32.9549   5
  -3   2  -2 894.304 35.2879   3
  -3   2  -2 845.171 32.3724   6
  -3   2  -2 859.866 35.1678   3
   3  -2   2 925.116 42.6330   1
   3  -2   2 827.097 35.0468   3
   3  -2   2 864.933 36.2750   4
   3  -2   2 857.630 35.5248   3
   3  -2   2 873.292 33.8592   6
   3  -2   2 884.205 32.7121   5
   3  -2   2 891.546 36.1377   6
  -4   2  -2 262.273 9.82981   6
  -4   2  -2 243.157 9.75241   6
  -4   2  -2 285.027 22.0103   1
  -4   2  -2 259.275 14.1721   3
  -4   2  -2 239.382 13.8227   3
   4  -2   2 248.905 13.5368   6
   4  -2   2 245.179 14.4959   3
   4  -2   2 245.959 12.9524   6
   4  -2   2 276.426 14.5969   3
   4  -2   2 252.131 15.6245   4
   4  -2   2 227.284 11.2820   5
   4  -2   2 252.206 20.1355   1
  -5   2  -2 163.894 11.6198   3
  -5   2  -2 172.249 11.3566   3
   5  -2   2 158.107 16.9150   1
   5  -2   2 153.191 10.8552   6
   5  -2   2 169.156 8.04083   5
   5  -2   2 181.688 13.8362   4
   5  -2   2 167.113 10.6669   6
   5  -2   2 160.155 11.9266   3
   5  -2   2 192.063 11.9853   3
  -6   2  -2 558.296 27.0342   3
   6  -2   2 620.095 35.9924   4
   6  -2   2 590.291 28.4573   3
   6  -2   2 625.814 27.9579   3
   6  -2   2 597.198 26.7032   6
   6  -2   2 559.012 27.5534   6
   6  -2   2 623.935 36.4516   1
  -7   2  -2 210.756 13.5718   3
   7  -2   2 203.277 13.9094   3
   7  -2   2 219.407 13.8189   6
   7  -2   2 209.838 14.4452   3
   7  -2   2 203.332 22.1925   1
   7  -2   2 198.609 14.6738   6
   7  -2   2 190.052 24.2384   1
   7  -2   2 210.333 17.1839   4
   8  -2   2 334.305 19.3262   3
   8  -2   2 330.356 18.5977   3
   8  -2   2 315.262 29.2700   1
   8  -2   2 325.839 18.8177   6
   8  -2   2 333.263 23.7165   4
   8   1  -2 15.6782 3.55213   6
   8   1  -2 16.8142 6.42625   4
   8   1  -2 6.48025 3.53397   6
   8   1  -2 5.67215 3.48990   5
   7   1  -2 46.8809 7.90187   4
   7   1  -2 52.2934 6.41576   5
   7   1  -2 40.3433 3.64134   6
   7   1  -2 42.8536 3.82886   6
   6   1  -2 83.2473 8.78709   4
   6   1  -2 92.5570 8.07888   5
   5   1  -2 20.8473 4.06733   5
   5   1  -2 28.4596 5.07069   4
   4   1  -2 1442.97 55.3266   5
   4   1  -2 1503.92 55.8820   4
   3   1  -2 1182.49 43.5887   4
   3   1  -2 1145.98 44.2456   5
   2   1  -2 1095.88 38.3400   3
   2   1  -2 1103.87 38.2781   3
   2   1  -2 1110.22 40.0208   4
   2   1  -2 1137.77 39.3365   1
   2   1  -2 1121.71 41.9224   5
  -2  -1   2 1126.51 37.9060   3
  -2  -1   2 1094.75 37.9383   3
  -2  -1   2 1113.87 38.9752   1
   0   1  -2 10.6862 1.42565   6
   0   1  -2 7.95862 1.65206   5
   0   1  -2 12.9897 1.77377   3
   0   1  -2 9.67984 1.63390   3
   0   1  -2 8.41889 1.46401   6
   0   1  -2 10.4766 2.71136   1
   0  -1   2 8.16711 1.39123   3
   0  -1   2 10.8432 2.71518   1
   0  -1   2 13.0334 1.66352   6
   0  -1   2 11.3772 1.68550   3
   0  -1   2 12.0762 1.43380   6
   0  -1   2 9.94577 1.75085   5
  -1   1  -2 28.6060 4.78983   1
  -1   1  -2 29.7079 2.69736   6
  -1   1  -2 17.0387 2.45429   3
  -1   1  -2 20.9450 2.12843   5
  -1   1  -2 24.0836 2.33109   6
  -1   1  -2 25.3640 2.79108   3
   1  -1   2 28.5168 2.92808   3
   1  -1   2 28.0330 2.66829   6
   1  -1   2 19.0382 4.36817   1
   1  -1   2 20.7628 2.25223   6
   1  -1   2 19.4069 2.20043   5
   1  -1   2 22.5684 2.74289   3
  -2   1  -2 648.162 23.8942   6
  -2   1  -2 646.657 25.5718   3
  -2   1  -2 593.139 25.1907   3
  -2   1  -2 645.378 23.3624   5
  -2   1  -2 662.562 24.2206   6
   2  -1   2 590.217 24.5130   6
   2  -1   2 600.756 25.3956   3
   2  -1   2 646.034 23.3904   5
   2  -1   2 611.545 30.0910   1
   2  -1   2 658.554 24.4801   6
   2  -1   2 637.970 25.5518   3
  -3   1  -2 1104.31 41.4106   3
  -3   1  -2 1085.97 38.4280   6
  -3   1  -2 1090.43 38.5080   6
  -3   1  -2 1038.27 47.8600   1
  -3   1  -2 1076.45 41.4196   3
   3  -1   2 1101.70 41.7376   3
   3  -1   2 1124.01 41.6953   3
   3  -1   2 1085.36 47.5136   1
   3  -1   2 1048.00 39.9341   6
   3  -1   2 1054.90 38.1197   5
   3  -1   2 1067.78 40.4479   6
  -4   1  -2 540.287 30.5445   1
  -4   1  -2 522.723 23.8871   3
  -4   1  -2 558.199 24.1753   3
   4  -1   2 572.793 23.0562   6
   4  -1   2 550.599 24.3303   3
   4  -1   2 561.697 25.0120   6
   4  -1   2 561.319 30.5615   1
   4  -1   2 552.719 20.0984   5
  -5   1  -2 194.523 11.9881   3
  -5   1  -2 216.982 12.4607   3
   5  -1   2 220.231 15.1027   4
   5  -1   2 235.941 19.7639   1
   5  -1   2 181.938 11.7854   6
   5  -1   2 223.343 12.7490   3
   5  -1   2 213.174 12.6256   3
   5  -1   2 165.798 19.3537   1
   5  -1   2 211.013 11.7131   6
  -6   1  -2 0.07077 2.57155   3
  -6   1  -2 -2.8247 2.63985   3
   6  -1   2 -2.6701 2.76897   6
   6  -1   2 -0.0507 2.23732   3
   6  -1   2 2.06704 2.15181   6
   6  -1   2 -3.2390 6.88022   1
   6  -1   2 0.07713 2.11502   4
   6  -1   2 -0.4338 1.59744   3
  -7   1  -2 86.4031 7.97392   3
   7  -1   2 88.6419 8.74015   3
   7  -1   2 92.9504 8.52674   3
   7  -1   2 84.0616 10.6721   4
   7  -1   2 106.314 16.0917   1
   7  -1   2 91.6508 9.77411   6
   7  -1   2 92.0551 8.64286   6
   7  -1   2 87.9532 14.4254   1
  -8   1  -2 60.7735 7.51546   3
   8  -1   2 54.6469 7.36401   3
   8  -1   2 59.0081 7.09964   3
   8  -1   2 73.5900 11.0638   4
   8  -1   2 84.1919 14.9553   1
   8  -1   2 54.9274 7.89807   6
   8   0  -2 210.210 11.0418   6
   8   0  -2 193.413 16.4665   4
   8   0  -2 177.517 11.6272   5
   8   0  -2 183.271 11.7091   6
   8   0  -2 191.448 11.3459   5
   7   0  -2 354.040 20.0394   5
   7   0  -2 357.077 15.3812   6
   7   0  -2 382.867 25.5828   4
   7   0  -2 361.327 15.7371   6
   7   0  -2 353.877 18.0175   5
   6   0  -2 55.8916 3.55809   6
   6   0  -2 55.8047 3.54649   6
   6   0  -2 50.1101 7.37570   4
   6   0  -2 52.8087 6.29946   5
   5   0  -2 321.242 16.4618   5
   5   0  -2 347.797 18.5813   4
   5   0  -2 323.631 12.4240   3
   4   0  -2 49.7986 5.45604   4
   4   0  -2 52.3684 2.82181   3
   4   0  -2 54.5906 2.78176   3
   4   0  -2 49.0202 5.06237   5
   3   0  -2 1123.26 38.7091   3
   3   0  -2 1194.04 42.8910   5
   3   0  -2 1097.37 38.5991   3
   3   0  -2 1104.51 42.7982   4
   2   0  -2 2329.53 81.6313   4
   1   0  -2 40.5552 2.18427   3
   1   0  -2 40.6006 2.20684   3
   1   0  -2 40.6656 2.52357   4
  -1   0   2 41.6156 2.17037   3
  -1   0   2 47.9717 3.08008   1
  -1   0   2 45.3848 2.15908   3
  -1   0   2 42.8894 2.63385   4
  -1   0  -2 3.13641 0.98277   6
  -1   0  -2 4.82636 1.08145   6
  -1   0  -2 4.78891 1.26650   3
  -1   0  -2 3.52609 0.75981   5
  -1   0  -2 2.55828 0.98590   3
   1   0   2 3.37803 0.90243   6
   1   0   2 8.37958 2.55280   1
   1   0   2 7.52888 1.50101   3
   1   0   2 2.93850 0.93940   3
   1   0   2 2.35534 0.98177   6
  -3   0  -2 1931.32 68.4010   3
  -3   0  -2 1934.81 64.7966   6
  -3   0  -2 1784.22 68.6431   3
  -3   0  -2 1926.14 64.5247   6
   3   0   2 1877.77 69.0751   3
   3   0   2 2005.06 68.6275   3
   3   0   2 2032.56 74.5023   1
   3   0   2 1890.35 66.8858   6
   3   0   2 1886.26 67.4232   6
   3   0   2 1773.94 74.3115   1
  -4   0  -2 37.4893 4.08498   3
  -4   0  -2 39.4578 4.39989   3
   4   0   2 46.7868 8.17238   1
   4   0   2 48.6836 8.79076   1
   4   0   2 32.1454 3.87243   6
   4   0   2 44.5702 4.01237   6
   4   0   2 40.8423 4.38468   3
   4   0   2 45.6895 4.74578   3
  -5   0  -2 265.756 13.5003   3
   5   0   2 266.807 19.2324   1
   5   0   2 260.066 13.8018   3
   5   0   2 243.141 13.6612   3
   5   0   2 261.867 12.8087   6
   5   0   2 249.080 19.2692   1
  -6   0  -2 364.308 17.6271   3
  -6   0  -2 341.951 17.2171   3
   6   0   2 351.809 18.0864   3
   6   0   2 358.326 17.9878   6
   6   0   2 371.593 17.2951   6
   6   0   2 337.968 23.8538   1
   6   0   2 357.406 18.1776   3
   6   0   2 370.345 22.0394   4
   6   0   2 365.277 24.2056   1
  -7   0  -2 366.726 17.1347   3
   7   0   2 306.522 24.3860   1
   7   0   2 359.992 18.4119   3
   7   0   2 356.930 25.3876   1
   7   0   2 337.480 18.8649   6
   7   0   2 354.164 18.0545   6
   7   0   2 351.128 18.1670   3
   7   0   2 359.776 23.3159   4
   8   0   2 8.21046 3.07125   3
   8   0   2 12.6849 5.30085   4
   8   0   2 8.16485 3.68073   6
   8   0   2 9.82911 5.54511   6
   8   0   2 2.05629 10.8986   1
   8   0   2 11.9669 3.50107   3
   8  -1  -2 157.263 9.66186   5
   8  -1  -2 150.853 10.2789   6
   8  -1  -2 149.268 9.55765   5
   8  -1  -2 152.230 11.1736   6
   8  -1  -2 156.173 15.0229   4
   7  -1  -2 60.3010 6.48745   5
   7  -1  -2 60.9206 4.02964   3
   7  -1  -2 60.0633 8.55704   4
   6  -1  -2 748.803 30.6274   1
   6  -1  -2 738.790 35.5748   4
   6  -1  -2 764.185 28.8370   6
   6  -1  -2 776.708 31.7903   1
   6  -1  -2 748.836 29.0248   6
   6  -1  -2 764.295 31.9647   5
   6  -1  -2 762.347 28.5420   3
   6  -1  -2 753.257 28.8335   3
   5  -1  -2 2.79067 3.62979   1
   5  -1  -2 7.33426 3.23876   1
   5  -1  -2 6.69801 1.68479   3
   5  -1  -2 5.28227 1.22510   6
   5  -1  -2 4.23314 1.26090   6
   5  -1  -2 0.92214 2.25774   4
   5  -1  -2 2.56160 2.17718   5
   5  -1  -2 7.70117 2.94247   5
   5  -1  -2 1.38831 1.10819   3
  -5   1   2 4.55001 1.03141   3
  -5   1   2 4.86905 1.22064   3
   4  -1  -2 364.337 14.8524   3
   4  -1  -2 331.191 18.0868   4
   4  -1  -2 387.456 14.6345   3
   4  -1  -2 346.072 12.6411   6
   4  -1  -2 346.401 12.6408   6
   4  -1  -2 357.441 16.7471   1
  -4   1   2 358.930 14.0099   3
  -4   1   2 365.124 17.4830   1
  -4   1   2 360.333 13.8871   3
   3  -1  -2 34.5630 2.72337   3
   3  -1  -2 30.9115 4.09366   1
   3  -1  -2 31.7245 4.09131   4
   3  -1  -2 35.4522 2.59960   3
  -3   1   2 36.3919 4.32844   1
  -3   1   2 33.7793 2.42082   3
  -3   1   2 34.0857 2.52118   3
   2  -1  -2 421.401 15.9364   3
   2  -1  -2 446.321 17.8120   1
   2  -1  -2 419.354 17.8877   4
   2  -1  -2 427.940 16.0366   3
  -2   1   2 425.232 15.8072   3
  -2   1   2 443.783 18.1012   1
  -2   1   2 426.975 15.8935   3
  -2   1   2 403.572 17.9921   4
   1  -1  -2 7.13163 1.19229   3
   1  -1  -2 8.85425 0.66050   6
   1  -1  -2 9.51020 1.92148   1
   1  -1  -2 9.61785 1.11080   3
   1  -1  -2 10.5471 0.69572   6
   1  -1  -2 11.1915 1.50128   4
  -1   1   2 9.13260 1.09768   3
  -1   1   2 8.83794 1.85037   1
  -1   1   2 8.06202 1.40701   4
   0  -1  -2 555.231 20.1734   6
   0  -1  -2 535.207 20.2109   4
   0  -1  -2 564.509 20.1526   6
   0  -1  -2 593.885 20.3948   3
   0  -1  -2 533.251 22.3411   1
   0  -1  -2 550.190 20.5174   3
   0   1   2 566.706 20.1619   6
   0   1   2 565.213 20.0203   4
   0   1   2 551.494 20.5271   3
   0   1   2 560.256 20.0954   6
   0   1   2 586.588 20.3559   3
  -2  -1  -2 810.640 31.0311   3
  -2  -1  -2 848.513 29.9125   6
  -2  -1  -2 779.529 34.7676   1
  -2  -1  -2 854.269 28.9857   5
  -2  -1  -2 901.076 31.5279   3
  -2  -1  -2 837.380 29.7204   6
   2   1   2 792.437 31.1445   3
   2   1   2 862.150 34.9218   1
   2   1   2 856.316 30.4122   6
   2   1   2 889.033 31.4050   3
   2   1   2 806.671 30.5424   6
  -3  -1  -2 3174.98 108.875   3
  -3  -1  -2 3100.11 108.588   3
   3   1   2 3108.51 113.432   1
   3   1   2 3140.14 108.720   3
   3   1   2 3150.20 107.837   6
   3   1   2 3113.93 108.840   3
   3   1   2 3090.75 107.433   6
   3   1   2 3054.37 113.754   1
  -4  -1  -2 1730.25 63.2754   3
   4   1   2 1785.20 68.6628   1
   4   1   2 1753.51 69.4783   1
   4   1   2 1730.95 63.8947   3
   4   1   2 1752.76 62.7774   6
   4   1   2 1692.88 63.6053   3
   4   1   2 1807.63 61.8536   6
  -5  -1  -2 787.376 30.1839   3
  -5  -1  -2 764.182 29.7072   3
   5   1   2 764.105 29.1182   6
   5   1   2 723.757 30.3161   3
   5   1   2 719.417 30.1311   3
   5   1   2 688.983 35.1411   1
   5   1   2 704.094 29.2558   6
   5   1   2 790.878 36.5976   1
  -6  -1  -2 -0.0799 2.05028   3
  -6  -1  -2 2.05391 2.02365   3
   6   1   2 2.00812 1.83428   3
   6   1   2 -5.3304 5.42265   1
   6   1   2 5.80002 6.19883   1
   6   1   2 1.04050 1.88054   3
   6   1   2 4.39996 2.28378   6
  -7  -1  -2 36.1736 4.88782   3
   7   1   2 27.9804 8.95222   1
   7   1   2 30.8763 4.61306   3
   7   1   2 25.7626 5.16482   6
   7   1   2 35.0465 5.08996   3
   7   1   2 36.4796 8.84686   1
   7   1   2 31.6345 5.44998   6
   7   1   2 28.5263 6.51212   4
  -8  -1  -2 2.78727 2.77392   3
   8   1   2 0.60258 2.29044   3
   8   1   2 -4.2697 8.51316   1
   8   1   2 4.93791 3.30254   6
   8   1   2 4.38574 4.29723   6
   8   1   2 -0.0545 2.43629   3
   8   1   2 3.97416 4.81646   4
   9   1   2 0.81546 3.31680   3
   9   1   2 2.68152 2.53224   3
   8  -2  -2 64.9731 6.13547   5
   8  -2  -2 56.9294 6.48545   5
   8  -2  -2 47.5815 9.71681   4
   8  -2  -2 57.2304 9.49216   6
   8  -2  -2 60.2594 4.52565   3
   8  -2  -2 59.3130 4.95114   3
   8  -2  -2 58.5970 7.44295   6
   7  -2  -2 461.691 22.4725   6
   7  -2  -2 499.065 21.0445   3
   7  -2  -2 481.638 27.7444   4
   7  -2  -2 514.979 20.6882   3
   7  -2  -2 481.582 23.7613   1
   7  -2  -2 485.200 21.8643   6
   7  -2  -2 483.693 24.9414   1
   7  -2  -2 486.838 22.5100   5
   6  -2  -2 201.123 10.8896   3
   6  -2  -2 172.962 14.8528   1
   6  -2  -2 195.243 10.3010   3
   6  -2  -2 167.548 13.5209   1
   6  -2  -2 215.573 15.1827   4
   6  -2  -2 179.582 11.9908   5
   6  -2  -2 180.379 11.8251   5
  -6   2   2 185.497 9.14394   3
   5  -2  -2 112.894 6.94899   6
   5  -2  -2 112.894 10.0164   5
   5  -2  -2 115.180 7.71734   3
   5  -2  -2 120.566 11.0121   1
   5  -2  -2 126.922 10.4127   4
   5  -2  -2 127.767 7.58086   3
   5  -2  -2 113.567 7.00357   6
  -5   2   2 121.197 12.2142   1
  -5   2   2 120.029 6.92602   3
  -5   2   2 117.015 7.22893   3
   4  -2  -2 0.82246 2.93656   1
   4  -2  -2 -0.0468 0.97190   3
   4  -2  -2 -1.0874 1.10434   3
   4  -2  -2 0.54760 1.62868   4
   4  -2  -2 1.27487 1.05535   6
   4  -2  -2 0.57825 1.44819   5
   4  -2  -2 -1.0102 0.88861   6
  -4   2   2 1.12249 1.18587   3
  -4   2   2 4.49010 3.69865   1
  -4   2   2 2.07752 1.15802   3
   3  -2  -2 73.4991 6.32090   5
   3  -2  -2 79.8682 7.65756   4
   3  -2  -2 76.7086 5.34590   3
   3  -2  -2 74.9454 4.37673   6
   3  -2  -2 77.9061 5.14508   3
   3  -2  -2 84.9013 7.69120   1
   3  -2  -2 75.4373 4.31983   6
  -3   2   2 78.5538 5.19581   3
  -3   2   2 76.6816 5.02078   3
  -3   2   2 90.2561 8.29100   1
   2  -2  -2 217.704 11.2749   5
   2  -2  -2 219.227 9.73183   3
   2  -2  -2 209.917 11.0232   4
   2  -2  -2 217.433 8.89447   6
   2  -2  -2 208.895 12.3596   1
   2  -2  -2 211.949 9.00964   6
   2  -2  -2 217.799 9.93788   3
  -2   2   2 201.235 9.68504   3
  -2   2   2 216.908 11.3219   4
  -2   2   2 217.528 12.7763   1
   1  -2  -2 1436.22 50.9690   6
   1  -2  -2 1455.84 53.8856   1
   1  -2  -2 1461.22 50.9186   3
   1  -2  -2 1427.59 51.7679   3
   1  -2  -2 1428.72 50.9743   6
   1  -2  -2 1423.46 51.4710   4
   1  -2  -2 1409.00 53.1360   5
  -1   2   2 1445.45 49.7446   6
  -1   2   2 1426.52 50.5090   6
  -1   2   2 1614.05 54.5576   1
  -1   2   2 1427.44 51.7079   3
  -1   2   2 1470.19 51.5551   4
  -1   2   2 1431.62 50.8238   3
  -2  -2  -2 4.72844 1.08987   5
  -2  -2  -2 3.26546 1.13707   3
  -2  -2  -2 3.74239 0.93299   6
  -2  -2  -2 7.60689 1.50212   3
  -2  -2  -2 4.76102 0.98798   6
  -2  -2  -2 1.98753 2.12008   1
   2   2   2 4.62650 2.23024   1
   2   2   2 4.57940 1.14991   6
   2   2   2 4.42614 1.25814   3
   2   2   2 5.99686 1.30148   6
   2   2   2 4.97123 1.29613   3
   2   2   2 3.93640 1.01635   5
   2   2   2 4.41502 1.48529   4
  -3  -2  -2 1730.46 65.3327   1
  -3  -2  -2 1676.11 61.0899   3
  -3  -2  -2 1723.58 60.6326   3
  -3  -2  -2 1675.48 59.4411   5
   3   2   2 1668.62 59.6990   6
   3   2   2 1623.22 59.8719   6
   3   2   2 1783.24 60.4942   3
   3   2   2 1661.24 59.3282   5
   3   2   2 1689.57 60.7228   3
   3   2   2 1724.06 64.4961   1
  -4  -2  -2 413.978 17.4363   3
   4   2   2 399.748 16.6612   6
   4   2   2 421.751 17.8813   3
   4   2   2 421.068 17.1078   6
   4   2   2 425.528 18.1304   3
   4   2   2 384.705 21.3766   1
   4   2   2 415.887 15.9239   5
  -5  -2  -2 5.90028 1.97934   3
  -5  -2  -2 2.54667 1.72113   3
   5   2   2 7.70429 2.34376   3
   5   2   2 4.56325 1.91720   3
   5   2   2 11.2910 5.41121   1
   5   2   2 3.43975 1.66780   6
   5   2   2 4.37525 4.28429   1
   5   2   2 4.63336 1.09557   5
   5   2   2 4.07722 1.58769   6
  -6  -2  -2 2.68995 1.82574   3
  -6  -2  -2 2.08818 1.80478   3
   6   2   2 2.44775 1.85148   3
   6   2   2 -0.0539 5.45868   1
   6   2   2 0.89613 1.86730   3
   6   2   2 1.08329 1.56313   6
   6   2   2 -3.2491 4.76920   1
  -7  -2  -2 174.500 9.70016   3
  -7  -2  -2 163.055 9.43993   3
   7   2   2 168.094 15.8790   1
   7   2   2 165.101 11.3540   6
   7   2   2 179.797 10.6060   3
   7   2   2 197.423 11.2220   6
   7   2   2 181.757 10.8078   3
   7   2   2 170.619 16.1180   1
   8   2   2 418.615 24.0093   1
   8   2   2 415.946 18.9905   3
   8   2   2 402.599 20.9971   6
   8   2   2 382.288 23.4289   1
   8   2   2 433.558 26.7440   4
   8   2   2 424.697 19.2709   3
   8   2   2 433.104 20.5046   6
   9   2   2 55.9227 5.73423   3
   9   2   2 62.0136 8.09252   6
   9   2   2 56.4855 10.9814   4
   9   2   2 52.2404 5.28912   3
   8  -3  -2 43.9352 8.23842   3
   8  -3  -2 48.3688 9.76544   4
   8  -3  -2 51.8484 5.45366   3
   8  -3  -2 46.1464 6.22253   5
   8  -3  -2 41.6503 9.76970   6
   8  -3  -2 45.0513 7.23865   6
   7  -3  -2 198.357 12.4592   6
   7  -3  -2 209.962 12.6777   5
   7  -3  -2 179.802 12.9202   6
   7  -3  -2 201.187 11.7607   3
   7  -3  -2 206.598 20.3840   1
   7  -3  -2 193.355 12.2731   5
   7  -3  -2 184.613 12.1307   3
   7  -3  -2 176.538 15.9988   4
   7  -3  -2 187.068 17.7117   1
  -7   3   2 196.157 10.2656   3
   6  -3  -2 146.298 10.5220   5
   6  -3  -2 140.878 9.99820   3
   6  -3  -2 145.413 14.8691   1
   6  -3  -2 135.662 9.22684   3
   6  -3  -2 151.738 12.9600   4
   6  -3  -2 135.962 9.46008   6
   6  -3  -2 148.369 9.90035   6
  -6   3   2 132.073 8.58914   3
  -6   3   2 115.587 14.5981   1
  -6   3   2 138.243 9.09226   3
   5  -3  -2 1202.14 46.0472   3
   5  -3  -2 1152.22 51.1866   1
   5  -3  -2 1185.71 46.7299   5
   5  -3  -2 1186.34 45.0430   6
   5  -3  -2 1209.31 49.9001   4
   5  -3  -2 1188.83 45.1960   3
  -5   3   2 1126.34 53.0295   1
  -5   3   2 1183.73 45.0054   3
   4  -3  -2 158.855 13.2718   1
   4  -3  -2 140.589 10.8120   4
   4  -3  -2 130.158 8.85419   3
   4  -3  -2 143.989 8.42781   6
   4  -3  -2 127.380 8.45850   3
   4  -3  -2 147.582 8.23694   6
  -4   3   2 143.699 9.00309   3
  -4   3   2 149.761 13.9106   1
   3  -3  -2 143.909 8.53432   3
   3  -3  -2 153.185 10.1605   4
   3  -3  -2 148.865 8.84533   3
   3  -3  -2 134.470 11.8400   1
   3  -3  -2 149.793 7.92826   6
   3  -3  -2 144.102 7.98317   6
   3  -3  -2 157.662 9.90561   5
  -3   3   2 155.523 8.62349   3
  -3   3   2 140.716 10.3020   4
  -3   3   2 148.966 13.0619   1
  -3   3   2 141.694 8.64577   3
   2  -3  -2 923.309 35.7279   4
   2  -3  -2 880.233 35.8105   5
   2  -3  -2 972.574 35.0396   3
   2  -3  -2 934.857 33.6959   6
   2  -3  -2 898.998 39.0444   1
   2  -3  -2 908.089 33.8365   6
   2  -3  -2 934.027 34.7277   3
  -2   3   2 879.452 34.7181   3
  -2   3   2 843.904 35.7081   4
  -2   3   2 905.534 32.0998   6
  -2   3   2 890.169 32.1304   6
  -2   3   2 920.207 34.5865   3
  -2   3   2 925.441 39.8493   1
   0  -3  -2 168.707 9.16125   5
   0  -3  -2 168.342 8.54727   3
   0  -3  -2 152.509 8.30632   3
   0  -3  -2 175.431 8.10092   4
   0  -3  -2 177.667 11.3628   1
   0  -3  -2 157.389 8.01401   6
   0  -3  -2 156.995 7.90329   6
   0   3   2 148.349 7.67282   6
   0   3   2 174.335 8.56433   3
   0   3   2 166.457 8.11957   6
   0   3   2 170.669 8.56443   3
   0   3   2 168.969 9.37554   5
   0   3   2 167.963 11.4150   1
   0   3   2 166.219 8.04715   4
  -1  -3  -2 77.4033 5.26899   3
  -1  -3  -2 83.2368 5.05003   6
  -1  -3  -2 88.0557 5.80434   5
  -1  -3  -2 88.9761 5.04198   6
  -1  -3  -2 84.3314 5.16068   4
  -1  -3  -2 83.1003 5.39710   3
  -1  -3  -2 101.656 9.69058   1
   1   3   2 85.9883 5.15941   6
   1   3   2 76.5365 7.45494   1
   1   3   2 85.1628 5.02793   6
   1   3   2 90.5373 5.15681   4
   1   3   2 79.4701 5.68542   5
   1   3   2 85.6530 5.48255   3
   1   3   2 90.4356 5.52633   3
  -2  -3  -2 1293.17 49.8647   1
  -2  -3  -2 1257.74 45.5907   6
  -2  -3  -2 1293.77 45.5193   6
  -2  -3  -2 1280.78 46.9478   5
  -2  -3  -2 1278.46 46.7728   3
  -2  -3  -2 1296.90 46.8926   3
   2   3   2 1250.10 46.0265   6
   2   3   2 1295.41 47.1302   5
   2   3   2 1249.38 46.8653   3
   2   3   2 1308.15 47.2376   4
   2   3   2 1275.67 46.1467   6
   2   3   2 1305.08 51.1021   1
   2   3   2 1304.81 46.1845   3
  -3  -3  -2 44.1663 3.86473   3
  -3  -3  -2 49.2407 4.02490   5
  -3  -3  -2 48.5557 6.95569   1
  -3  -3  -2 40.4465 3.62425   3
   3   3   2 43.2535 4.63159   4
   3   3   2 50.4071 4.10151   3
   3   3   2 37.6998 5.73926   1
   3   3   2 40.1145 3.53667   6
   3   3   2 42.8260 3.73355   5
   3   3   2 41.2143 3.95477   3
   3   3   2 43.0944 3.45169   6
  -4  -3  -2 277.482 18.0871   1
  -4  -3  -2 292.665 13.5104   3
  -4  -3  -2 309.199 13.6147   5
   4   3   2 305.240 13.8561   3
   4   3   2 295.792 13.0117   6
   4   3   2 297.089 13.1767   6
   4   3   2 301.386 13.4035   5
   4   3   2 322.242 14.3106   3
   4   3   2 274.973 17.1715   1
  -5  -3  -2 528.723 22.4993   3
  -5  -3  -2 523.420 21.8585   3
   5   3   2 544.133 21.7267   6
   5   3   2 521.095 21.8907   6
   5   3   2 564.411 21.6481   5
   5   3   2 527.455 22.7849   3
   5   3   2 547.489 22.5301   3
   5   3   2 529.846 26.8601   1
  -6  -3  -2 2105.85 74.2892   3
  -6  -3  -2 2010.00 73.3908   3
   6   3   2 1988.76 76.1029   6
   6   3   2 2038.64 72.3888   5
   6   3   2 2140.27 75.1758   3
   6   3   2 1999.72 79.6638   1
   6   3   2 2117.96 74.5505   3
   6   3   2 2071.76 74.0195   6
   6   3   2 2042.85 81.5092   1
  -7  -3  -2 216.153 10.8659   3
  -7  -3  -2 232.779 11.2317   3
   7   3   2 216.579 12.7712   6
   7   3   2 219.892 16.4169   1
   7   3   2 217.820 11.8926   3
   7   3   2 191.680 18.1166   1
   7   3   2 226.160 12.3335   3
   7   3   2 223.211 12.2519   6
   8   3   2 63.3153 5.77865   3
   8   3   2 42.1380 8.09981   1
   8   3   2 60.2849 6.81934   6
   8   3   2 53.7411 5.49705   3
   8   3   2 48.1702 9.19546   1
   8   3   2 63.3212 7.63521   6
   9   3   2 4.81488 2.08325   3
   9   3   2 4.69799 5.27482   4
   9   3   2 2.33326 2.30818   3
   9   3   2 2.54938 3.65028   6
   8  -4  -2 334.417 18.3973   6
   8  -4  -2 329.096 22.5141   4
   8  -4  -2 329.999 16.7187   5
   8  -4  -2 328.316 18.8714   3
   8  -4  -2 323.970 17.8019   3
   7  -4  -2 179.240 13.5384   6
   7  -4  -2 190.561 11.9805   3
   7  -4  -2 163.998 12.1268   5
   7  -4  -2 167.621 12.2066   6
   7  -4  -2 140.895 19.4972   1
   7  -4  -2 185.458 16.1524   4
  -7   4   2 174.071 11.0794   3
   6  -4  -2 167.465 14.0477   4
   6  -4  -2 144.836 11.3376   5
   6  -4  -2 145.681 10.6942   6
   6  -4  -2 147.747 11.0625   3
   6  -4  -2 155.522 11.7127   6
   6  -4  -2 150.062 17.9158   1
  -6   4   2 172.046 20.3907   1
  -6   4   2 147.385 10.2601   3
   5  -4  -2 168.771 13.6521   4
   5  -4  -2 168.647 12.0506   5
   5  -4  -2 200.730 17.7409   1
   5  -4  -2 166.150 11.7603   3
   5  -4  -2 174.360 11.1925   3
   5  -4  -2 176.575 11.4634   6
   5  -4  -2 183.418 10.9081   6
  -5   4   2 172.693 11.6624   3
  -5   4   2 188.631 18.0175   1
   4  -4  -2 389.753 24.8128   1
   4  -4  -2 435.919 21.9062   4
   4  -4  -2 386.737 20.1317   5
   4  -4  -2 417.673 18.9285   6
   4  -4  -2 395.907 18.2539   6
   4  -4  -2 410.066 19.3486   3
   4  -4  -2 385.778 19.7907   3
  -4   4   2 400.315 18.9534   3
  -4   4   2 394.177 19.4423   3
  -4   4   2 404.301 26.7301   1
   3  -4  -2 1049.52 38.6319   6
   3  -4  -2 1011.26 39.6804   3
   3  -4  -2 989.145 38.4100   6
   3  -4  -2 1027.49 41.3479   4
   3  -4  -2 1015.73 46.1499   1
   3  -4  -2 1013.63 40.0905   3
   3  -4  -2 998.728 40.6180   5
  -3   4   2 901.880 41.2303   4
  -3   4   2 959.689 39.5438   3
  -3   4   2 1022.18 47.4225   1
  -3   4   2 1030.16 39.6753   3
  -3   4   2 1022.46 34.4193   6
   2  -4  -2 6686.58 212.748   1
  -2   4   2 5113.84 239.504   1
   1  -4  -2 5101.24 166.217   1
  -1   4   2 4226.63 162.962   3
  -1   4   2 4553.39 167.954   1
   0  -4  -2 330.244 19.4140   1
   0  -4  -2 342.832 15.5814   3
   0  -4  -2 340.220 16.3301   5
   0  -4  -2 331.518 14.9562   6
   0  -4  -2 341.273 14.7848   6
   0  -4  -2 327.288 15.4622   3
   0  -4  -2 346.931 14.8014   4
   0   4   2 326.526 19.5224   1
   0   4   2 313.895 15.2310   3
   0   4   2 351.721 14.5003   6
   0   4   2 341.801 14.8088   4
   0   4   2 350.754 15.0297   6
   0   4   2 343.724 15.6518   3
   0   4   2 347.727 16.7240   5
  -1  -4  -2 7.69943 1.88346   3
  -1  -4  -2 9.18606 1.84055   4
  -1  -4  -2 4.94792 1.67168   5
  -1  -4  -2 8.89706 1.82511   6
  -1  -4  -2 6.28068 3.15801   1
  -1  -4  -2 8.04055 1.88440   6
  -1  -4  -2 3.61336 1.43285   3
   1   4   2 7.27116 1.68494   6
   1   4   2 7.02304 1.57689   4
   1   4   2 9.33826 2.08804   3
   1   4   2 7.31475 2.12953   5
   1   4   2 5.59067 1.61488   6
   1   4   2 8.50572 3.53607   1
   1   4   2 5.55694 1.60238   3
  -2  -4  -2 1041.48 39.6336   5
  -2  -4  -2 1016.33 39.2497   4
  -2  -4  -2 1035.42 38.9855   3
  -2  -4  -2 1038.56 37.9335   6
  -2  -4  -2 1038.12 43.9822   1
  -2  -4  -2 1060.18 38.7043   3
  -2  -4  -2 1023.02 37.8292   6
   2   4   2 1037.58 38.6418   3
   2   4   2 1006.29 38.6093   4
   2   4   2 1066.15 37.7853   6
   2   4   2 1036.36 39.8299   5
   2   4   2 957.910 38.9847   3
   2   4   2 1057.49 38.1030   6
   2   4   2 1024.51 43.8426   1
  -3  -4  -2 173.523 12.8806   1
  -3  -4  -2 154.195 8.94825   3
  -3  -4  -2 172.999 6.89299   6
  -3  -4  -2 172.533 9.34828   3
  -3  -4  -2 170.521 6.83257   6
  -3  -4  -2 167.314 9.72876   5
   3   4   2 173.243 9.80741   5
   3   4   2 170.245 8.84440   6
   3   4   2 164.918 9.18167   3
   3   4   2 165.862 8.58375   6
   3   4   2 155.168 9.67879   4
   3   4   2 178.799 9.54297   3
   3   4   2 157.399 12.3690   1
  -4  -4  -2 3295.69 119.217   3
  -4  -4  -2 3346.31 118.235   5
  -4  -4  -2 3335.42 126.033   1
   4   4   2 3391.99 116.656   6
   4   4   2 3361.11 119.563   3
   4   4   2 3513.85 118.119   3
   4   4   2 3373.72 123.086   1
   4   4   2 3377.04 118.121   5
   4   4   2 3349.20 118.696   6
   4   4   2 3430.11 119.915   4
  -5  -4  -2 18.3288 6.31670   1
  -5  -4  -2 16.4975 3.30084   5
  -5  -4  -2 10.5005 2.53311   3
  -5  -4  -2 14.8610 2.78014   3
   5   4   2 16.3909 3.19460   3
   5   4   2 17.8200 3.12139   6
   5   4   2 19.6204 4.59505   4
   5   4   2 18.5544 3.32410   5
   5   4   2 3.33219 4.68258   1
   5   4   2 17.3501 3.13178   3
   5   4   2 15.8416 2.81576   6
  -6  -4  -2 20.6378 3.89373   3
  -6  -4  -2 23.3888 3.68281   3
   6   4   2 20.7381 3.35001   5
   6   4   2 27.7719 4.33333   6
   6   4   2 35.9531 6.98935   1
   6   4   2 23.7825 7.31099   1
   6   4   2 26.1363 3.85494   3
   6   4   2 33.9543 4.31060   3
  -7  -4  -2 586.367 24.0070   3
  -7  -4  -2 556.995 23.4119   3
   7   4   2 601.474 29.5034   1
   7   4   2 596.249 25.1949   3
   7   4   2 582.967 23.8522   5
   7   4   2 585.526 35.1719   1
   7   4   2 592.883 24.4902   3
   7   4   2 578.523 25.5552   6
   7   4   2 584.722 25.4061   6
   8   4   2 109.964 8.03872   3
   8   4   2 117.854 8.07710   3
   8   4   2 122.132 12.0935   1
   8   4   2 122.821 10.3741   6
   8   4   2 124.317 13.3660   1
   8   4   2 133.884 9.64506   6
   9   4   2 -3.1265 5.78357   4
   9   4   2 6.71725 2.04620   3
   9   4   2 3.40826 2.09305   3
   9   4   2 7.24167 4.38454   6
   7  -5  -2 238.742 18.8491   4
   7  -5  -2 264.287 15.7251   3
   7  -5  -2 232.568 16.1737   3
   7  -5  -2 273.332 16.5693   6
   7  -5  -2 233.110 15.6135   5
  -7   5   2 257.306 27.4880   1
  -7   5   2 233.880 14.6919   3
   6  -5  -2 -0.6886 3.11697   3
   6  -5  -2 1.28608 3.51021   5
   6  -5  -2 -3.7093 9.18330   1
   6  -5  -2 1.40409 2.75122   3
   6  -5  -2 2.43075 3.75038   4
   6  -5  -2 -1.0418 3.03454   6
   6  -5  -2 4.76090 4.49570   6
  -6   5   2 1.68205 2.74878   3
  -6   5   2 -7.4311 10.7584   1
   5  -5  -2 562.664 27.5727   5
   5  -5  -2 598.503 26.6555   6
   5  -5  -2 548.702 34.9746   1
   5  -5  -2 576.348 28.1270   3
   5  -5  -2 599.049 27.4370   3
   5  -5  -2 570.786 27.2043   6
  -5   5   2 602.373 27.0238   3
  -5   5   2 598.314 37.4904   1
   4  -5  -2 13.5063 3.54104   6
   4  -5  -2 13.3274 3.89279   5
   4  -5  -2 15.8466 4.02997   6
   4  -5  -2 20.8154 4.24862   3
   4  -5  -2 14.9058 4.32584   4
   4  -5  -2 20.7423 4.30899   3
   4  -5  -2 13.8197 7.55607   1
  -4   5   2 12.6385 3.59565   3
  -4   5   2 18.5419 7.68257   1
  -4   5   2 24.4139 4.59597   3
   3  -5  -2 126.192 10.1282   5
   3  -5  -2 149.961 10.0966   3
   3  -5  -2 121.352 9.56595   4
   3  -5  -2 129.392 14.7930   1
   3  -5  -2 127.728 9.67010   3
   3  -5  -2 124.714 9.16278   6
   3  -5  -2 125.273 8.62687   6
  -3   5   2 122.399 6.80034   6
  -3   5   2 99.3913 8.73284   3
  -3   5   2 124.983 14.8364   1
  -3   5   2 127.208 6.79836   6
  -3   5   2 139.049 9.49409   3
  -3   5   2 113.569 10.2530   4
   2  -5  -2 322.447 17.0140   5
   2  -5  -2 321.316 22.0674   1
   2  -5  -2 323.683 15.6965   6
   2  -5  -2 308.572 15.1186   6
   2  -5  -2 299.255 16.2514   3
   2  -5  -2 324.481 16.3483   3
   2  -5  -2 322.088 16.3583   4
  -2   5   2 308.941 17.4210   5
  -2   5   2 283.723 21.8400   1
  -2   5   2 299.848 16.0831   3
  -2   5   2 311.223 14.4894   6
  -2   5   2 323.801 16.3162   3
  -2   5   2 309.730 16.6545   4
   1  -5  -2 943.235 36.6155   4
   1  -5  -2 941.931 44.1261   1
   1  -5  -2 942.704 36.4843   6
   1  -5  -2 936.638 38.6567   5
   1  -5  -2 894.356 37.6064   3
   1  -5  -2 892.800 36.7655   6
   1  -5  -2 957.320 37.3960   3
  -1   5   2 917.412 37.5305   3
  -1   5   2 947.631 38.9132   5
  -1   5   2 992.042 37.2141   4
  -1   5   2 964.114 36.1028   6
  -1   5   2 988.093 35.8502   6
  -1   5   2 875.904 37.4265   3
  -1   5   2 913.071 44.5573   1
   0  -5  -2 1531.50 62.9976   5
   0  -5  -2 1804.46 62.3466   3
   0  -5  -2 1654.32 61.9089   3
   0  -5  -2 1750.07 61.2523   6
   0  -5  -2 1714.26 60.5807   4
   0  -5  -2 1713.75 60.7708   6
   0   5   2 1707.30 61.0888   6
   0   5   2 1658.17 60.8417   4
   0   5   2 1559.52 60.7563   6
   0   5   2 1567.03 62.0868   3
   0   5   2 1711.70 62.0584   3
   0   5   2 1715.11 68.9483   1
   0   5   2 1654.53 63.2155   5
  -1  -5  -2 252.293 12.8739   3
  -1  -5  -2 218.679 11.4340   4
  -1  -5  -2 221.446 16.3134   1
  -1  -5  -2 252.261 14.3724   3
  -1  -5  -2 235.891 11.7396   6
  -1  -5  -2 235.589 13.5255   5
  -1  -5  -2 258.443 13.3450   6
   1   5   2 244.038 11.5538   4
   1   5   2 248.786 12.8199   3
   1   5   2 225.224 16.6815   1
   1   5   2 236.264 13.5852   5
   1   5   2 252.972 12.3991   6
   1   5   2 253.307 12.9188   3
  -2  -5  -2 396.597 16.4775   6
  -2  -5  -2 392.099 16.3614   6
  -2  -5  -2 381.247 22.4013   1
  -2  -5  -2 381.970 17.5833   3
  -2  -5  -2 370.624 17.4916   3
  -2  -5  -2 367.958 20.1885   5
  -2  -5  -2 403.666 17.3436   4
   2   5   2 359.405 17.6049   6
   2   5   2 378.943 18.6713   5
   2   5   2 398.977 17.2033   6
   2   5   2 388.873 16.6704   4
   2   5   2 386.956 17.6798   3
   2   5   2 355.894 17.4291   3
   2   5   2 374.751 22.3095   1
  -3  -5  -2 2081.11 74.4009   3
  -3  -5  -2 2082.80 76.1292   5
  -3  -5  -2 2079.95 74.5081   3
  -3  -5  -2 2082.15 81.0415   1
  -3  -5  -2 2095.44 71.7168   6
  -3  -5  -2 2099.98 71.7613   6
   3   5   2 2018.09 74.4047   3
   3   5   2 1977.94 74.2120   4
   3   5   2 2112.16 73.8332   6
   3   5   2 2114.71 75.9717   5
   3   5   2 1998.60 74.4765   3
   3   5   2 2008.23 73.2272   6
   3   5   2 1990.27 81.2561   1
  -4  -5  -2 60.8271 8.91147   1
  -4  -5  -2 64.6281 5.70134   3
  -4  -5  -2 65.1077 6.54332   5
  -4  -5  -2 57.7103 5.30677   3
   4   5   2 74.1131 9.13081   1
   4   5   2 63.6702 5.21445   6
   4   5   2 66.1916 6.15066   5
   4   5   2 58.6841 5.22159   6
   4   5   2 62.2022 5.63020   3
   4   5   2 57.1856 5.97181   4
   4   5   2 63.7775 5.72310   3
  -5  -5  -2 346.617 16.3825   3
  -5  -5  -2 345.863 16.8360   3
  -5  -5  -2 342.993 17.7500   5
  -5  -5  -2 331.025 22.1257   1
   5   5   2 340.806 17.2810   6
   5   5   2 373.632 18.0986   5
   5   5   2 380.330 17.4766   3
   5   5   2 352.382 18.8725   4
   5   5   2 371.031 22.1250   1
   5   5   2 353.138 16.8405   3
   5   5   2 351.385 16.3112   6
  -6  -5  -2 74.3696 6.75270   3
  -6  -5  -2 75.9921 7.36987   5
  -6  -5  -2 78.2313 6.27469   3
  -6  -5  -2 100.070 13.1495   1
   6   5   2 64.4061 10.3761   1
   6   5   2 73.2360 8.98500   4
   6   5   2 83.6587 7.31903   5
   6   5   2 87.8084 6.86743   3
   6   5   2 69.4790 6.51887   6
   6   5   2 79.0492 6.64494   6
   6   5   2 76.6669 6.82691   3
  -7  -5  -2 512.593 21.8605   3
  -7  -5  -2 479.800 21.2829   3
   7   5   2 507.289 22.0972   3
   7   5   2 537.038 31.2683   1
   7   5   2 517.679 22.7476   3
   7   5   2 499.825 22.9811   6
   7   5   2 510.059 29.7919   1
   7   5   2 507.845 23.0302   5
   7   5   2 474.054 22.7702   6
   8   5   2 172.022 10.4952   3
   8   5   2 172.788 11.7199   6
   8   5   2 185.529 10.3685   3
   8   5   2 187.421 10.4079   5
   8   5   2 167.215 16.7045   1
   8   5   2 169.886 15.9904   1
   8   5   2 161.822 11.7836   6
   9   5   2 411.163 16.4330   3
   9   5   2 388.113 16.1779   3
   9   5   2 416.670 21.0879   6
   7  -6  -2 390.060 21.3630   3
   7  -6  -2 417.117 22.4202   6
   7  -6  -2 364.483 42.2185   1
   7  -6  -2 384.995 23.0032   3
   6  -6  -2 2.77262 4.36942   5
   6  -6  -2 1.27119 8.85686   1
   6  -6  -2 -2.6486 3.33274   4
   6  -6  -2 -7.1632 4.24929   3
   6  -6  -2 1.83438 2.86246   6
  -6   6   2 -12.353 11.1471   1
  -6   6   2 0.46374 3.30085   3
   5  -6  -2 197.261 14.6335   6
   5  -6  -2 221.353 16.1850   4
   5  -6  -2 210.573 14.1639   3
   5  -6  -2 204.672 13.8412   6
   5  -6  -2 185.611 14.2500   5
   5  -6  -2 207.025 15.0762   3
  -5   6   2 210.886 14.0654   3
  -5   6   2 215.879 25.2860   1
   4  -6  -2 2.81344 2.96097   6
   4  -6  -2 1.06736 3.59060   3
   4  -6  -2 2.90902 2.39060   6
   4  -6  -2 1.94534 2.78059   5
   4  -6  -2 -0.2062 1.78507   4
   4  -6  -2 4.50005 2.67985   3
   4  -6  -2 9.29129 8.24350   1
  -4   6   2 4.78777 8.08753   1
  -4   6   2 -2.2204 2.47752   3
   3  -6  -2 1548.74 57.2206   3
   3  -6  -2 1395.11 57.5434   3
   3  -6  -2 1450.90 57.7890   4
   3  -6  -2 1452.18 58.0745   5
   3  -6  -2 1492.91 56.1388   6
   3  -6  -2 1412.79 55.6525   6
   3  -6  -2 1403.80 65.8894   1
  -3   6   2 1399.18 57.3125   3
  -3   6   2 1449.18 59.3537   5
  -3   6   2 1350.96 58.4307   4
  -3   6   2 1481.66 52.7690   6
  -3   6   2 1467.41 52.5119   6
  -3   6   2 1430.60 57.0145   3
   2  -6  -2 2245.12 92.2289   1
   2  -6  -2 2270.27 83.0648   3
   2  -6  -2 2241.26 82.5257   4
   2  -6  -2 2233.37 81.2923   6
   2  -6  -2 2258.05 83.9996   5
   2  -6  -2 2123.85 83.8516   3
   2  -6  -2 2188.73 81.8998   6
  -2   6   2 2299.96 85.1174   5
  -2   6   2 2318.64 80.6315   6
  -2   6   2 2146.15 83.1399   4
  -2   6   2 2479.66 95.4976   1
  -2   6   2 2113.00 83.6401   3
  -2   6   2 2125.31 82.5116   3
  -2   6   2 2198.87 79.9774   6
   1  -6  -2 896.394 37.2896   3
   1  -6  -2 920.549 44.9112   1
   1  -6  -2 902.798 36.0356   4
   1  -6  -2 936.791 37.4008   3
   1  -6  -2 924.376 38.2968   5
   1  -6  -2 900.321 35.6893   6
   1  -6  -2 942.306 36.5692   6
  -1   6   2 822.623 37.0078   3
  -1   6   2 876.825 37.0892   3
  -1   6   2 868.587 35.4111   6
  -1   6   2 891.618 38.7325   5
  -1   6   2 858.093 36.5638   4
  -1   6   2 883.684 45.2833   1
   0  -6  -2 139.123 10.1707   3
   0  -6  -2 163.230 10.3194   6
   0  -6  -2 163.310 11.3641   5
   0  -6  -2 173.797 11.0255   3
   0  -6  -2 189.294 16.0081   1
   0  -6  -2 165.087 9.57134   4
   0  -6  -2 162.765 9.79553   6
   0   6   2 164.793 9.66337   6
   0   6   2 176.630 11.9599   5
   0   6   2 164.413 10.7865   3
   0   6   2 149.944 10.4474   3
   0   6   2 152.848 15.6695   1
   0   6   2 164.695 10.1820   6
   0   6   2 172.258 9.86854   4
  -1  -6  -2 2051.91 75.5144   3
  -1  -6  -2 2039.35 82.8145   1
  -1  -6  -2 2001.79 76.5624   5
  -1  -6  -2 2082.57 73.6896   4
  -1  -6  -2 2006.37 74.2210   6
  -1  -6  -2 2126.46 74.0006   6
  -1  -6  -2 1953.33 75.2301   3
   1   6   2 2103.39 75.5691   3
   1   6   2 2005.30 73.3125   4
   1   6   2 2075.07 74.8823   6
   1   6   2 1925.02 75.2313   3
   1   6   2 2138.56 74.1239   6
   1   6   2 1963.35 77.1825   5
   1   6   2 2165.33 84.2985   1
  -2  -6  -2 2476.56 93.1087   3
  -2  -6  -2 2525.61 91.7298   6
  -2  -6  -2 2514.15 91.2973   6
  -2  -6  -2 2724.47 92.5282   4
  -2  -6  -2 2760.49 101.740   1
  -2  -6  -2 2495.01 93.2009   3
  -2  -6  -2 2467.42 94.5075   5
   2   6   2 2530.60 91.9836   6
   2   6   2 2556.01 101.041   1
   2   6   2 2614.41 93.6117   3
   2   6   2 2528.18 98.6258   5
   2   6   2 2598.01 93.2823   4
   2   6   2 2642.69 93.5500   3
   2   6   2 2777.65 95.2210   6
  -3  -6  -2 2698.12 98.4208   5
  -3  -6  -2 2575.25 103.734   1
  -3  -6  -2 2563.57 96.3743   3
  -3  -6  -2 2740.13 93.9309   6
  -3  -6  -2 2769.63 96.9584   4
  -3  -6  -2 2642.45 93.8853   6
  -3  -6  -2 2720.61 96.6747   3
   3   6   2 2751.55 97.0053   3
   3   6   2 2776.88 95.5429   6
   3   6   2 2712.37 98.6119   5
   3   6   2 2685.02 96.6886   3
   3   6   2 2661.35 104.079   1
   3   6   2 2511.70 99.4019   6
   3   6   2 2825.24 95.7058   4
  -4  -6  -2 786.301 31.8691   3
  -4  -6  -2 737.986 31.3861   3
  -4  -6  -2 784.405 33.9048   5
  -4  -6  -2 708.892 37.7407   1
   4   6   2 786.512 32.0063   4
   4   6   2 746.791 30.5946   6
   4   6   2 815.644 33.9150   5
   4   6   2 784.028 31.3049   6
   4   6   2 693.369 31.2602   3
   4   6   2 789.872 32.1758   3
  -5  -6  -2 106.992 13.6625   1
  -5  -6  -2 123.469 10.5448   5
  -5  -6  -2 131.319 10.1376   3
   5   6   2 120.165 13.9206   1
   5   6   2 119.953 9.59875   4
   5   6   2 127.714 8.88531   3
   5   6   2 145.905 10.7247   5
   5   6   2 131.159 9.16862   3
   5   6   2 119.850 8.57121   6
   5   6   2 132.825 8.93373   6
  -6  -6  -2 1051.81 40.9364   3
  -6  -6  -2 1035.96 49.4372   1
  -6  -6  -2 1041.97 43.2650   5
  -6  -6  -2 988.496 40.1215   3
   6   6   2 1026.65 47.5432   4
   6   6   2 1051.42 41.6330   3
   6   6   2 996.641 40.3121   6
   6   6   2 1004.88 40.6942   6
   6   6   2 1035.31 47.7514   1
   6   6   2 1021.54 42.7590   5
   6   6   2 1062.10 41.1974   3
  -7  -6  -2 372.447 25.2103   1
   7   6   2 334.888 22.9810   1
   7   6   2 340.860 17.5846   6
   7   6   2 342.922 17.0974   3
   7   6   2 342.096 17.8332   6
   7   6   2 345.497 18.5373   5
   7   6   2 332.516 17.4553   3
   8   6   2 305.658 21.7164   1
   8   6   2 315.615 16.7049   6
   8   6   2 269.481 14.8918   3
   8   6   2 257.162 16.6516   6
   8   6   2 293.951 14.8852   3
   9   6   2 205.129 14.0563   6
   6  -7  -2 17.2609 5.56693   3
   6  -7  -2 19.4946 6.65136   4
   6  -7  -2 33.4005 14.1342   1
   6  -7  -2 20.7657 6.71056   5
   6  -7  -2 22.4603 6.48934   3
   6  -7  -2 14.9249 5.58570   6
  -6   7   2 15.4229 6.35502   3
  -6   7   2 23.0276 15.9601   1
   5  -7  -2 53.6497 8.96452   4
   5  -7  -2 52.0730 10.1225   5
   5  -7  -2 55.8362 14.9742   1
   5  -7  -2 47.6979 9.20443   3
   5  -7  -2 59.3656 8.99872   6
   5  -7  -2 49.9903 7.53941   3
  -5   7   2 61.0477 19.3307   1
  -5   7   2 59.0475 8.30354   3
   4  -7  -2 637.201 32.3622   3
   4  -7  -2 581.908 30.4247   6
   4  -7  -2 571.334 33.7997   3
   4  -7  -2 651.279 31.8056   5
   4  -7  -2 654.852 41.1042   1
   4  -7  -2 709.875 30.5753   6
   4  -7  -2 655.626 36.1446   4
  -4   7   2 662.236 24.7242   6
  -4   7   2 633.266 31.4673   3
  -4   7   2 655.636 24.9927   6
  -4   7   2 715.668 44.5149   1
   3  -7  -2 247.393 16.3192   5
   3  -7  -2 219.640 18.1180   3
   3  -7  -2 275.660 24.0647   1
   3  -7  -2 241.841 14.8676   6
   3  -7  -2 248.410 15.9853   3
   3  -7  -2 248.032 15.9501   4
   3  -7  -2 261.575 15.8249   6
  -3   7   2 239.374 16.9141   4
  -3   7   2 215.289 23.7000   1
  -3   7   2 248.160 13.0870   6
  -3   7   2 236.626 16.4280   3
  -3   7   2 244.263 15.8858   3
  -3   7   2 257.949 17.6140   5
   2  -7  -2 76.2971 7.49289   4
   2  -7  -2 65.3148 7.35281   3
   2  -7  -2 56.8657 7.25295   6
   2  -7  -2 51.6129 7.10918   3
   2  -7  -2 63.5333 6.64246   6
   2  -7  -2 60.9936 7.67283   5
   2  -7  -2 50.0258 11.7360   1
  -2   7   2 52.6894 12.4994   1
  -2   7   2 72.1360 8.46833   5
  -2   7   2 79.6409 8.25934   4
  -2   7   2 63.7221 7.52464   3
  -2   7   2 54.0952 6.42980   6
  -2   7   2 75.1363 6.89676   6
   1  -7  -2 -0.1341 2.31747   3
   1  -7  -2 2.24072 5.35188   1
   1  -7  -2 -2.2852 1.94745   6
   1  -7  -2 -0.2696 2.24816   5
   1  -7  -2 0.67699 1.91831   6
   1  -7  -2 5.28084 3.02552   3
   1  -7  -2 1.10007 1.55111   4
  -1   7   2 2.05777 2.11178   4
  -1   7   2 0.38050 1.71151   6
  -1   7   2 -0.6878 1.78958   6
  -1   7   2 -1.7899 1.21692   3
  -1   7   2 -1.1185 1.99924   3
   0  -7  -2 121.828 9.81911   3
   0  -7  -2 133.220 8.78316   4
   0  -7  -2 155.617 16.0681   1
   0  -7  -2 116.521 9.20533   6
   0  -7  -2 116.628 10.2651   5
   0  -7  -2 136.649 9.21178   6
   0  -7  -2 110.909 9.56306   3
   0   7   2 126.974 9.34734   6
   0   7   2 132.468 10.9722   5
   0   7   2 135.535 10.1519   3
   0   7   2 117.744 9.69308   3
   0   7   2 117.412 15.6527   1
   0   7   2 132.324 8.92985   4
   0   7   2 128.399 8.99166   6
  -1  -7  -2 38.3830 8.70075   1
  -1  -7  -2 50.6948 5.52653   6
  -1  -7  -2 53.7883 5.82136   4
  -1  -7  -2 47.0310 6.44528   5
  -1  -7  -2 42.2792 5.81170   3
  -1  -7  -2 47.5955 5.13870   6
  -1  -7  -2 45.1697 5.72377   3
   1   7   2 47.3425 5.81841   3
   1   7   2 44.5217 5.77903   3
   1   7   2 28.8504 8.32336   1
   1   7   2 45.3616 6.22170   5
   1   7   2 49.0615 5.24284   6
   1   7   2 38.0100 4.54490   4
   1   7   2 45.6346 5.43065   6
  -2  -7  -2 446.382 20.3971   6
  -2  -7  -2 464.878 21.8422   3
  -2  -7  -2 426.966 21.4604   3
  -2  -7  -2 411.911 20.8634   6
  -2  -7  -2 395.356 22.2653   5
  -2  -7  -2 454.231 28.2747   1
  -2  -7  -2 473.253 20.5866   4
   2   7   2 447.972 28.7599   1
   2   7   2 443.263 19.6033   4
   2   7   2 457.102 20.5642   6
   2   7   2 452.085 23.3823   5
   2   7   2 441.596 21.7592   3
   2   7   2 464.948 21.3107   6
   2   7   2 432.635 21.5218   3
  -3  -7  -2 293.198 15.0463   6
  -3  -7  -2 297.416 16.1199   3
  -3  -7  -2 282.717 21.7523   1
  -3  -7  -2 292.886 14.0498   6
  -3  -7  -2 296.522 16.1478   3
  -3  -7  -2 302.885 17.4932   5
   3   7   2 307.755 22.6078   1
   3   7   2 287.871 16.1808   3
   3   7   2 311.524 15.1795   6
   3   7   2 309.177 16.3625   3
   3   7   2 288.945 17.6886   5
   3   7   2 294.348 15.4611   6
   3   7   2 285.553 14.5999   4
  -4  -7  -2 1190.69 47.3684   3
  -4  -7  -2 1188.39 55.8552   1
  -4  -7  -2 1207.53 49.0865   5
   4   7   2 1182.50 46.2885   4
   4   7   2 1180.51 45.9819   6
   4   7   2 1176.25 47.3936   3
   4   7   2 1179.31 49.6051   5
   4   7   2 1179.96 54.9075   1
   4   7   2 1183.68 46.1407   6
   4   7   2 1195.52 47.5167   3
  -5  -7  -2 927.359 37.5401   3
  -5  -7  -2 873.158 36.9462   3
  -5  -7  -2 848.692 39.4876   5
  -5  -7  -2 975.511 46.2744   1
   5   7   2 926.401 39.9705   5
   5   7   2 911.194 37.8724   3
   5   7   2 914.898 37.6245   3
   5   7   2 909.899 37.7319   4
   5   7   2 916.693 37.1985   6
   5   7   2 851.960 44.6708   1
   5   7   2 873.149 36.3557   6
  -6  -7  -2 84.3522 9.10266   5
  -6  -7  -2 65.2365 7.05264   3
  -6  -7  -2 85.4681 13.9460   1
   6   7   2 73.3349 9.17306   4
   6   7   2 74.6901 7.66235   3
   6   7   2 68.2674 7.63388   6
   6   7   2 88.0256 7.78110   3
   6   7   2 87.0973 9.33680   5
   6   7   2 93.6014 7.93172   6
  -7  -7  -2 917.626 37.8119   3
  -7  -7  -2 915.479 46.9459   1
  -7  -7  -2 927.112 40.3344   5
   7   7   2 935.108 38.8295   6
   7   7   2 934.527 41.1450   5
   7   7   2 876.127 45.8270   1
   7   7   2 924.357 37.5179   3
   7   7   2 936.508 39.2822   6
   7   7   2 925.192 38.0752   3
  -8  -7  -2 2.70384 3.34427   3
   8   7   2 1.49464 2.26807   3
   8   7   2 -0.2971 4.64178   6
   8   7   2 6.08248 3.24459   3
   8   7   2 -4.4264 3.66053   5
   8   7   2 -4.7672 10.4718   1
   8   7   2 -3.7228 3.44350   6
   6  -8  -2 57.2854 9.28402   6
   6  -8  -2 46.0797 8.18856   3
   6  -8  -2 23.8229 10.1649   3
   6  -8  -2 65.4841 19.4637   1
  -6   8   2 54.1972 10.1743   3
  -6   8   2 41.5806 20.1162   1
   5  -8  -2 154.537 25.1836   1
   5  -8  -2 232.756 16.5789   3
   5  -8  -2 188.432 17.8793   5
   5  -8  -2 193.294 14.9158   6
   5  -8  -2 201.632 16.6336   3
   5  -8  -2 174.722 15.6988   4
  -5   8   2 184.378 33.4502   1
  -5   8   2 232.497 16.5770   3
   4  -8  -2 1.69304 3.08123   4
   4  -8  -2 -6.6777 9.14240   1
   4  -8  -2 6.59424 3.69987   3
   4  -8  -2 9.84156 5.59978   5
   4  -8  -2 4.81341 3.41410   6
   4  -8  -2 4.72927 4.84640   3
  -4   8   2 1.69389 3.61649   3
  -4   8   2 -1.1341 2.50467   6
  -4   8   2 0.41174 2.29688   6
   3  -8  -2 21.2841 5.78174   3
   3  -8  -2 20.1684 5.11746   3
   3  -8  -2 13.6921 9.93935   1
   3  -8  -2 12.9342 5.10381   5
   3  -8  -2 21.0103 4.72945   6
   3  -8  -2 16.1261 4.70249   4
  -3   8   2 14.2724 4.15072   6
  -3   8   2 11.1554 4.56721   3
  -3   8   2 18.5968 4.15352   6
  -3   8   2 22.1775 6.15745   5
  -3   8   2 10.7730 11.4440   1
   2  -8  -2 166.094 13.1931   3
   2  -8  -2 155.691 11.5209   6
   2  -8  -2 141.811 11.8769   6
   2  -8  -2 124.252 14.0466   5
   2  -8  -2 161.800 11.9637   4
   2  -8  -2 164.278 12.7182   3
   2  -8  -2 139.312 22.9926   1
  -2   8   2 137.390 12.3853   3
  -2   8   2 141.811 10.5781   6
  -2   8   2 146.902 12.3426   4
  -2   8   2 150.256 11.1041   6
  -2   8   2 195.655 22.5183   1
  -2   8   2 152.034 12.7163   3
  -2   8   2 149.800 13.4224   5
   1  -8  -2 159.777 10.9627   4
   1  -8  -2 162.251 11.7772   6
   1  -8  -2 132.866 18.1189   1
   1  -8  -2 149.599 12.9158   5
   1  -8  -2 137.604 11.7002   3
   1  -8  -2 163.110 12.8335   3
  -1   8   2 153.577 19.9089   1
  -1   8   2 129.164 10.2005   6
  -1   8   2 152.207 12.2650   3
  -1   8   2 155.239 11.0352   6
  -1   8   2 134.758 11.4032   3
  -1   8   2 145.541 11.3583   4
  -1   8   2 170.999 13.9495   5
   0  -8  -2 1028.96 43.8033   3
   0  -8  -2 1041.52 41.1822   4
   0  -8  -2 990.425 44.5424   5
   0  -8  -2 1010.13 41.6317   6
   0  -8  -2 1052.28 53.3342   1
   0  -8  -2 987.239 42.5256   6
   0  -8  -2 1055.08 43.8097   3
   0   8   2 1034.94 41.5365   4
   0   8   2 1036.57 43.7656   3
   0   8   2 973.606 43.8240   3
   0   8   2 1060.26 41.6039   6
   0   8   2 1036.59 54.5348   1
   0   8   2 1030.65 45.6091   5
   0   8   2 1012.93 42.2197   6
  -1  -8  -2 307.584 24.2290   1
  -1  -8  -2 291.411 17.2595   3
  -1  -8  -2 301.434 16.2213   6
  -1  -8  -2 280.420 17.0542   3
  -1  -8  -2 272.252 15.4307   6
  -1  -8  -2 288.605 18.2186   5
  -1  -8  -2 291.426 15.2331   4
   1   8   2 320.470 16.8032   6
   1   8   2 284.190 15.1230   4
   1   8   2 278.593 15.5930   6
   1   8   2 292.057 18.6824   5
   1   8   2 282.652 17.2703   3
   1   8   2 289.924 17.4214   3
   1   8   2 293.493 24.9631   1
  -2  -8  -2 -0.8518 1.46294   4
  -2  -8  -2 -1.4841 2.75754   5
  -2  -8  -2 -0.4167 2.04044   6
  -2  -8  -2 -0.4365 1.48662   6
  -2  -8  -2 -0.3394 2.51488   3
  -2  -8  -2 0.31636 2.03763   3
  -2  -8  -2 2.84150 5.78082   1
   2   8   2 0.19572 2.35915   3
   2   8   2 6.56863 2.49342   4
   2   8   2 -0.5471 2.05042   3
   2   8   2 -1.5688 1.89218   5
   2   8   2 3.20164 6.35791   1
   2   8   2 -1.0062 1.88782   6
   2   8   2 0.92609 2.20958   6
  -3  -8  -2 16.1019 3.55873   6
  -3  -8  -2 15.3292 3.96674   3
  -3  -8  -2 16.4969 7.21454   1
  -3  -8  -2 16.7395 4.53213   5
  -3  -8  -2 15.6266 3.67458   4
  -3  -8  -2 14.9889 3.18404   6
  -3  -8  -2 17.2016 4.06533   3
   3   8   2 12.2494 3.76604   6
   3   8   2 20.3812 4.93893   5
   3   8   2 22.5678 4.59600   3
   3   8   2 14.8026 3.23634   4
   3   8   2 17.6481 7.96241   1
   3   8   2 16.7601 3.62263   6
   3   8   2 13.3173 3.79659   3
  -4  -8  -2 559.371 21.6207   6
  -4  -8  -2 548.883 26.3514   3
  -4  -8  -2 607.573 26.7430   3
  -4  -8  -2 552.372 34.8688   1
  -4  -8  -2 557.259 21.4981   6
  -4  -8  -2 539.953 28.5703   5
   4   8   2 532.865 34.1127   1
   4   8   2 560.867 26.6390   3
   4   8   2 566.718 25.9587   6
   4   8   2 586.557 29.1538   5
   4   8   2 548.732 25.3088   6
   4   8   2 548.296 26.5473   3
   4   8   2 530.472 24.5818   4
  -5  -8  -2 1562.34 72.6082   1
  -5  -8  -2 1526.86 69.6234   5
  -5  -8  -2 1629.72 62.2305   3
   5   8   2 1681.13 62.7976   3
   5   8   2 1590.30 61.8196   6
   5   8   2 1578.09 63.3285   3
   5   8   2 1629.10 62.1683   4
   5   8   2 1705.02 62.4048   6
   5   8   2 1653.76 65.6545   5
   5   8   2 1564.68 72.7982   1
  -6  -8  -2 16.3231 10.1382   1
  -6  -8  -2 39.7042 7.79942   5
   6   8   2 23.8214 5.64856   4
   6   8   2 40.0775 6.22778   6
   6   8   2 44.8457 7.23748   5
   6   8   2 48.2056 6.69355   3
   6   8   2 40.9280 6.51325   6
   6   8   2 34.8679 5.93967   3
  -7  -8  -2 625.708 31.8831   5
  -7  -8  -2 634.680 28.1610   3
   7   8   2 598.568 31.4299   5
   7   8   2 614.234 28.8013   3
   7   8   2 589.152 28.1094   3
   7   8   2 596.534 28.5764   6
   7   8   2 631.558 28.8197   6
   8   8   2 81.2800 10.0231   5
   8   8   2 88.2405 8.04491   3
   8   8   2 61.8917 10.2864   6
   8   8   2 74.6174 8.18633   3
   5  -9  -2 13.3530 5.58088   4
   5  -9  -2 15.2665 5.26426   6
   5  -9  -2 22.8572 8.54384   3
   5  -9  -2 11.5705 14.8921   1
   5  -9  -2 11.4575 5.11443   3
  -5   9   2 12.2908 8.35563   3
  -5   9   2 5.28383 18.6320   1
   4  -9  -2 4.02625 3.68168   4
   4  -9  -2 -0.6437 3.39809   3
   4  -9  -2 6.65349 5.42226   3
   4  -9  -2 16.3428 12.6966   1
   4  -9  -2 4.20670 3.51236   6
  -4   9   2 0.88507 4.47017   3
  -4   9   2 3.13125 2.75373   6
  -4   9   2 6.74001 3.35399   6
  -4   9   2 -2.7416 14.4493   1
   3  -9  -2 127.266 10.9392   6
   3  -9  -2 123.655 22.0246   1
   3  -9  -2 97.9417 12.5528   3
   3  -9  -2 117.695 11.5468   4
   3  -9  -2 121.259 12.0478   3
  -3   9   2 150.593 12.9809   3
  -3   9   2 120.802 13.4257   5
  -3   9   2 109.328 10.3918   6
  -3   9   2 124.156 9.65031   6
  -3   9   2 122.605 22.5364   1
   2  -9  -2 13.6985 4.42213   3
   2  -9  -2 7.71599 4.81735   5
   2  -9  -2 9.44760 4.09051   6
   2  -9  -2 11.5661 4.98809   3
   2  -9  -2 10.2276 10.5515   1
   2  -9  -2 12.0306 4.14144   4
  -2   9   2 9.82213 4.64079   3
  -2   9   2 11.3558 4.73653   5
  -2   9   2 12.2040 4.02668   6
  -2   9   2 1.62082 11.3265   1
  -2   9   2 6.60212 3.21723   6
   1  -9  -2 372.594 24.3080   5
   1  -9  -2 435.087 22.3623   4
   1  -9  -2 459.732 34.1956   1
   1  -9  -2 474.198 25.0698   3
   1  -9  -2 420.225 24.6002   3
   1  -9  -2 466.628 23.0819   6
  -1   9   2 460.127 36.0969   1
  -1   9   2 459.636 24.9540   3
  -1   9   2 440.670 24.7887   3
  -1   9   2 414.761 22.9120   4
  -1   9   2 422.462 22.6193   6
  -1   9   2 439.674 22.1729   6
  -1   9   2 416.445 25.9828   5
   0  -9  -2 11.0451 4.43587   5
   0  -9  -2 6.66306 3.56508   3
   0  -9  -2 13.7864 4.77209   6
   0  -9  -2 7.82354 4.15067   3
   0  -9  -2 13.5920 4.01787   6
   0  -9  -2 5.24646 5.99912   1
   0  -9  -2 6.22227 3.35420   4
   0   9   2 11.4999 3.85682   6
   0   9   2 18.3715 4.45645   6
   0   9   2 7.40287 9.16193   1
   0   9   2 5.98684 4.09501   5
   0   9   2 11.3032 4.53742   3
   0   9   2 6.58227 3.28026   3
   0   9   2 8.30523 3.59199   4
  -1  -9  -2 1166.68 47.0543   6
  -1  -9  -2 1155.83 54.1375   3
  -1  -9  -2 1155.86 45.5346   4
  -1  -9  -2 1056.08 58.0702   1
  -1  -9  -2 1163.80 48.7305   3
  -1  -9  -2 1116.45 50.4684   5
  -1  -9  -2 1153.71 46.7704   6
   1   9   2 1146.25 46.7723   6
   1   9   2 1156.56 47.9059   6
   1   9   2 1164.12 60.8006   1
   1   9   2 1159.08 45.6594   4
   1   9   2 1159.55 51.0957   5
   1   9   2 1162.96 48.6919   3
   1   9   2 1130.75 49.1441   3
  -2  -9  -2 105.718 10.3881   3
  -2  -9  -2 108.115 19.8381   1
  -2  -9  -2 109.058 9.64055   6
  -2  -9  -2 146.537 11.7010   3
  -2  -9  -2 128.030 12.1651   5
  -2  -9  -2 124.642 9.22772   4
  -2  -9  -2 129.214 9.47737   6
   2   9   2 120.247 9.74545   6
   2   9   2 125.074 11.9617   5
   2   9   2 121.099 10.2289   6
   2   9   2 110.392 8.52008   4
   2   9   2 112.857 10.7621   3
   2   9   2 130.075 18.4784   1
   2   9   2 111.976 10.5022   3
  -3  -9  -2 1672.17 71.6330   5
  -3  -9  -2 1740.87 69.4553   3
  -3  -9  -2 1872.77 81.1577   1
  -3  -9  -2 1763.08 67.1378   4
  -3  -9  -2 1740.59 66.3032   6
  -3  -9  -2 1743.23 68.8923   3
  -3  -9  -2 1762.85 65.3400   6
   3   9   2 1738.23 81.1023   1
   3   9   2 1891.73 70.0737   3
   3   9   2 1698.87 65.7960   4
   3   9   2 1777.78 72.2585   5
   3   9   2 1777.99 69.3040   3
   3   9   2 1755.34 68.2097   6
  -4  -9  -2 150.906 13.9296   5
  -4  -9  -2 133.054 11.2521   3
  -4  -9  -2 135.984 8.15922   6
  -4  -9  -2 104.224 16.3356   1
   4   9   2 148.215 11.9741   3
   4   9   2 160.878 11.8835   6
   4   9   2 128.611 9.58712   4
   4   9   2 152.496 11.1571   6
   4   9   2 130.098 20.6785   1
   4   9   2 159.777 12.1543   3
   4   9   2 153.234 13.7873   5
  -5  -9  -2 332.838 19.4575   3
  -5  -9  -2 301.386 21.8427   5
  -5  -9  -2 316.915 27.9143   1
   5   9   2 316.018 18.2861   6
   5   9   2 358.976 19.4463   6
   5   9   2 309.785 19.0776   3
   5   9   2 346.036 22.0838   5
   5   9   2 346.316 17.7755   4
   5   9   2 340.745 19.6280   3
  -6  -9  -2 30.8534 10.6072   1
  -6  -9  -2 37.5569 6.60011   3
   6   9   2 35.2084 6.35435   3
   6   9   2 40.3530 6.80635   6
   6   9   2 40.0366 6.65672   4
   6   9   2 45.1493 6.73709   6
   6   9   2 24.5970 6.18944   5
   6   9   2 40.5291 7.11046   3
  -7  -9  -2 292.393 17.0778   3
   7   9   2 290.514 17.3529   3
   7   9   2 285.295 20.1473   5
   7   9   2 256.296 18.8990   3
   7   9   2 285.796 19.7643   6
   8   9   2 -2.8894 3.46466   3
   8   9   2 -6.7310 4.66054   5
   8   9   2 0.22930 4.32278   6
   8   9   2 1.90485 2.99907   3
   5 -10  -2 14.2011 5.70369   4
   5 -10  -2 -3.9155 15.3694   1
   5 -10  -2 8.45160 6.04328   6
   5 -10  -2 9.24213 5.63459   3
  -5  10   2 18.6406 27.3268   1
  -5  10   2 -3.0381 5.70990   3
   4 -10  -2 104.938 15.7798   3
   4 -10  -2 110.748 22.8801   1
   4 -10  -2 127.735 12.6899   4
   4 -10  -2 137.638 12.6345   6
   4 -10  -2 91.5473 11.8163   3
  -4  10   2 116.678 14.4821   5
  -4  10   2 128.020 9.64488   6
  -4  10   2 146.924 14.1392   3
  -4  10   2 69.6716 28.9772   1
   3 -10  -2 62.6637 18.1472   1
   3 -10  -2 80.1540 14.2659   3
   3 -10  -2 93.6422 10.5636   4
   3 -10  -2 114.968 11.9497   3
   3 -10  -2 86.3755 10.2258   6
  -3  10   2 110.575 13.1127   5
  -3  10   2 84.2308 11.4361   3
  -3  10   2 96.5145 23.4409   1
  -3  10   2 89.0982 8.85303   6
   2 -10  -2 85.8337 11.8015   3
   2 -10  -2 71.8345 9.92596   3
   2 -10  -2 97.3342 18.5589   1
   2 -10  -2 88.3599 9.87288   4
  -2  10   2 89.2943 9.31018   6
  -2  10   2 79.9875 13.2813   5
  -2  10   2 75.8674 10.4914   3
  -2  10   2 94.8953 20.4324   1
   1 -10  -2 1316.77 72.1893   1
   1 -10  -2 1405.46 59.3384   3
   1 -10  -2 1368.96 60.7363   3
   1 -10  -2 1498.75 56.8008   4
  -1  10   2 1407.54 60.4289   3
  -1  10   2 1393.45 62.9577   5
  -1  10   2 1329.34 75.0260   1
  -1  10   2 1444.49 57.1306   6
   0 -10  -2 2.72067 3.30862   4
   0 -10  -2 7.28965 4.77448   3
   0 -10  -2 -0.0395 2.94111   6
   0 -10  -2 5.27256 4.06878   3
   0 -10  -2 2.35157 9.52766   1
   0  10   2 7.65192 3.95284   6
   0  10   2 4.47818 3.45955   4
   0  10   2 -1.3062 3.04185   3
   0  10   2 0.25683 10.9646   1
   0  10   2 -0.5315 4.06150   3
   0  10   2 1.64314 3.99057   5
  -1 -10  -2 18.4144 4.25129   4
  -1 -10  -2 12.3265 10.3298   1
  -1 -10  -2 16.9984 5.36848   3
  -1 -10  -2 21.1814 5.36816   3
  -1 -10  -2 8.81725 5.57363   6
  -1 -10  -2 12.2174 3.95354   6
   1  10   2 12.7034 5.25258   3
   1  10   2 30.2324 6.81796   5
   1  10   2 3.97013 10.3031   1
   1  10   2 21.0537 5.20593   3
   1  10   2 5.88187 3.67750   6
   1  10   2 19.8779 4.51114   4
  -2 -10  -2 69.5863 9.24894   3
  -2 -10  -2 61.2813 8.93697   6
  -2 -10  -2 78.8260 7.70299   4
  -2 -10  -2 57.0207 13.7651   1
  -2 -10  -2 83.2217 7.99475   6
   2  10   2 94.4551 17.7090   1
   2  10   2 66.4472 9.30761   3
   2  10   2 81.7176 8.98860   6
   2  10   2 71.8287 10.3468   5
   2  10   2 67.7098 9.06374   3
   2  10   2 70.1674 7.75554   4
  -3 -10  -2 401.298 21.2946   6
  -3 -10  -2 458.681 33.9344   1
  -3 -10  -2 463.239 20.9375   6
  -3 -10  -2 424.348 24.1396   3
  -3 -10  -2 411.333 21.6599   4
   3  10   2 425.531 20.6761   4
   3  10   2 415.469 23.9497   3
   3  10   2 403.714 23.1915   6
   3  10   2 402.800 23.6615   3
   3  10   2 405.751 36.0827   1
   3  10   2 429.409 26.3567   5
  -4 -10  -2 81.9271 15.9011   1
  -4 -10  -2 80.9127 9.26573   3
  -4 -10  -2 65.7125 6.33917   6
  -4 -10  -2 77.1725 8.36143   4
  -4 -10  -2 64.0787 6.94737   6
   4  10   2 73.2242 8.92163   6
   4  10   2 65.2056 10.0176   3
   4  10   2 75.8337 10.3788   5
   4  10   2 74.7891 9.11990   3
   4  10   2 53.3463 15.9604   1
   4  10   2 76.2436 7.82533   4
  -5 -10  -2 17.7050 10.2917   1
  -5 -10  -2 11.9160 5.22720   3
   5  10   2 8.90851 4.57801   6
   5  10   2 15.0285 4.32185   3
   5  10   2 11.3363 4.69726   3
   5  10   2 7.53588 5.02183   5
   5  10   2 16.3114 12.8301   1
  -6 -10  -2 114.750 11.3035   3
   6  10   2 87.7701 9.32376   4
   6  10   2 109.479 11.5863   3
   6  10   2 103.859 10.1627   3
   6  10   2 102.455 10.2095   6
  -7 -10  -2 2.85678 4.64874   3
   7  10   2 -2.2806 3.85519   6
   7  10   2 -2.2074 3.55891   3
   7  10   2 2.83579 5.64532   5
   7  10   2 1.48437 4.61359   3
   4 -11  -2 65.7386 10.5753   4
   4 -11  -2 66.9270 13.5578   3
  -4  11   2 46.7398 27.9521   1
  -4  11   2 53.5740 11.0134   3
  -4  11   2 84.5077 13.6477   5
  -4  11   2 74.9293 8.49443   6
   3 -11  -2 321.529 36.6456   1
   3 -11  -2 336.291 21.4530   4
   3 -11  -2 299.326 21.9282   3
   3 -11  -2 327.394 20.8242   6
   3 -11  -2 297.966 27.0955   3
  -3  11   2 324.539 39.7718   1
  -3  11   2 334.798 24.7641   5
  -3  11   2 328.307 19.4103   6
  -3  11   2 297.224 22.2906   3
   2 -11  -2 284.781 19.1425   6
   2 -11  -2 296.436 21.0418   3
   2 -11  -2 258.100 32.8839   1
   2 -11  -2 285.851 19.0178   4
  -2  11   2 286.220 21.0184   3
  -2  11   2 272.727 20.7441   6
  -2  11   2 284.928 22.3498   5
  -2  11   2 291.173 36.1633   1
   1 -11  -2 4.36228 3.71369   6
   1 -11  -2 12.5474 12.3577   1
   1 -11  -2 7.61515 4.38730   3
  -1  11   2 7.80465 5.18976   5
  -1  11   2 7.64197 4.82585   6
  -1  11   2 4.75597 4.99037   3
  -1  11   2 19.7520 15.6023   1
   0 -11  -2 346.857 19.8902   6
   0 -11  -2 319.994 18.6954   4
   0 -11  -2 335.750 33.2491   1
   0 -11  -2 318.242 21.4219   3
   0  11   2 304.005 23.7656   5
   0  11   2 327.098 20.0659   6
   0  11   2 312.403 21.5530   3
   0  11   2 284.400 34.2303   1
  -1 -11  -2 29.2329 5.51688   4
  -1 -11  -2 26.8588 5.74457   6
  -1 -11  -2 34.1051 7.39244   3
  -1 -11  -2 16.4939 12.8610   1
   1  11   2 20.2414 4.93908   4
   1  11   2 26.6742 6.88806   3
   1  11   2 25.9116 6.47067   6
   1  11   2 26.2889 7.11027   5
   1  11   2 33.5250 15.3715   1
   1  11   2 27.3354 7.08716   3
  -2 -11  -2 0.31459 2.97991   6
  -2 -11  -2 4.26014 10.8845   1
  -2 -11  -2 3.24402 2.96902   4
  -2 -11  -2 2.36608 3.96312   3
   2  11   2 5.12959 4.80939   3
   2  11   2 4.05139 3.74343   6
   2  11   2 2.32807 3.65652   3
   2  11   2 6.26838 4.13523   4
   2  11   2 0.04458 4.15213   5
   2  11   2 3.88354 11.7807   1
  -3 -11  -2 45.6755 15.0128   1
  -3 -11  -2 59.4253 7.52968   4
  -3 -11  -2 78.9022 9.83197   3
  -3 -11  -2 42.6311 6.94724   6
  -3 -11  -2 61.5527 7.11003   6
   3  11   2 66.7445 9.32820   3
   3  11   2 25.5620 14.8699   1
   3  11   2 64.0617 10.0192   3
   3  11   2 42.2671 9.12535   5
   3  11   2 40.5914 7.75561   6
  -4 -11  -2 389.678 19.5357   6
  -4 -11  -2 391.090 22.6654   4
   4  11   2 386.876 26.0683   5
   4  11   2 438.412 23.8185   6
   4  11   2 386.990 23.8107   3
   4  11   2 406.270 23.9421   3
  -5 -11  -2 17.7456 12.4514   1
  -5 -11  -2 58.0117 9.20473   3
   5  11   2 36.3479 6.15396   4
   5  11   2 35.2499 14.1435   1
   5  11   2 50.5696 7.93315   6
   5  11   2 29.1380 6.92474   3
   5  11   2 38.0161 7.45753   3
   5  11   2 34.4180 8.08437   5
  -6 -11  -2 261.802 18.3079   3
   6  11   2 301.789 19.8281   3
   6  11   2 267.743 18.7135   3
   6  11   2 266.463 18.0157   6
   6  11   2 249.475 16.5492   4
   6  11   2 259.474 20.9806   5
   7  11   2 159.850 15.4869   6
   7  11   2 185.190 16.6596   5
   3 -12  -2 493.741 28.0019   4
   3 -12  -2 496.710 49.6133   1
  -3  12   2 505.127 26.4333   6
  -3  12   2 539.056 58.4563   1
  -3  12   2 518.096 32.8084   5
   2 -12  -2 8.33112 5.33728   6
   2 -12  -2 -1.5445 16.5649   1
   2 -12  -2 15.0550 5.40810   4
   2 -12  -2 16.9143 6.35270   3
  -2  12   2 23.8732 21.7081   1
  -2  12   2 18.2688 7.45543   5
  -2  12   2 10.8391 5.24355   6
   1 -12  -2 236.418 16.4066   4
   1 -12  -2 210.001 32.6786   1
   1 -12  -2 219.142 18.9145   3
   1 -12  -2 216.804 17.1078   6
  -1  12   2 219.255 19.5151   3
  -1  12   2 187.600 31.9198   1
  -1  12   2 246.903 17.7519   6
  -1  12   2 228.787 21.7309   5
   0 -12  -2 124.878 13.5083   3
   0 -12  -2 106.085 12.3428   4
   0 -12  -2 172.388 27.8487   1
   0 -12  -2 120.700 11.9501   6
   0  12   2 100.138 24.8165   1
   0  12   2 113.864 13.5735   3
   0  12   2 139.177 12.9059   6
   0  12   2 114.419 15.0548   5
  -1 -12  -2 54.2137 9.57748   3
  -1 -12  -2 46.2705 7.73211   6
  -1 -12  -2 54.0543 7.34389   4
  -1 -12  -2 47.9510 17.1844   1
   1  12   2 34.5615 9.10007   5
   1  12   2 49.0910 8.50850   6
   1  12   2 53.3442 9.57848   3
   1  12   2 22.8655 17.7554   1
  -2 -12  -2 408.688 21.7663   4
  -2 -12  -2 336.849 38.2520   1
  -2 -12  -2 382.935 24.0465   3
  -2 -12  -2 388.169 21.7594   6
   2  12   2 384.568 25.3619   3
   2  12   2 423.695 25.4603   3
   2  12   2 406.751 23.8722   6
   2  12   2 354.756 26.7340   5
   2  12   2 387.455 40.0394   1
   2  12   2 370.597 21.6294   4
  -3 -12  -2 238.386 30.2785   1
  -3 -12  -2 238.813 16.2640   4
  -3 -12  -2 258.949 18.9235   3
  -3 -12  -2 253.829 15.6929   6
   3  12   2 222.911 14.9352   4
   3  12   2 195.533 21.2277   3
   3  12   2 221.819 20.4530   5
   3  12   2 240.326 17.9572   6
   3  12   2 255.006 19.0494   3
  -4 -12  -2 98.2550 11.8337   3
  -4 -12  -2 95.7764 9.79094   6
  -4 -12  -2 92.9552 8.55086   6
  -4 -12  -2 112.405 11.3234   4
  -4 -12  -2 85.6662 19.5129   1
   4  12   2 101.770 10.2334   4
   4  12   2 108.138 11.7244   6
   4  12   2 103.162 11.9164   3
   4  12   2 85.7501 12.7943   3
   4  12   2 81.9958 12.7244   5
   4  12   2 72.5363 24.2016   1
  -5 -12  -2 9.34311 4.98668   3
   5  12   2 -4.8039 3.54600   6
   5  12   2 -3.0250 5.76539   5
   5  12   2 8.55512 4.67960   4
   5  12   2 7.33053 7.46675   3
   5  12   2 5.36652 3.98202   3
  -6 -12  -2 11.6255 6.27858   3
   6  12   2 28.1017 6.25963   3
   6  12   2 16.4594 6.41839   6
   6  12   2 16.2954 6.80476   5
   2 -13  -2 367.262 22.9015   6
   2 -13  -2 315.247 21.1518   4
   2 -13  -2 328.840 24.0607   3
  -2  13   2 350.706 21.7414   6
  -2  13   2 339.249 26.5913   5
  -2  13   2 430.545 50.9764   1
  -2  13   2 352.887 25.1980   3
   1 -13  -2 51.4567 8.30799   4
   1 -13  -2 54.2419 9.44864   6
   1 -13  -2 52.5554 10.0617   3
   1 -13  -2 51.0990 26.2205   1
  -1  13   2 63.5040 12.2637   5
  -1  13   2 58.5113 11.1566   3
  -1  13   2 49.8545 8.82048   6
  -1  13   2 61.2065 26.9516   1
   0 -13  -2 3.71807 18.0209   1
   0 -13  -2 5.94969 4.40111   6
   0 -13  -2 3.30084 5.30388   3
   0 -13  -2 -0.8878 3.14065   4
   0  13   2 -10.828 20.0710   1
   0  13   2 0.06007 5.19154   3
   0  13   2 -3.7984 3.86739   6
   0  13   2 1.55992 5.74648   5
  -1 -13  -2 22.9377 5.65621   4
  -1 -13  -2 9.88183 16.8612   1
  -1 -13  -2 28.4979 7.42198   3
  -1 -13  -2 43.7744 8.02904   6
   1  13   2 10.1260 21.2525   1
   1  13   2 17.2845 5.73003   6
   1  13   2 38.4621 9.74091   5
   1  13   2 25.1906 7.48686   3
  -2 -13  -2 13.5402 20.6141   1
  -2 -13  -2 -0.2033 5.09862   3
  -2 -13  -2 -2.5292 4.24234   6
  -2 -13  -2 0.32349 4.14035   4
   2  13   2 -3.1381 3.90806   6
   2  13   2 2.43940 4.46783   3
   2  13   2 -1.8888 4.94751   5
  -3 -13  -2 87.4967 21.5019   1
  -3 -13  -2 67.4743 9.33205   6
  -3 -13  -2 73.5367 11.4047   3
  -3 -13  -2 74.9882 9.15939   4
   3  13   2 66.1284 10.5780   6
   3  13   2 81.1980 12.9294   5
   3  13   2 76.8712 22.9519   1
   3  13   2 82.4214 11.6160   3
   3  13   2 62.7379 11.4206   3
  -4 -13  -2 75.2776 9.54980   4
  -4 -13  -2 68.6034 8.49821   6
  -4 -13  -2 86.9968 11.9928   3
  -4 -13  -2 79.8543 10.2019   6
   4  13   2 67.5830 10.4689   6
   4  13   2 63.6286 11.8790   5
   4  13   2 72.4126 10.8870   3
   4  13   2 71.2260 13.5561   3
  -5 -13  -2 42.6377 10.0535   3
   5  13   2 40.2786 9.82436   3
   5  13   2 34.6081 7.81781   6
   5  13   2 35.4249 9.85533   5
   0 -14  -2 -5.6913 4.06814   6
   0 -14  -2 1.62259 5.09331   3
   0 -14  -2 -7.7964 19.2948   1
   0 -14  -2 -2.3777 3.57902   4
   0  14   2 -3.2910 5.59516   3
   0  14   2 -30.482 24.8810   1
   0  14   2 -0.3710 7.78114   5
   0  14   2 -1.8607 4.50967   6
  -1 -14  -2 35.1097 9.19128   3
  -1 -14  -2 31.5691 8.20723   6
  -1 -14  -2 58.2514 8.42311   4
  -1 -14  -2 24.7110 28.4312   1
   1  14   2 36.4928 9.45613   6
   1  14   2 47.8677 9.28778   3
  -2 -14  -2 245.872 16.6118   6
  -2 -14  -2 218.050 15.9711   4
  -2 -14  -2 235.558 19.6531   3
  -2 -14  -2 214.058 34.8283   1
   2  14   2 210.085 19.1691   3
   2  14   2 226.523 40.5293   1
  -3 -14  -2 11.2298 5.18428   6
  -3 -14  -2 4.12584 5.70227   3
  -3 -14  -2 -4.7706 4.29767   4
  -4 -14  -2 -1.4834 5.72497   3
  -4 -14  -2 2.93207 4.56472   6
   4  14   2 3.43956 5.10176   3
   4  14   2 3.95021 4.78606   6
   4  14   2 3.55599 6.46895   5
   3  13  -3 123.175 14.7222   6
  -3 -13   3 130.243 14.6325   3
  -3 -13   3 121.936 10.4182   4
   2  13  -3 -5.5936 5.22477   5
   2  13  -3 0.84555 5.04020   6
   2  13  -3 3.76515 5.58835   3
  -2 -13   3 -7.6044 5.55862   3
  -2 -13   3 1.23199 3.87754   4
  -2 -13   3 10.0688 4.94284   6
   1  13  -3 12.9814 7.58495   3
   1  13  -3 5.04032 7.83564   5
   1  13  -3 6.85872 5.83017   6
  -1 -13   3 8.56218 5.35972   6
  -1 -13   3 14.2659 4.64554   4
  -1 -13   3 8.22110 6.97246   3
   0  13  -3 0.55072 7.05927   6
   0  13  -3 19.2314 28.9963   1
   0  13  -3 1.03395 6.48685   5
   0 -13   3 -7.2450 5.48763   3
   0 -13   3 -3.2989 3.88015   4
   0 -13   3 4.24977 5.28654   6
   0 -13   3 -14.731 20.5235   1
   5  12  -3 84.8663 14.4779   5
   5  12  -3 76.6530 13.0971   6
   4  12  -3 2.40532 7.21309   5
   4  12  -3 3.07666 5.40129   6
  -4 -12   3 6.43796 5.93279   3
   3  12  -3 228.641 13.7426   4
   3  12  -3 274.782 19.6748   6
   3  12  -3 239.751 19.3925   3
   3  12  -3 242.239 24.6460   3
   3  12  -3 274.883 23.1670   5
  -3 -12   3 253.546 20.7082   3
  -3 -12   3 260.271 14.6076   6
   2  12  -3 -0.8251 3.84183   4
   2  12  -3 11.8007 29.1028   1
   2  12  -3 6.85780 5.16923   3
   2  12  -3 0.64171 4.27724   6
   2  12  -3 -7.7679 5.01449   5
  -2 -12   3 -0.1886 5.20769   3
  -2 -12   3 -1.2313 3.57545   4
  -2 -12   3 -11.263 17.3426   1
  -2 -12   3 2.83533 4.01753   6
   1  12  -3 173.199 18.6295   5
   1  12  -3 157.048 32.9580   1
   1  12  -3 171.796 15.9327   6
  -1 -12   3 172.938 14.8243   6
  -1 -12   3 183.643 12.5710   4
  -1 -12   3 206.468 32.7578   1
  -1 -12   3 217.871 18.4546   3
   0  12  -3 459.023 32.3171   5
   0  12  -3 468.565 27.8557   6
   0 -12   3 466.342 26.3491   6
   0 -12   3 464.054 23.8162   4
   0 -12   3 448.067 46.5218   1
   0 -12   3 472.143 29.2329   3
  -1  12  -3 29.6997 7.69223   6
  -1  12  -3 19.0605 28.5868   1
  -1  12  -3 30.4877 8.58578   5
  -1  12  -3 26.5629 8.76223   3
   1 -12   3 29.9010 7.64468   6
   1 -12   3 30.9800 21.6546   1
   1 -12   3 29.0934 9.02723   3
   1 -12   3 29.7693 6.27520   4
  -2  12  -3 1.50998 27.3762   1
  -2  12  -3 -4.8235 6.12943   3
  -2  12  -3 -8.0180 5.73074   6
  -2  12  -3 0.15378 5.55537   5
   2 -12   3 -0.4579 3.77460   4
   2 -12   3 5.29771 6.13904   3
   2 -12   3 28.5042 22.7804   1
   6  11  -3 28.0729 8.40352   5
   6  11  -3 15.9151 6.05642   3
   6  11  -3 19.0549 6.26812   6
   5  11  -3 4.86044 2.37939   4
   5  11  -3 1.86096 5.86726   3
   5  11  -3 3.38419 3.83002   3
   5  11  -3 3.93301 6.47579   5
   5  11  -3 5.08603 4.38522   6
  -5 -11   3 5.45452 6.08650   3
   4  11  -3 205.210 17.3719   3
   4  11  -3 190.275 18.8889   5
   4  11  -3 183.513 15.8221   3
   4  11  -3 194.280 10.4871   4
   4  11  -3 212.690 16.5619   6
  -4 -11   3 213.658 16.7169   3
   3  11  -3 36.9996 8.00741   6
   3  11  -3 27.0532 4.78182   4
   3  11  -3 38.2020 9.16919   5
   3  11  -3 39.1024 21.6702   1
   3  11  -3 27.8190 7.34487   3
   3  11  -3 32.7756 8.64250   3
  -3 -11   3 42.5216 8.07747   3
  -3 -11   3 40.3587 5.49483   4
  -3 -11   3 24.0659 15.1633   1
  -3 -11   3 44.2814 6.04492   6
  -3 -11   3 40.5715 7.04174   6
   2  11  -3 10.8748 16.9809   1
   2  11  -3 7.79524 5.56941   5
   2  11  -3 -4.1366 3.73400   4
   2  11  -3 9.40431 7.75200   3
   2  11  -3 9.44032 4.79005   3
   2  11  -3 14.1559 5.52010   6
  -2 -11   3 14.7067 5.75144   3
  -2 -11   3 4.81991 3.26481   4
  -2 -11   3 1.25399 3.50950   6
  -2 -11   3 13.6596 14.1906   1
   1  11  -3 -4.8499 17.4631   1
   1  11  -3 3.70957 4.94321   6
   1  11  -3 6.56072 4.11608   4
   1  11  -3 1.68269 4.63222   5
   1  11  -3 0.71745 3.75120   3
  -1 -11   3 0.18311 13.4776   1
  -1 -11   3 -1.6960 2.58798   4
  -1 -11   3 6.11686 4.63275   3
   0  11  -3 -2.5240 3.78301   6
   0  11  -3 5.35781 5.33091   5
   0  11  -3 33.9218 20.7637   1
   0  11  -3 4.35804 3.68988   3
   0 -11   3 4.27587 5.45035   3
   0 -11   3 4.02278 3.30844   4
   0 -11   3 1.77550 3.83928   6
   0 -11   3 29.0135 15.7982   1
  -1  11  -3 42.8597 8.64605   6
  -1  11  -3 37.9797 8.72772   3
  -1  11  -3 26.2032 8.73754   5
  -1  11  -3 31.8748 23.3860   1
   1 -11   3 69.8475 21.5868   1
   1 -11   3 49.7681 8.25033   6
   1 -11   3 44.4585 9.26019   3
   1 -11   3 42.3591 6.69693   4
  -2  11  -3 84.7706 13.5700   3
  -2  11  -3 85.2917 13.0340   6
  -2  11  -3 76.2178 30.6121   1
  -2  11  -3 118.400 15.0422   5
   2 -11   3 94.9412 11.8963   6
   2 -11   3 114.720 13.8038   3
   2 -11   3 62.9883 24.6991   1
   2 -11   3 104.121 10.6733   4
  -3  11  -3 167.114 18.1863   5
  -3  11  -3 176.352 41.8774   1
  -3  11  -3 182.048 17.5738   3
  -3  11  -3 165.029 15.3348   6
   3 -11   3 165.606 37.7900   1
   3 -11   3 187.596 17.5760   3
   3 -11   3 196.664 15.2579   4
   3 -11   3 166.624 15.4673   6
   6  10  -3 1.45298 2.48469   4
   6  10  -3 -1.6462 2.75117   3
   6  10  -3 -3.2105 4.77774   3
   6  10  -3 2.93864 5.06830   5
   6  10  -3 -4.6538 4.55398   6
  -6 -10   3 -5.0699 4.54121   3
   5  10  -3 14.8435 5.15873   3
   5  10  -3 21.7025 5.60455   3
   5  10  -3 11.8780 6.55198   5
   5  10  -3 25.9349 3.72957   4
   5  10  -3 16.1974 5.38809   6
  -5 -10   3 23.5977 5.78634   3
   4  10  -3 64.8734 8.64456   6
   4  10  -3 45.1145 9.40243   3
   4  10  -3 66.2456 5.28069   4
   4  10  -3 65.6555 11.0793   5
   4  10  -3 91.5466 18.6439   1
   4  10  -3 63.8797 8.97440   3
  -4 -10   3 71.8712 9.20638   3
  -4 -10   3 67.7623 17.2038   1
   3  10  -3 204.291 16.7198   3
   3  10  -3 195.635 18.0099   5
   3  10  -3 203.923 15.8767   3
   3  10  -3 188.165 14.9631   6
  -3 -10   3 174.061 11.4182   6
  -3 -10   3 196.471 15.6932   3
  -3 -10   3 197.229 11.1389   4
  -3 -10   3 189.810 25.3814   1
  -3 -10   3 185.263 10.9657   6
   2  10  -3 140.500 9.54212   4
   2  10  -3 141.268 12.9419   6
   2  10  -3 136.594 14.4807   3
   2  10  -3 159.803 25.8036   1
   2  10  -3 140.642 15.6953   5
   2  10  -3 156.541 13.7737   3
  -2 -10   3 134.915 12.3592   6
  -2 -10   3 156.303 10.8728   4
  -2 -10   3 158.818 23.8191   1
  -2 -10   3 128.456 13.0303   3
  -2 -10   3 154.687 10.7499   6
   1  10  -3 14.1108 4.21183   4
   1  10  -3 -20.614 13.1282   1
   1  10  -3 8.76560 6.70832   3
   1  10  -3 16.7892 5.54423   3
   1  10  -3 11.2958 4.73783   6
   1  10  -3 10.5637 5.59651   5
  -1 -10   3 4.48595 4.22212   6
  -1 -10   3 2.70866 11.7383   1
  -1 -10   3 4.13129 2.73914   4
  -1 -10   3 5.87524 4.81873   3
   0  10  -3 98.5920 11.3746   6
   0  10  -3 85.9027 12.3903   5
   0  10  -3 62.1014 20.0883   1
   0  10  -3 102.967 12.2249   3
   0 -10   3 88.7637 21.0287   1
   0 -10   3 97.0430 10.1880   6
   0 -10   3 97.4233 8.69996   4
   0 -10   3 103.472 11.9677   3
  -1  10  -3 2.83255 5.17838   5
  -1  10  -3 -3.6615 3.51389   6
  -1  10  -3 1.75609 4.33978   3
  -1  10  -3 9.90519 17.4967   1
   1 -10   3 -10.341 13.4706   1
   1 -10   3 3.12557 2.57012   4
   1 -10   3 -0.8545 3.23016   6
  -2  10  -3 1037.21 54.9688   3
  -2  10  -3 892.922 67.0445   1
  -2  10  -3 1039.84 45.9948   6
  -2  10  -3 1013.05 49.3123   5
   2 -10   3 980.250 45.6745   6
   2 -10   3 1019.06 47.6522   4
   2 -10   3 1007.39 48.2388   3
  -3  10  -3 70.0460 25.6864   1
  -3  10  -3 64.4783 9.86121   6
  -3  10  -3 91.4469 12.5367   5
   3 -10   3 81.4578 10.5201   4
   3 -10   3 68.4352 11.0251   3
   3 -10   3 89.3789 24.0560   1
   3 -10   3 73.2370 10.1440   6
  -4  10  -3 147.366 13.1900   6
  -4  10  -3 148.894 16.7135   5
  -4  10  -3 140.066 36.7342   1
   4 -10   3 134.247 14.0637   4
   4 -10   3 169.707 30.4625   1
   4 -10   3 146.439 14.3733   6
   7   9  -3 0.38203 6.67993   5
   7   9  -3 -2.4402 2.85560   4
   7   9  -3 0.21190 4.60155   3
   7   9  -3 5.67784 4.50662   6
   7   9  -3 -1.5831 3.02086   3
   6   9  -3 25.9535 7.40165   5
   6   9  -3 24.0584 5.19733   3
   6   9  -3 25.0906 5.89356   3
   5   9  -3 90.3998 18.3157   1
   5   9  -3 137.094 11.3435   6
   5   9  -3 117.804 11.3977   3
   5   9  -3 120.093 10.5137   3
   5   9  -3 115.241 6.99882   4
   5   9  -3 144.401 14.5474   5
  -5  -9   3 109.888 17.4874   1
  -5  -9   3 101.394 9.78285   3
   4   9  -3 27.5524 5.48766   3
   4   9  -3 15.4279 13.5941   1
   4   9  -3 13.9493 5.08918   3
   4   9  -3 15.2080 6.21544   5
   4   9  -3 15.6028 2.79573   4
   4   9  -3 20.9616 5.27557   6
  -4  -9   3 17.0245 5.20694   3
  -4  -9   3 34.8448 12.7913   1
   3   9  -3 60.5395 8.40777   3
   3   9  -3 50.0727 7.40514   6
   3   9  -3 61.1787 15.5533   1
   3   9  -3 42.9956 7.12498   3
   3   9  -3 51.8983 4.72782   4
   3   9  -3 31.0022 7.91487   5
  -3  -9   3 49.5286 5.41575   6
  -3  -9   3 40.2949 12.6648   1
  -3  -9   3 50.1846 4.73412   6
  -3  -9   3 48.9529 7.75027   3
   2   9  -3 267.082 18.4630   3
   2   9  -3 216.572 28.8891   1
   2   9  -3 281.867 17.8152   6
  -2  -9   3 234.846 15.3425   6
  -2  -9   3 255.249 26.3918   1
  -2  -9   3 275.479 17.8931   3
  -2  -9   3 269.666 14.7012   6
  -2  -9   3 268.460 13.3416   4
   1   9  -3 644.265 31.8493   3
   1   9  -3 545.573 31.2143   3
   1   9  -3 630.557 34.0862   5
   1   9  -3 545.030 43.3080   1
   1   9  -3 633.588 26.6676   4
   1   9  -3 573.062 30.1929   6
  -1  -9   3 602.246 28.1229   6
  -1  -9   3 683.448 43.4984   1
  -1  -9   3 597.740 25.9160   4
  -1  -9   3 614.314 29.5713   6
  -1  -9   3 610.316 31.3411   3
   0   9  -3 91.9145 12.4969   3
   0   9  -3 112.832 9.93522   4
   0   9  -3 125.344 12.8447   3
   0   9  -3 89.6859 20.4099   1
   0   9  -3 108.835 13.3833   5
   0  -9   3 127.042 21.1971   1
   0  -9   3 140.998 9.59165   4
   0  -9   3 106.790 11.5837   3
   0  -9   3 109.392 10.4911   6
  -1   9  -3 223.160 16.9789   6
  -1   9  -3 249.056 18.2054   3
  -1   9  -3 238.770 18.6708   5
  -1   9  -3 233.352 29.9918   1
   1  -9   3 241.195 14.4716   4
   1  -9   3 248.593 28.2672   1
   1  -9   3 199.053 17.4062   6
   1  -9   3 237.031 17.8120   3
  -2   9  -3 84.1525 22.3797   1
  -2   9  -3 88.8610 11.6513   3
  -2   9  -3 118.572 11.4022   6
  -2   9  -3 115.014 12.7682   5
   2  -9   3 97.6015 9.54429   4
   2  -9   3 143.584 24.2255   1
   2  -9   3 112.832 10.9719   6
   2  -9   3 91.2738 11.4707   3
  -3   9  -3 107.192 11.3098   6
  -3   9  -3 103.850 12.7327   3
  -3   9  -3 64.4615 23.5478   1
  -3   9  -3 105.319 15.5515   5
   3  -9   3 116.861 11.2879   4
   3  -9   3 137.185 24.2145   1
   3  -9   3 115.838 12.3010   6
   3  -9   3 129.339 13.4705   3
  -4   9  -3 15.5147 6.65232   3
  -4   9  -3 24.3478 7.06539   6
  -4   9  -3 21.8839 21.3119   1
   4  -9   3 10.7246 4.77699   4
   4  -9   3 12.6230 5.69648   3
   4  -9   3 21.4388 5.83057   6
   4  -9   3 10.6966 18.7667   1
  -5   9  -3 139.744 49.3007   1
  -5   9  -3 98.6990 14.8115   3
  -5   9  -3 101.555 16.5707   5
   5  -9   3 114.735 26.3612   1
   5  -9   3 117.312 13.4118   3
   5  -9   3 98.8319 11.6554   6
   5  -9   3 99.9508 12.3982   4
   7   8  -3 326.543 16.3136   3
   7   8  -3 308.930 23.5053   5
   7   8  -3 333.177 17.2677   4
   7   8  -3 310.757 18.1315   6
   7   8  -3 355.183 18.8500   6
   7   8  -3 330.548 16.9221   3
   7   8  -3 324.180 16.4515   4
   6   8  -3 112.856 13.1067   5
   6   8  -3 107.562 9.43935   3
   6   8  -3 103.586 7.35931   4
   6   8  -3 112.632 10.0551   6
   6   8  -3 108.415 9.31897   3
  -6  -8   3 101.751 8.49110   3
   5   8  -3 61.9687 7.41477   3
   5   8  -3 60.1990 7.12753   6
   5   8  -3 65.6318 7.55271   3
   5   8  -3 60.3540 5.12777   4
  -5  -8   3 52.3113 11.9680   1
   4   8  -3 11.5148 3.80356   3
   4   8  -3 9.08954 4.09700   3
   4   8  -3 11.1062 4.91916   5
   4   8  -3 7.61049 10.5597   1
   4   8  -3 9.48775 2.06897   4
   4   8  -3 8.90603 3.87055   6
  -4  -8   3 6.49220 8.85781   1
  -4  -8   3 12.7011 3.89802   3
   3   8  -3 -5.4398 7.46759   1
   3   8  -3 8.29625 3.18475   6
   3   8  -3 5.94478 3.37220   3
   3   8  -3 3.09889 1.63589   4
   3   8  -3 5.42292 3.27184   3
   3   8  -3 3.34665 3.37764   6
   3   8  -3 1.32870 3.58741   5
  -3  -8   3 9.37622 3.61228   3
  -3  -8   3 4.72718 1.72009   6
  -3  -8   3 9.31087 2.16002   6
  -3  -8   3 15.5109 9.12549   1
   2   8  -3 616.707 30.9687   3
   2   8  -3 637.786 33.6057   5
   2   8  -3 647.232 42.7281   1
   2   8  -3 653.834 30.2552   6
   2   8  -3 610.085 25.3703   4
   2   8  -3 625.986 30.7193   3
   2   8  -3 565.675 28.3292   6
  -2  -8   3 666.318 27.1996   6
  -2  -8   3 672.805 25.6688   4
  -2  -8   3 638.453 28.0202   6
  -2  -8   3 689.894 30.9779   3
  -2  -8   3 607.966 39.1463   1
   1   8  -3 1855.27 70.5427   6
   1   8  -3 1807.52 86.4534   1
   1   8  -3 1886.17 73.5747   3
   1   8  -3 1891.06 71.9533   6
   1   8  -3 1836.34 72.8952   3
   1   8  -3 1780.25 75.3325   5
   1   8  -3 1846.54 67.4882   4
  -1  -8   3 1866.63 69.3141   6
  -1  -8   3 1866.83 84.8850   1
  -1  -8   3 1938.45 73.0022   3
  -1  -8   3 1796.71 73.6265   3
  -1  -8   3 1799.71 70.7128   6
  -1  -8   3 1695.37 75.2419   5
  -1  -8   3 1883.59 66.6973   4
   0   8  -3 575.684 26.1543   4
   0   8  -3 520.986 40.8250   1
   0   8  -3 591.038 28.5840   6
   0   8  -3 576.657 30.2301   3
   0   8  -3 584.526 29.7160   3
   0   8  -3 586.750 31.0163   5
   0  -8   3 587.697 39.8225   1
   0  -8   3 558.999 28.0340   6
   0  -8   3 558.106 30.9893   5
   0  -8   3 564.480 30.2441   3
   0  -8   3 570.343 29.5238   3
   0  -8   3 590.766 24.9069   4
  -1   8  -3 1992.29 77.5509   5
  -1   8  -3 1872.74 77.2825   3
  -1   8  -3 1927.54 76.9966   3
  -1   8  -3 1907.78 74.8656   6
  -1   8  -3 1910.23 92.7899   1
   1  -8   3 1761.85 76.6717   3
   1  -8   3 1924.58 73.6986   6
   1  -8   3 1985.96 71.3604   4
   1  -8   3 1807.63 77.2163   5
   1  -8   3 1939.71 90.3135   1
   1  -8   3 1922.31 76.6883   3
  -2   8  -3 324.010 19.4289   6
  -2   8  -3 336.233 21.6116   3
  -2   8  -3 354.990 22.3635   5
  -2   8  -3 319.008 34.0837   1
   2  -8   3 343.679 21.3404   3
   2  -8   3 317.410 22.0924   3
   2  -8   3 346.807 19.0590   4
   2  -8   3 292.082 31.4330   1
   2  -8   3 299.151 21.0248   5
  -3   8  -3 471.341 42.0436   1
  -3   8  -3 470.974 26.9891   5
  -3   8  -3 502.746 25.0253   6
  -3   8  -3 473.639 27.4367   3
   3  -8   3 472.687 25.2079   6
   3  -8   3 391.967 25.9473   5
   3  -8   3 463.450 27.0072   3
   3  -8   3 474.386 25.2994   4
   3  -8   3 451.981 39.0352   1
   3  -8   3 452.049 28.7011   3
  -4   8  -3 3.51979 4.85379   3
  -4   8  -3 0.48468 20.5890   1
  -4   8  -3 7.84408 4.42325   6
  -4   8  -3 -1.5140 4.19285   5
   4  -8   3 5.26168 3.97191   6
   4  -8   3 2.54168 4.44469   3
   4  -8   3 8.39086 4.62822   4
   4  -8   3 2.65042 6.78638   3
   4  -8   3 15.8692 16.4269   1
   4  -8   3 11.1411 5.41897   5
  -5   8  -3 33.9390 7.18960   6
  -5   8  -3 71.6990 11.2174   3
  -5   8  -3 52.1695 24.6433   1
  -5   8  -3 61.9266 7.97954   6
  -5   8  -3 69.4233 9.78251   5
   5  -8   3 40.5751 8.44084   6
   5  -8   3 58.8999 9.97068   5
   5  -8   3 56.5874 23.7099   1
   5  -8   3 30.7168 10.5346   3
   5  -8   3 48.4557 9.14915   3
   5  -8   3 59.1218 10.1015   4
   8   7  -3 -7.3641 3.52607   6
   8   7  -3 -0.9252 4.39679   5
   7   7  -3 73.6193 8.46085   6
   7   7  -3 88.9144 8.61083   6
   7   7  -3 73.7942 8.10023   4
   7   7  -3 77.6562 8.58129   4
   7   7  -3 83.7856 11.4427   5
   7   7  -3 84.3941 8.70786   1
  -7  -7   3 84.3960 7.44458   1
   6   7  -3 -0.0183 2.13400   3
   6   7  -3 1.87115 2.38763   4
   6   7  -3 -0.4866 3.40711   5
   6   7  -3 1.91857 3.13369   6
   6   7  -3 1.65938 7.73208   1
   6   7  -3 -4.7575 2.55049   3
   6   7  -3 -4.6958 2.55323   6
  -6  -7   3 -0.7105 2.36708   3
  -6  -7   3 -1.6606 6.58672   1
   5   7  -3 5.51878 7.38276   1
   5   7  -3 -3.9072 2.32207   6
   5   7  -3 0.23102 2.15710   3
   5   7  -3 4.34467 2.63498   6
   5   7  -3 0.59111 3.41804   5
   5   7  -3 -0.1636 2.66390   3
  -5  -7   3 1.31075 6.01242   1
  -5  -7   3 3.34770 2.58337   3
   4   7  -3 1473.00 64.5065   1
   4   7  -3 1364.90 48.7936   4
   4   7  -3 1349.57 53.2888   6
   4   7  -3 1404.19 58.9730   5
   4   7  -3 1353.75 52.1555   6
   4   7  -3 1405.00 53.8807   3
   4   7  -3 1308.84 53.7342   3
  -4  -7   3 1272.86 60.4781   1
  -4  -7   3 1353.57 52.8939   3
  -4  -7   3 1340.12 58.8924   5
   3   7  -3 53.7852 12.4604   1
   3   7  -3 46.9773 3.66986   4
   3   7  -3 57.2484 6.90482   6
   3   7  -3 51.5749 5.80687   6
   3   7  -3 63.6273 8.53482   5
   3   7  -3 52.9979 6.64517   3
   3   7  -3 57.9272 6.38789   3
  -3  -7   3 54.2776 10.8737   1
  -3  -7   3 47.8556 8.48709   5
  -3  -7   3 46.9578 6.37691   3
  -3  -7   3 41.5233 5.69137   3
   2   7  -3 383.151 20.8128   3
   2   7  -3 393.875 20.6640   3
   2   7  -3 394.449 29.1564   1
   2   7  -3 382.743 19.3439   6
   2   7  -3 382.023 20.0460   6
   2   7  -3 390.461 16.0333   4
   2   7  -3 383.154 22.7518   5
  -2  -7   3 378.871 18.2231   6
  -2  -7   3 378.026 17.3983   6
  -2  -7   3 411.633 16.2879   4
  -2  -7   3 353.865 22.5653   5
  -2  -7   3 385.481 27.3473   1
  -2  -7   3 378.990 20.2395   3
  -2  -7   3 367.739 20.5816   3
   1   7  -3 598.788 30.1830   3
   1   7  -3 635.541 32.2971   5
   1   7  -3 643.750 25.8629   4
   1   7  -3 683.609 41.1512   1
   1   7  -3 671.061 29.5715   6
   1   7  -3 661.849 28.5435   6
   1   7  -3 602.696 29.9221   3
  -1  -7   3 642.208 25.3701   4
  -1  -7   3 585.746 35.4346   5
  -1  -7   3 650.129 28.4151   6
  -1  -7   3 603.730 29.7311   3
  -1  -7   3 664.944 27.5212   6
  -1  -7   3 667.086 39.1417   1
   0   7  -3 1157.60 62.1774   1
   0   7  -3 1223.26 50.4480   3
   0   7  -3 1136.87 51.0076   5
   0   7  -3 1213.97 47.7248   6
   0   7  -3 1119.29 46.0184   4
   0   7  -3 1182.13 50.1683   3
   0   7  -3 1225.89 48.7828   6
   0  -7   3 1184.77 44.8051   4
   0  -7   3 1155.04 48.4409   6
   0  -7   3 1211.93 49.6717   3
   0  -7   3 1166.63 50.5761   3
   0  -7   3 1188.12 46.9364   6
   0  -7   3 1225.14 60.5681   1
   0  -7   3 1221.47 55.3942   5
  -1   7  -3 1012.29 43.8320   6
  -1   7  -3 1031.93 45.9974   3
  -1   7  -3 1089.53 46.6924   5
  -1   7  -3 1052.54 58.7634   1
  -1   7  -3 1039.36 43.1093   6
  -1   7  -3 1053.30 45.8157   3
   1  -7   3 1119.21 42.0806   4
   1  -7   3 1006.96 44.3123   6
   1  -7   3 961.821 46.1958   5
   1  -7   3 1025.28 42.9278   6
   1  -7   3 1073.86 45.7964   3
   1  -7   3 1067.74 46.5044   3
   1  -7   3 1055.42 56.6825   1
  -2   7  -3 3.88441 3.31175   3
  -2   7  -3 27.7379 5.76966   6
  -2   7  -3 8.93762 3.85777   3
  -2   7  -3 16.3411 4.84355   5
  -2   7  -3 8.72269 11.3547   1
  -2   7  -3 7.59407 3.58275   6
   2  -7   3 0.72994 4.17359   3
   2  -7   3 10.1859 3.79628   4
   2  -7   3 4.29070 2.98300   6
   2  -7   3 7.45736 3.68977   3
   2  -7   3 9.12583 9.39266   1
   2  -7   3 5.34235 4.02074   5
  -3   7  -3 888.431 37.6926   6
  -3   7  -3 880.895 39.7317   5
  -3   7  -3 893.362 40.7092   3
  -3   7  -3 821.807 54.2737   1
  -3   7  -3 796.028 36.7913   6
   3  -7   3 820.073 41.3734   3
   3  -7   3 899.958 40.6942   3
   3  -7   3 824.080 40.5369   6
   3  -7   3 891.350 38.5931   4
   3  -7   3 826.365 39.2806   5
   3  -7   3 807.943 51.7981   1
  -4   7  -3 76.5112 10.3008   5
  -4   7  -3 57.4089 18.1430   1
  -4   7  -3 95.6413 11.1859   3
  -4   7  -3 86.2041 8.26643   6
  -4   7  -3 72.0042 8.83181   6
   4  -7   3 71.4872 21.4674   1
   4  -7   3 82.9905 10.3502   3
   4  -7   3 78.9363 9.45547   4
   4  -7   3 86.5361 12.3343   3
   4  -7   3 106.421 12.9453   5
   4  -7   3 89.5615 9.75177   6
  -5   7  -3 3.75087 3.45527   6
  -5   7  -3 10.4438 5.83598   5
  -5   7  -3 7.46669 4.23962   6
  -5   7  -3 25.7261 20.9554   1
  -5   7  -3 5.61133 5.36107   3
   5  -7   3 10.6906 5.44436   5
   5  -7   3 21.9353 5.77255   6
   5  -7   3 7.42091 7.14439   3
   5  -7   3 10.7261 4.97560   3
   5  -7   3 13.1179 15.8149   1
   5  -7   3 0.69880 4.55667   4
  -6   7  -3 396.459 25.6212   3
   6  -7   3 402.458 25.7507   4
   6  -7   3 395.926 24.3852   6
   6  -7   3 391.450 29.5114   3
   6  -7   3 390.293 29.0675   3
   6  -7   3 418.199 39.3915   1
   6  -7   3 399.825 22.0390   5
   8   6  -3 219.125 14.8207   4
   8   6  -3 202.255 18.0607   4
   8   6  -3 207.706 12.5868   6
   8   6  -3 216.476 17.9139   5
   7   6  -3 89.0726 7.83634   6
   7   6  -3 106.123 12.4997   5
   7   6  -3 111.036 8.29814   6
   7   6  -3 92.3988 9.58931   4
   7   6  -3 106.203 9.26908   4
   6   6  -3 152.785 9.44909   3
   6   6  -3 172.605 9.38412   3
   6   6  -3 164.301 10.8695   4
   6   6  -3 166.588 14.2865   5
   6   6  -3 156.976 9.70952   6
   6   6  -3 150.770 10.4447   4
   6   6  -3 154.525 13.0134   1
   6   6  -3 181.841 10.5069   6
  -6  -6   3 154.756 15.5574   5
  -6  -6   3 159.274 7.38179   3
  -6  -6   3 155.256 12.9819   1
   5   6  -3 261.130 14.0072   3
   5   6  -3 265.908 19.7595   1
   5   6  -3 267.625 14.3260   4
   5   6  -3 263.919 13.8180   3
   5   6  -3 271.659 14.0346   6
   5   6  -3 273.712 18.3372   5
   5   6  -3 247.673 13.2080   6
  -5  -6   3 308.386 19.2109   1
  -5  -6   3 258.104 13.0383   3
  -5  -6   3 237.942 18.4507   5
  -5  -6   3 259.885 13.3620   3
   4   6  -3 158.389 8.10364   4
   4   6  -3 164.096 9.81795   6
   4   6  -3 160.835 10.4769   3
   4   6  -3 143.582 15.5923   1
   4   6  -3 174.096 13.8253   5
   4   6  -3 173.623 10.4176   6
   4   6  -3 159.839 10.5074   3
  -4  -6   3 164.695 16.2080   5
  -4  -6   3 209.187 16.2874   1
  -4  -6   3 167.641 10.8227   3
   3   6  -3 481.277 29.8179   1
   3   6  -3 431.406 22.0274   3
   3   6  -3 441.304 21.5663   3
   3   6  -3 444.358 25.0431   5
   3   6  -3 464.151 18.9810   4
   3   6  -3 466.686 20.4962   6
   3   6  -3 454.204 21.2552   6
  -3  -6   3 453.775 25.2455   5
  -3  -6   3 402.214 27.2593   1
  -3  -6   3 478.850 22.1552   3
  -3  -6   3 483.941 21.7495   3
   2   6  -3 4.72815 1.19112   4
   2   6  -3 2.84006 1.93827   6
   2   6  -3 0.73600 1.78053   3
   2   6  -3 8.91482 3.31024   5
   2   6  -3 -0.4369 2.29245   3
   2   6  -3 -4.8284 6.13345   1
   2   6  -3 4.58274 2.16899   6
  -2  -6   3 7.18255 5.31130   1
  -2  -6   3 7.22473 2.44266   6
  -2  -6   3 6.17291 2.64328   3
  -2  -6   3 1.78648 1.46471   6
  -2  -6   3 4.89926 1.38913   4
  -2  -6   3 3.66180 2.41544   3
  -2  -6   3 0.54863 3.03954   5
   1   6  -3 8.52994 3.41365   5
   1   6  -3 8.14368 2.98002   6
   1   6  -3 12.4579 6.78813   1
   1   6  -3 15.7664 3.61706   3
   1   6  -3 5.69871 1.83774   4
   1   6  -3 14.1395 3.32549   6
   1   6  -3 8.13438 3.21642   3
  -1  -6   3 9.71459 3.43745   3
  -1  -6   3 3.08957 5.11791   1
  -1  -6   3 6.78955 3.29638   5
  -1  -6   3 6.10474 1.64155   4
  -1  -6   3 5.16569 2.79507   3
  -1  -6   3 7.39507 2.68101   6
   0   6  -3 300.164 15.1672   4
   0   6  -3 318.362 18.1704   3
   0   6  -3 333.908 19.0303   5
   0   6  -3 305.874 16.1780   6
   0   6  -3 326.105 17.2491   6
   0   6  -3 327.407 26.2925   1
   0   6  -3 334.285 18.2035   3
   0  -6   3 304.257 17.8501   3
   0  -6   3 280.325 17.7606   3
   0  -6   3 308.819 24.4607   1
   0  -6   3 303.380 14.3186   4
   0  -6   3 292.190 16.5049   6
   0  -6   3 292.360 18.3970   5
   0  -6   3 337.757 16.2404   6
  -1   6  -3 1.89507 2.25456   6
  -1   6  -3 -1.6270 2.47718   3
  -1   6  -3 4.23210 2.85508   3
  -1   6  -3 1.53032 5.13512   1
  -1   6  -3 9.61230 3.44252   5
  -1   6  -3 1.76438 2.06628   6
   1  -6   3 0.79865 6.17043   1
   1  -6   3 -3.2558 2.29811   5
   1  -6   3 -1.2671 1.85407   3
   1  -6   3 -2.1119 2.51438   3
   1  -6   3 -1.4939 1.62165   6
   1  -6   3 0.62693 1.54527   4
   1  -6   3 5.50175 2.94167   6
  -2   6  -3 2032.94 72.5268   6
  -2   6  -3 1844.21 76.1645   3
  -2   6  -3 2136.42 91.5276   1
  -2   6  -3 1865.35 75.4553   3
  -2   6  -3 1979.75 73.0542   6
  -2   6  -3 1992.34 74.8233   5
   2  -6   3 1924.02 75.8660   3
   2  -6   3 1940.30 73.0442   4
   2  -6   3 1908.91 74.7109   6
   2  -6   3 1845.27 72.9618   6
   2  -6   3 1736.02 85.8578   1
   2  -6   3 1997.77 76.0224   3
   2  -6   3 1853.25 74.7892   5
  -3   6  -3 54.8696 8.66241   3
  -3   6  -3 56.8370 8.32610   3
  -3   6  -3 47.4712 7.68169   5
  -3   6  -3 41.1814 6.55732   6
   3  -6   3 58.2148 7.35245   6
   3  -6   3 62.2337 9.26523   3
   3  -6   3 51.4102 7.09566   4
   3  -6   3 48.9077 7.33795   5
   3  -6   3 35.6237 7.24121   6
   3  -6   3 45.0872 7.65149   3
  -4   6  -3 226.288 13.8335   6
  -4   6  -3 221.973 16.6357   3
  -4   6  -3 223.325 13.6453   6
  -4   6  -3 215.548 27.2085   1
   4  -6   3 221.208 26.2454   1
   4  -6   3 246.577 16.0219   6
   4  -6   3 256.298 16.8043   4
   4  -6   3 258.945 16.0405   5
   4  -6   3 234.509 18.1713   3
   4  -6   3 182.173 17.9412   3
  -5   6  -3 25.3895 5.44105   5
  -5   6  -3 29.3315 8.23521   3
  -5   6  -3 22.3279 4.38734   6
  -5   6  -3 32.2787 15.3874   1
   5  -6   3 15.6906 5.17607   5
   5  -6   3 27.0427 6.53163   4
   5  -6   3 26.1586 5.97685   3
   5  -6   3 23.3579 5.50698   6
   5  -6   3 33.5468 7.87375   3
   5  -6   3 20.9984 15.4964   1
  -6   6  -3 50.6179 9.34475   3
  -6   6  -3 38.2448 18.8314   1
   6  -6   3 56.8077 20.0449   1
   6  -6   3 23.7741 6.25974   3
   6  -6   3 21.6835 5.60151   5
   6  -6   3 25.6720 8.20321   3
   6  -6   3 22.0127 6.63246   4
   6  -6   3 13.4124 5.54897   6
  -7   6  -3 6.61634 8.51604   3
   7  -6   3 24.1421 6.98673   6
   7  -6   3 30.3135 7.95323   4
   8   5  -3 210.939 15.2108   4
   8   5  -3 201.855 11.3618   6
   8   5  -3 204.465 16.1227   5
   7   5  -3 8.60711 3.75526   4
   7   5  -3 8.34335 4.10016   5
   7   5  -3 2.41262 2.35999   6
   7   5  -3 11.1675 2.74168   6
   7   5  -3 -5.0363 4.23679   4
   6   5  -3 63.7020 5.10746   6
   6   5  -3 69.3748 4.43807   3
   6   5  -3 66.7643 4.55864   3
   6   5  -3 60.3001 6.97933   4
   6   5  -3 64.2115 7.22214   4
   6   5  -3 70.1822 5.58547   6
   6   5  -3 72.1162 9.48567   5
   5   5  -3 100.916 7.36908   4
   5   5  -3 101.083 6.61528   6
   5   5  -3 90.8442 10.6364   1
   5   5  -3 95.5468 6.60504   3
   5   5  -3 88.9308 6.15785   6
   5   5  -3 102.118 10.3741   5
   5   5  -3 98.7973 6.56549   3
  -5  -5   3 109.811 10.8305   5
  -5  -5   3 87.0006 5.64253   3
  -5  -5   3 95.2193 5.94049   3
  -5  -5   3 90.4486 9.45228   1
   4   5  -3 952.462 44.5927   1
   4   5  -3 1025.61 37.4157   6
   4   5  -3 1027.95 38.5544   3
   4   5  -3 1009.82 38.7613   3
   4   5  -3 996.448 43.6146   5
   4   5  -3 993.754 36.9162   4
   4   5  -3 1003.56 38.0262   6
  -4  -5   3 993.401 38.6776   3
  -4  -5   3 985.419 43.6340   5
  -4  -5   3 1020.44 43.4399   1
  -4  -5   3 974.870 38.2050   3
   3   5  -3 1497.69 62.1429   1
   3   5  -3 1481.48 55.0790   6
   3   5  -3 1493.19 55.9350   3
   3   5  -3 1476.23 51.9989   4
   3   5  -3 1506.16 59.1593   5
   3   5  -3 1487.17 55.7199   3
  -3  -5   3 1358.84 65.6598   1
  -3  -5   3 1483.29 59.9872   5
  -3  -5   3 1493.85 55.1643   3
  -3  -5   3 1492.79 55.7517   3
   2   5  -3 107.945 7.92589   3
   2   5  -3 113.303 8.28207   3
   2   5  -3 92.8200 11.6463   1
   2   5  -3 97.7393 9.13049   5
   2   5  -3 99.7025 8.22351   6
   2   5  -3 96.4331 6.97392   6
   2   5  -3 108.072 5.05408   4
  -2  -5   3 95.9060 9.22885   5
  -2  -5   3 103.550 7.93016   3
  -2  -5   3 102.049 5.70242   6
  -2  -5   3 112.104 5.42215   4
  -2  -5   3 96.5816 5.90473   6
  -2  -5   3 104.456 7.67635   3
  -2  -5   3 96.5772 11.9894   1
   1   5  -3 81.8823 6.74227   6
   1   5  -3 74.5450 6.13091   6
   1   5  -3 77.6150 7.11166   3
   1   5  -3 82.4323 11.7739   1
   1   5  -3 71.3980 6.70614   3
   1   5  -3 72.5466 4.61639   4
   1   5  -3 76.7608 7.73457   5
  -1  -5   3 74.4432 6.75429   3
  -1  -5   3 64.7330 6.71282   3
  -1  -5   3 70.3409 7.70017   5
  -1  -5   3 73.1143 4.34805   4
  -1  -5   3 84.3004 6.35879   6
  -1  -5   3 66.1713 10.0727   1
  -1  -5   3 76.6997 5.63399   6
   0   5  -3 1519.76 60.9292   3
   0   5  -3 1491.22 58.5720   5
   0   5  -3 1522.42 53.9077   4
   0   5  -3 1478.77 57.5871   3
   0   5  -3 1483.27 56.6721   6
   0   5  -3 1520.48 67.6287   1
   0   5  -3 1487.66 55.7264   6
   0  -5   3 1463.66 56.3149   6
   0  -5   3 1485.02 66.2246   1
   0  -5   3 1551.98 55.0360   6
   0  -5   3 1412.28 58.4140   5
   0  -5   3 1438.64 53.4521   4
   0  -5   3 1452.48 57.3491   3
   0  -5   3 1416.78 57.6185   3
  -1   5  -3 4.29869 2.20278   6
  -1   5  -3 7.76657 3.15632   3
  -1   5  -3 3.01274 2.27636   5
  -1   5  -3 4.37903 2.28358   6
  -1   5  -3 7.90320 6.72573   1
  -1   5  -3 8.39878 3.02732   3
   1  -5   3 7.20206 2.40161   4
   1  -5   3 6.47015 2.64777   6
   1  -5   3 3.36244 2.00508   3
   1  -5   3 2.82468 3.76796   1
   1  -5   3 7.37575 2.99365   5
   1  -5   3 2.12436 2.09616   6
   1  -5   3 4.32057 2.83052   3
  -2   5  -3 25.8865 4.63943   5
  -2   5  -3 22.7696 9.72572   1
  -2   5  -3 18.5770 4.45918   3
  -2   5  -3 12.2106 4.44901   3
  -2   5  -3 20.6579 4.43508   6
  -2   5  -3 18.0691 3.88456   6
   2  -5   3 11.8909 3.42668   6
   2  -5   3 15.3318 4.20085   3
   2  -5   3 18.8930 4.87080   3
   2  -5   3 9.74219 2.98564   4
   2  -5   3 13.6603 7.55667   1
   2  -5   3 26.4406 4.94239   5
   2  -5   3 13.1087 3.97539   6
  -3   5  -3 8.32699 2.93528   6
  -3   5  -3 6.89945 8.24346   1
  -3   5  -3 9.26291 3.51899   3
  -3   5  -3 2.94896 3.29432   3
  -3   5  -3 3.79870 3.03826   5
  -3   5  -3 5.14425 2.64582   6
   3  -5   3 2.98605 3.41219   3
   3  -5   3 7.92210 7.71087   1
   3  -5   3 6.30857 3.06027   4
   3  -5   3 1.79928 2.40395   6
   3  -5   3 3.47508 3.00676   3
   3  -5   3 3.39346 2.82535   5
  -4   5  -3 108.628 19.8425   1
  -4   5  -3 111.042 8.41360   6
  -4   5  -3 111.682 8.56600   6
  -4   5  -3 110.120 9.49765   5
  -4   5  -3 114.832 10.8893   3
   4  -5   3 111.787 18.2013   1
   4  -5   3 105.846 10.5188   3
   4  -5   3 104.990 9.81239   6
   4  -5   3 111.027 9.41019   5
   4  -5   3 97.7860 11.0823   3
   4  -5   3 91.3063 10.4216   6
   4  -5   3 110.973 10.6869   4
  -5   5  -3 88.6922 6.55165   6
  -5   5  -3 70.8658 6.20569   6
  -5   5  -3 65.7352 9.37045   3
   5  -5   3 106.494 19.5908   1
   5  -5   3 77.2193 10.9436   3
   5  -5   3 69.9796 8.96929   3
   5  -5   3 75.4693 8.02483   5
   5  -5   3 57.6688 8.89311   6
   5  -5   3 75.5110 9.88078   4
  -6   5  -3 709.581 35.4049   3
  -6   5  -3 743.276 53.2002   1
   6  -5   3 757.281 47.9024   1
   6  -5   3 761.512 37.5711   3
   6  -5   3 726.281 35.7054   3
   6  -5   3 708.919 37.4977   4
   6  -5   3 722.360 34.6217   6
   6  -5   3 715.434 30.8403   5
  -7   5  -3 970.568 43.5075   3
   7  -5   3 896.452 33.9988   5
   7  -5   3 902.289 58.2068   1
   7  -5   3 938.995 51.1129   4
   7  -5   3 906.267 42.2574   6
   7  -5   3 986.070 43.8256   3
   8   4  -3 150.759 8.35280   6
   8   4  -3 136.850 8.45632   6
   8   4  -3 137.438 13.1958   4
   8   4  -3 156.492 13.3715   5
   7   4  -3 664.707 25.7489   6
   7   4  -3 722.382 33.5377   5
   7   4  -3 664.396 25.3397   6
   6   4  -3 624.060 23.5388   6
   6   4  -3 640.792 23.7684   6
   6   4  -3 628.788 28.7621   4
   6   4  -3 654.454 31.2527   5
   5   4  -3 1555.57 54.8861   3
   5   4  -3 1582.73 54.5392   6
   5   4  -3 1520.94 58.5669   4
   5   4  -3 1541.49 58.4490   4
   5   4  -3 1521.29 54.4538   6
   5   4  -3 1585.11 54.7802   3
   5   4  -3 1540.10 57.0089   1
   5   4  -3 1558.66 62.2184   5
  -5  -4   3 1558.13 56.2495   1
   4   4  -3 -0.8562 0.97668   6
   4   4  -3 -0.0132 1.03021   3
   4   4  -3 1.50418 0.93735   6
   4   4  -3 0.29943 1.29761   4
   4   4  -3 2.38275 2.42149   5
   4   4  -3 1.46564 1.20811   3
  -4  -4   3 0.91067 1.03697   3
  -4  -4   3 -0.6158 1.23163   3
  -4  -4   3 -1.4124 2.74748   1
  -4  -4   3 -1.1615 2.25459   5
   3   4  -3 99.1680 6.02092   6
   3   4  -3 110.702 6.60991   6
   3   4  -3 109.218 5.59109   4
   3   4  -3 104.760 10.5790   1
   3   4  -3 108.860 8.00980   3
   3   4  -3 120.000 9.64367   5
   3   4  -3 111.783 7.02820   3
  -3  -4   3 96.4486 9.52021   1
  -3  -4   3 111.523 6.94673   3
  -3  -4   3 103.637 9.25007   5
   2   4  -3 335.652 14.6370   6
   2   4  -3 331.751 18.1988   5
   2   4  -3 358.601 21.3530   1
   2   4  -3 332.788 15.3198   6
   2   4  -3 328.245 15.7862   3
   2   4  -3 361.868 16.1334   3
   2   4  -3 313.410 12.4077   4
  -2  -4   3 345.780 18.4281   5
  -2  -4   3 374.032 20.6494   1
  -2  -4   3 332.878 12.4287   6
  -2  -4   3 321.380 15.8764   3
  -2  -4   3 333.847 12.5491   6
  -2  -4   3 338.323 15.6364   3
   1   4  -3 3217.26 112.948   3
   1   4  -3 3146.70 114.773   5
   1   4  -3 3332.72 121.339   1
   1   4  -3 3167.23 112.715   3
   1   4  -3 3131.90 112.200   6
   1   4  -3 3239.05 108.745   4
  -1  -4   3 3142.96 112.887   3
  -1  -4   3 3131.35 111.015   6
  -1  -4   3 3169.03 114.870   5
  -1  -4   3 3038.95 119.956   1
  -1  -4   3 3086.86 109.057   4
  -1  -4   3 3173.99 110.343   6
  -1  -4   3 3347.22 112.688   3
   0   4  -3 144.846 14.9816   1
   0   4  -3 162.729 10.3792   3
   0   4  -3 163.856 10.8123   5
   0   4  -3 164.032 9.31109   6
   0   4  -3 148.020 9.57130   6
   0   4  -3 169.758 10.5107   3
   0  -4   3 165.996 9.77824   6
   0  -4   3 149.223 10.1594   3
   0  -4   3 144.795 10.5517   5
   0  -4   3 178.097 10.5901   3
   0  -4   3 153.009 14.5674   1
   0  -4   3 152.669 8.98454   6
   0  -4   3 152.645 7.78403   4
  -1   4  -3 -1.3339 1.51978   3
  -1   4  -3 -0.1125 1.30149   6
  -1   4  -3 -0.1392 1.47481   5
  -1   4  -3 -2.7854 4.17259   1
  -1   4  -3 3.06333 1.89231   6
  -1   4  -3 -0.7064 1.55096   3
   1  -4   3 -0.1220 0.93230   4
   1  -4   3 -1.4739 1.55213   3
   1  -4   3 -3.7109 3.92609   1
   1  -4   3 -1.4660 1.09242   6
   1  -4   3 -0.0400 1.46828   5
   1  -4   3 2.46070 1.89831   6
   1  -4   3 1.94309 1.79268   3
  -2   4  -3 3.41792 2.28464   3
  -2   4  -3 0.35659 1.70178   6
  -2   4  -3 -0.0815 1.42802   5
  -2   4  -3 0.26654 5.45439   1
  -2   4  -3 1.59473 1.78251   3
  -2   4  -3 2.77730 1.91226   6
   2  -4   3 0.99818 1.63878   3
   2  -4   3 3.12233 6.43929   1
   2  -4   3 2.07237 1.69185   4
   2  -4   3 -0.4543 1.94676   3
   2  -4   3 1.78076 1.72492   5
   2  -4   3 3.54356 2.22617   6
   2  -4   3 4.40185 2.11903   6
  -3   4  -3 12.6421 3.67544   3
  -3   4  -3 -2.0583 7.79867   1
  -3   4  -3 5.58687 2.59138   5
  -3   4  -3 4.69907 2.86962   3
  -3   4  -3 0.65822 1.95233   6
  -3   4  -3 6.23159 2.54287   6
   3  -4   3 8.23803 3.14172   3
   3  -4   3 10.0572 6.99490   1
   3  -4   3 11.5119 3.34005   6
   3  -4   3 4.55259 2.21285   5
   3  -4   3 4.90786 2.45712   6
   3  -4   3 6.25872 3.03047   4
  -4   4  -3 68.6838 6.66896   5
  -4   4  -3 66.9297 5.84963   6
  -4   4  -3 62.5618 7.69965   3
  -4   4  -3 60.6396 7.70996   3
  -4   4  -3 25.5712 12.1004   1
  -4   4  -3 68.1809 6.16470   6
   4  -4   3 61.7379 8.37124   3
   4  -4   3 70.9485 9.23570   6
   4  -4   3 53.5900 6.51940   6
   4  -4   3 52.9668 13.8588   1
   4  -4   3 64.4953 7.57093   3
   4  -4   3 72.6567 8.37308   4
  -5   4  -3 1029.23 57.9681   1
  -5   4  -3 1041.07 37.8816   6
  -5   4  -3 1047.57 37.9159   6
  -5   4  -3 1072.89 44.8233   3
   5  -4   3 1122.40 46.2471   3
   5  -4   3 1025.59 43.0932   6
   5  -4   3 1019.29 40.9927   5
   5  -4   3 1071.56 46.7304   4
   5  -4   3 948.671 44.4447   6
   5  -4   3 1000.64 46.2451   3
   5  -4   3 938.407 54.8998   1
  -6   4  -3 113.474 11.0492   3
  -6   4  -3 109.079 21.5406   1
   6  -4   3 119.061 11.2565   3
   6  -4   3 97.4541 11.7186   3
   6  -4   3 106.300 7.80293   5
   6  -4   3 163.101 21.5282   1
   6  -4   3 117.685 12.7945   4
  -7   4  -3 12.7060 5.22049   3
   7  -4   3 12.8714 4.97678   6
   7  -4   3 15.4576 5.14957   3
   7  -4   3 15.7266 6.94731   3
   7  -4   3 12.5507 6.00445   4
   7  -4   3 40.9115 16.3785   1
   8   3  -3 158.706 12.8178   5
   8   3  -3 179.025 14.0144   4
   8   3  -3 162.915 8.15025   6
   8   3  -3 156.139 8.42148   6
   7   3  -3 562.732 28.0847   5
   7   3  -3 581.147 28.5573   4
   6   3  -3 200.493 14.4293   5
   6   3  -3 229.757 14.4128   4
   5   3  -3 301.997 17.7734   5
   4   3  -3 295.685 14.2087   1
   4   3  -3 313.565 17.3645   5
   4   3  -3 303.832 12.4379   3
  -4  -3   3 297.880 11.1550   3
  -4  -3   3 308.933 13.9213   1
   3   3  -3 20.2357 2.08495   6
   3   3  -3 26.5242 2.65299   4
   3   3  -3 25.4637 2.74497   3
   3   3  -3 23.4693 2.51969   3
   3   3  -3 23.5437 4.47642   1
   3   3  -3 22.4969 1.86440   6
   3   3  -3 26.9962 4.81848   5
  -3  -3   3 21.4554 2.32891   3
  -3  -3   3 20.9025 2.52808   3
  -3  -3   3 18.6020 4.10586   5
  -3  -3   3 15.7029 3.80179   1
   2   3  -3 41.1954 5.18641   5
   2   3  -3 45.6915 4.00791   3
   2   3  -3 42.2249 3.54374   6
   2   3  -3 45.6721 6.71621   1
  -2  -3   3 38.0539 4.25110   3
  -2  -3   3 41.1779 5.26984   5
  -2  -3   3 44.6892 6.29051   1
  -2  -3   3 45.0998 4.00863   3
   1   3  -3 1137.13 41.2608   6
   1   3  -3 1154.35 48.5045   1
   1   3  -3 1169.56 42.7713   3
   1   3  -3 1112.26 41.9133   6
   1   3  -3 1116.74 42.5063   3
   1   3  -3 1143.33 44.5486   5
   1   3  -3 1170.53 38.9763   4
  -1  -3   3 1078.76 47.6723   1
  -1  -3   3 1043.30 44.4283   3
  -1  -3   3 1130.95 40.5298   6
  -1  -3   3 1143.68 41.0688   6
  -1  -3   3 1143.00 42.4450   3
  -1  -3   3 1138.30 38.7974   4
   0   3  -3 51.0995 7.59124   1
   0   3  -3 46.5732 5.13244   5
   0   3  -3 52.9140 4.77834   6
   0   3  -3 50.1763 4.39520   6
   0   3  -3 43.7935 4.81283   3
   0   3  -3 50.7204 4.96027   3
   0  -3   3 53.6385 3.50205   4
   0  -3   3 46.8673 7.92591   1
   0  -3   3 53.8297 4.32760   6
   0  -3   3 43.7760 4.70273   3
   0  -3   3 45.9937 5.18659   5
   0  -3   3 54.3206 5.09466   3
   0  -3   3 49.3481 4.65021   6
  -1   3  -3 229.589 18.0140   1
  -1   3  -3 225.922 12.2698   5
  -1   3  -3 227.095 12.6365   3
  -1   3  -3 233.137 12.0668   6
  -1   3  -3 217.431 12.5745   3
  -1   3  -3 211.279 11.2652   6
   1  -3   3 216.810 12.2539   5
   1  -3   3 251.257 13.0785   3
   1  -3   3 217.110 11.1546   4
   1  -3   3 235.902 11.6932   6
   1  -3   3 233.213 12.2128   6
   1  -3   3 230.580 17.6894   1
   1  -3   3 217.627 12.5481   3
  -2   3  -3 9148.05 330.316   1
   2  -3   3 9344.53 326.607   1
  -3   3  -3 490.017 20.9869   6
  -3   3  -3 452.351 30.7296   1
  -3   3  -3 447.895 22.9781   3
  -3   3  -3 470.375 20.4976   6
  -3   3  -3 461.774 22.7951   3
  -3   3  -3 475.295 20.8119   5
   3  -3   3 476.049 21.5876   6
   3  -3   3 497.181 23.7332   3
   3  -3   3 508.789 31.0352   1
   3  -3   3 465.778 20.7171   5
   3  -3   3 467.623 22.9784   3
   3  -3   3 491.991 23.3321   4
   3  -3   3 457.806 22.1294   6
  -4   3  -3 388.934 17.6744   6
  -4   3  -3 436.056 24.4681   3
  -4   3  -3 406.745 18.5936   5
  -4   3  -3 387.206 17.7537   6
  -4   3  -3 414.883 21.3373   3
   4  -3   3 412.693 21.4652   3
   4  -3   3 403.833 28.9520   1
   4  -3   3 394.667 20.6679   6
   4  -3   3 435.957 20.4542   6
   4  -3   3 413.575 21.9237   3
   4  -3   3 383.764 18.0546   5
   4  -3   3 416.761 22.3058   4
  -5   3  -3 32.2742 12.5006   1
  -5   3  -3 30.2187 2.35826   6
  -5   3  -3 26.3584 2.31084   6
  -5   3  -3 20.6959 4.89057   3
   5  -3   3 35.6048 4.00169   5
   5  -3   3 31.6851 5.61947   3
   5  -3   3 21.4207 4.84803   6
   5  -3   3 27.7427 5.31335   6
   5  -3   3 22.6478 5.26393   3
   5  -3   3 27.1084 5.97874   4
   5  -3   3 37.4973 11.8851   1
  -6   3  -3 24.4467 5.42580   3
   6  -3   3 12.2847 2.14031   5
   6  -3   3 30.0433 6.14555   6
   6  -3   3 11.6029 4.81269   4
   6  -3   3 1.10325 10.8543   1
   6  -3   3 6.69437 3.89860   3
   6  -3   3 12.1716 4.29343   6
  -7   3  -3 507.680 26.4698   3
   7  -3   3 537.209 31.0148   4
   7  -3   3 504.233 36.4202   1
   7  -3   3 506.999 26.9235   3
   7  -3   3 512.999 27.8184   3
   7  -3   3 505.784 26.1347   6
   8  -3   3 364.876 21.0663   3
   8  -3   3 393.399 34.7111   1
   8  -3   3 338.753 26.4606   4
   8  -3   3 385.528 21.9622   6
   8   2  -3 70.9859 9.12682   4
   8   2  -3 45.7327 4.55898   6
   8   2  -3 51.3590 4.41922   6
   8   2  -3 61.3129 7.91190   5
   7   2  -3 103.658 10.1596   5
   7   2  -3 120.120 11.3371   4
   6   2  -3 1358.27 54.0035   5
   6   2  -3 1316.99 53.9619   4
   5   2  -3 19.9767 4.77591   5
   5   2  -3 19.4201 4.21311   4
   4   2  -3 61.0759 6.46304   5
   4   2  -3 65.6521 5.54022   4
   3   2  -3 10.8154 2.59877   1
   3   2  -3 14.7466 1.60227   3
   3   2  -3 15.9147 1.64549   3
   3   2  -3 9.11453 2.77232   5
   3   2  -3 10.9473 2.09397   4
  -3  -2   3 13.1203 2.44236   1
  -3  -2   3 16.0259 1.30625   3
   2   2  -3 836.530 30.5120   4
   2   2  -3 828.323 34.7978   1
   2   2  -3 869.748 31.7064   3
   2   2  -3 876.327 31.3890   3
   2   2  -3 855.311 30.2978   6
   2   2  -3 854.417 35.0001   5
   2   2  -3 869.261 29.8658   6
  -2  -2   3 848.012 31.5665   3
  -2  -2   3 861.417 34.9733   5
  -2  -2   3 848.492 31.3028   3
  -2  -2   3 900.742 34.4576   1
   1   2  -3 3479.96 126.869   1
   1   2  -3 3505.33 121.551   6
   1   2  -3 3568.97 124.448   5
  -1  -2   3 3511.41 122.296   3
  -1  -2   3 3502.87 126.646   1
  -1  -2   3 3591.56 124.454   5
  -1  -2   3 3537.58 120.441   6
   0   2  -3 1074.17 41.5188   6
   0   2  -3 1156.64 41.1414   6
   0   2  -3 1119.43 42.2384   3
   0   2  -3 1127.66 42.9396   5
   0   2  -3 1102.28 42.2602   3
   0  -2   3 1108.05 40.8078   6
   0  -2   3 1180.50 41.9999   3
   0  -2   3 1130.55 42.3692   3
   0  -2   3 1151.54 39.8285   4
   0  -2   3 1114.00 47.2723   1
   0  -2   3 1122.39 42.8606   5
   0  -2   3 1137.22 41.4900   6
  -1   2  -3 136.958 12.3736   1
  -1   2  -3 146.919 8.96746   3
  -1   2  -3 144.849 8.46120   6
  -1   2  -3 142.425 8.03073   6
  -1   2  -3 139.876 8.49344   5
  -1   2  -3 153.354 9.19584   3
   1  -2   3 164.512 8.39792   6
   1  -2   3 153.749 8.70652   6
   1  -2   3 153.224 8.14987   4
   1  -2   3 168.140 9.49466   3
   1  -2   3 150.695 9.07107   3
   1  -2   3 146.444 12.6549   1
   1  -2   3 149.793 8.60815   5
  -2   2  -3 2745.33 104.867   1
  -2   2  -3 2734.08 94.3409   5
  -2   2  -3 2568.95 96.2532   3
  -2   2  -3 2897.31 95.2259   6
  -2   2  -3 2745.55 96.5802   3
  -2   2  -3 2620.43 94.2328   6
   2  -2   3 2657.27 94.4259   5
   2  -2   3 2654.19 104.023   1
   2  -2   3 2516.56 97.9861   6
   2  -2   3 2637.50 96.5547   3
   2  -2   3 2763.70 96.6449   3
   2  -2   3 2666.28 94.7814   6
  -3   2  -3 328.067 16.7913   3
  -3   2  -3 337.007 14.2752   5
  -3   2  -3 306.989 14.4018   6
  -3   2  -3 340.085 14.8101   6
  -3   2  -3 327.875 16.7931   3
  -3   2  -3 283.133 22.1383   1
   3  -2   3 283.893 15.5609   6
   3  -2   3 317.687 22.5257   1
   3  -2   3 330.538 17.0190   3
   3  -2   3 316.283 16.7105   3
   3  -2   3 318.405 14.2627   5
   3  -2   3 314.802 17.0632   4
  -4   2  -3 55.6497 6.26840   3
  -4   2  -3 57.3246 4.52952   6
  -4   2  -3 65.4700 4.77639   5
  -4   2  -3 58.8032 6.73276   3
  -4   2  -3 47.5468 11.7093   1
  -4   2  -3 55.5239 4.38817   6
   4  -2   3 41.9842 10.0167   1
   4  -2   3 70.2497 6.94032   3
   4  -2   3 66.2282 5.95702   6
   4  -2   3 57.1112 4.37779   5
   4  -2   3 46.0396 6.20306   3
   4  -2   3 67.1045 6.65415   6
   4  -2   3 56.0773 7.06808   4
  -5   2  -3 319.876 18.2415   3
  -5   2  -3 355.077 26.5185   1
  -5   2  -3 346.020 18.5966   3
   5  -2   3 329.626 17.7313   6
   5  -2   3 305.877 16.8557   6
   5  -2   3 329.127 12.9974   5
   5  -2   3 337.043 26.1435   1
   5  -2   3 330.986 18.3788   3
   5  -2   3 321.845 20.2041   4
  -6   2  -3 106.079 9.52170   3
   6  -2   3 97.3116 8.90334   6
   6  -2   3 96.3025 10.8514   3
   6  -2   3 122.453 12.0470   4
   6  -2   3 100.621 9.91038   3
   6  -2   3 105.269 18.0653   1
  -7   2  -3 530.117 33.2086   3
   7  -2   3 696.727 31.3490   6
   7  -2   3 648.187 32.0965   3
   7  -2   3 694.559 36.4513   4
   7  -2   3 753.906 45.9090   1
   7  -2   3 696.554 32.1466   3
   7  -2   3 649.661 42.0789   1
   8  -2   3 82.8889 9.50922   3
   8  -2   3 80.4540 11.8404   4
   8  -2   3 41.6368 19.9235   1
   8  -2   3 63.7567 8.18800   6
   8  -2   3 79.5247 10.0035   3
   8   1  -3 483.436 26.8231   4
   8   1  -3 455.661 23.8930   5
   8   1  -3 459.867 19.0903   6
   8   1  -3 462.249 23.1583   5
   8   1  -3 469.928 18.8235   6
   7   1  -3 59.2336 7.30479   5
   7   1  -3 46.0157 7.50676   4
   6   1  -3 95.1177 9.16836   4
   6   1  -3 104.988 9.26472   5
   5   1  -3 460.627 22.1349   4
   5   1  -3 448.350 22.2389   5
   4   1  -3 50.3401 5.63885   5
   4   1  -3 52.8665 5.49663   4
   3   1  -3 2329.84 81.5740   4
   3   1  -3 2273.18 83.8362   5
   2   1  -3 1484.49 52.1240   4
   2   1  -3 1460.40 51.4447   3
   2   1  -3 1492.19 55.4514   5
   2   1  -3 1488.16 51.5056   3
  -2  -1   3 1513.09 53.2179   1
  -2  -1   3 1489.83 51.1258   3
  -2  -1   3 1461.71 51.1957   3
   0   1  -3 963.415 33.4385   6
   0   1  -3 897.093 34.7032   3
   0   1  -3 946.964 34.3945   3
   0   1  -3 918.966 38.3449   1
   0   1  -3 911.409 34.8426   5
   0   1  -3 944.689 33.9165   6
   0  -1   3 894.074 35.1118   5
   0  -1   3 918.690 33.1609   6
   0  -1   3 940.832 34.3513   3
   0  -1   3 912.439 33.5684   6
   0  -1   3 896.879 34.6665   3
   0  -1   3 956.858 38.9079   1
  -1   1  -3 1089.71 38.9021   6
  -1   1  -3 1071.02 39.4784   3
  -1   1  -3 991.189 39.3457   3
  -1   1  -3 1100.61 38.3779   6
  -1   1  -3 1040.22 38.5609   5
  -1   1  -3 1123.08 45.1268   1
   1  -1   3 1010.51 44.0812   1
   1  -1   3 994.374 38.3642   5
   1  -1   3 1043.56 39.5366   3
   1  -1   3 1082.14 38.4260   6
   1  -1   3 1064.71 38.9205   6
   1  -1   3 987.599 39.2515   3
  -2   1  -3 1005.81 38.7320   3
  -2   1  -3 993.679 38.6948   3
  -2   1  -3 1024.75 37.4598   6
  -2   1  -3 994.141 36.7937   5
  -2   1  -3 1016.28 36.9631   6
  -2   1  -3 1107.39 45.7269   1
   2  -1   3 1021.79 36.4197   5
   2  -1   3 979.888 39.2120   3
   2  -1   3 912.753 37.6386   6
   2  -1   3 989.897 44.6717   1
   2  -1   3 1047.07 39.0104   3
   2  -1   3 992.473 38.0759   6
  -3   1  -3 4088.39 144.030   6
  -3   1  -3 3972.31 146.570   3
  -3   1  -3 4365.23 145.835   3
  -3   1  -3 4192.69 142.841   6
  -3   1  -3 4113.99 141.474   5
   3  -1   3 4224.87 153.863   1
   3  -1   3 4143.80 146.280   6
   3  -1   3 4283.37 148.654   3
   3  -1   3 4164.49 145.737   3
   3  -1   3 3995.22 142.864   5
  -4   1  -3 470.561 17.8220   6
  -4   1  -3 465.023 17.7600   6
  -4   1  -3 454.359 21.8132   3
  -4   1  -3 460.396 21.9243   3
   4  -1   3 475.822 16.8137   5
   4  -1   3 470.133 28.4744   1
   4  -1   3 476.638 21.2163   6
   4  -1   3 467.519 22.1455   3
  -5   1  -3 1466.40 57.1141   3
  -5   1  -3 1541.16 56.6321   3
   5  -1   3 1448.60 66.8860   1
   5  -1   3 1414.43 57.2152   3
   5  -1   3 1509.16 56.1160   6
   5  -1   3 1465.37 55.6282   6
   5  -1   3 1387.60 65.3746   1
   5  -1   3 1462.36 57.3658   3
  -6   1  -3 163.669 11.5041   3
   6  -1   3 185.355 12.3640   3
   6  -1   3 170.432 11.5668   6
   6  -1   3 151.138 11.5193   3
   6  -1   3 197.241 19.0048   1
   6  -1   3 169.152 14.1926   4
   6  -1   3 151.009 11.8509   6
  -7   1  -3 40.2528 6.73282   3
   7  -1   3 46.4006 6.73516   3
   7  -1   3 51.6380 13.3139   1
   7  -1   3 40.7063 7.35737   6
   7  -1   3 61.5914 7.37491   3
   7  -1   3 64.0483 9.70452   4
   7  -1   3 55.1243 7.06319   6
  -8   1  -3 309.165 17.4763   3
   8  -1   3 304.726 18.4145   3
   8  -1   3 303.932 23.1055   4
   8  -1   3 280.364 18.2723   3
   8  -1   3 320.118 17.9589   6
   8   0  -3 40.8528 5.52339   6
   8   0  -3 33.4244 6.29324   5
   8   0  -3 42.8454 7.25536   5
   8   0  -3 43.8012 8.12276   4
   7   0  -3 13.1592 2.27967   6
   7   0  -3 14.4127 4.63517   5
   7   0  -3 20.4824 5.16402   5
   7   0  -3 15.2500 2.45852   6
   6   0  -3 0.18015 3.15387   4
   5   0  -3 4.56463 2.67614   5
   5   0  -3 4.58006 2.78110   4
   4   0  -3 20.0239 3.70118   5
   3   0  -3 163.649 9.19196   4
   3   0  -3 156.711 9.80364   5
   2   0  -3 571.902 21.8153   4
   2   0  -3 554.943 19.8439   3
   2   0  -3 560.861 19.9465   3
  -2   0   3 572.017 19.4583   3
  -2   0   3 574.023 20.8617   1
  -2   0   3 566.978 20.5961   1
  -2   0   3 550.653 19.3783   3
   0   0  -3 368.133 14.4453   6
   0   0  -3 358.248 13.9001   4
   0   0  -3 374.905 15.4300   5
   0   0  -3 376.531 14.2480   6
   0   0  -3 354.443 14.8222   3
   0   0   3 381.495 13.8401   4
   0   0   3 381.966 14.3046   6
   0   0   3 385.996 17.7984   1
   0   0   3 345.170 14.7686   3
   0   0   3 380.125 14.1638   6
   0   0   3 364.918 14.8858   3
  -1   0  -3 572.119 21.6702   3
  -1   0  -3 533.248 21.2657   6
  -1   0  -3 544.363 20.8085   5
  -1   0  -3 519.693 20.7658   6
  -1   0  -3 497.879 21.4968   3
   1   0   3 566.778 21.0596   6
   1   0   3 519.312 21.1801   6
   1   0   3 604.317 21.7352   3
   1   0   3 557.576 21.8868   3
   1   0   3 559.948 25.9507   1
  -2   0  -3 147.056 7.32055   6
  -2   0  -3 152.820 7.67708   6
  -2   0  -3 144.940 6.23818   5
  -2   0  -3 129.793 8.00747   3
  -2   0  -3 150.847 8.56179   3
   2   0   3 121.411 11.2911   1
   2   0   3 140.768 7.87714   6
   2   0   3 148.166 8.43465   3
   2   0   3 144.653 12.1457   1
   2   0   3 151.210 7.66217   6
   2   0   3 146.165 8.43053   3
  -3   0  -3 586.035 24.3488   3
  -3   0  -3 585.342 24.1507   3
  -3   0  -3 571.997 21.8543   6
  -3   0  -3 585.291 21.7463   6
   3   0   3 579.824 22.9433   6
   3   0   3 576.964 30.0968   1
   3   0   3 573.616 30.0625   1
   3   0   3 564.014 24.1523   3
   3   0   3 556.351 24.2110   3
   3   0   3 532.482 23.1441   6
  -4   0  -3 77.5701 6.47763   3
  -4   0  -3 66.4780 6.17302   3
   4   0   3 65.9070 6.18097   3
   4   0   3 72.6311 6.57185   3
   4   0   3 87.8849 10.8531   1
   4   0   3 65.1455 5.36231   6
   4   0   3 81.4042 10.3717   1
  -5   0  -3 7.97562 2.74616   3
  -5   0  -3 7.68221 3.12759   3
   5   0   3 8.42655 2.84012   6
   5   0   3 5.89996 2.57828   3
   5   0   3 9.88159 2.58529   6
   5   0   3 5.87074 5.66730   1
   5   0   3 9.87228 3.16697   3
   5   0   3 12.2796 6.19636   1
   6   0   3 2663.54 92.5772   6
   6   0   3 2514.45 94.7436   3
   6   0   3 2604.38 94.2456   3
   6   0   3 2438.57 108.365   1
   6   0   3 2527.64 94.3869   6
   6   0   3 2621.63 104.574   1
  -7   0  -3 29.1273 5.34730   3
   7   0   3 36.7168 10.6954   1
   7   0   3 34.5071 5.96398   6
   7   0   3 18.7231 9.79892   1
   7   0   3 36.3839 6.36962   6
   7   0   3 31.1601 7.73840   4
   7   0   3 37.2437 5.93736   3
  -8   0  -3 10.2765 4.12807   3
   8   0   3 2.10085 3.44546   3
   8   0   3 -4.4742 10.1496   1
   8   0   3 8.15485 6.04698   6
   8   0   3 2.76000 4.90044   4
   8   0   3 -0.3672 2.81745   6
   8   0   3 1.14819 2.79110   3
   8  -1  -3 197.906 11.5098   6
   8  -1  -3 210.742 16.9476   4
   8  -1  -3 205.333 12.3362   6
   8  -1  -3 182.250 13.6586   5
   7  -1  -3 55.9433 8.48816   4
   7  -1  -3 50.2071 6.72536   5
   7  -1  -3 40.3016 7.48017   5
   7  -1  -3 41.9277 4.94814   6
   7  -1  -3 53.5461 4.88240   6
   6  -1  -3 1207.63 43.3595   6
   6  -1  -3 1210.90 43.1031   6
   6  -1  -3 1209.73 49.2407   5
   6  -1  -3 1209.16 51.3309   4
   6  -1  -3 1221.18 41.8333   3
   5  -1  -3 93.5518 5.00523   3
   5  -1  -3 100.298 4.84780   3
   5  -1  -3 86.6981 8.46786   4
   5  -1  -3 91.1724 3.91807   6
   5  -1  -3 89.6174 3.92047   6
   5  -1  -3 99.7502 8.27619   5
   5  -1  -3 95.8461 4.94403   1
   4  -1  -3 1804.51 63.1276   3
   4  -1  -3 1838.11 64.2400   1
   4  -1  -3 1788.11 68.4811   4
   4  -1  -3 1832.42 62.8500   3
   3  -1  -3 133.249 6.04887   3
   3  -1  -3 136.825 7.53990   1
   3  -1  -3 130.598 6.15213   3
   3  -1  -3 136.755 8.61907   4
  -3   1   3 135.206 5.64470   3
  -3   1   3 136.084 5.73634   3
  -3   1   3 143.067 7.85080   1
   2  -1  -3 124.352 7.10332   4
   2  -1  -3 120.323 6.99855   1
   2  -1  -3 124.083 5.64096   3
   2  -1  -3 125.085 5.64168   3
  -2   1   3 131.884 5.57065   3
  -2   1   3 121.441 5.43480   3
  -2   1   3 122.764 7.27867   4
   1  -1  -3 1903.42 65.2660   6
   1  -1  -3 1915.39 66.3045   3
   1  -1  -3 1862.13 66.2377   3
   1  -1  -3 1929.33 65.2351   6
   1  -1  -3 1950.44 68.7342   1
  -1   1   3 1882.12 66.7452   4
  -1   1   3 1966.91 68.6268   1
  -1   1   3 1915.99 66.1738   3
   0  -1  -3 133.717 8.60642   1
   0  -1  -3 136.811 6.18814   6
   0  -1  -3 139.519 6.13504   6
   0  -1  -3 133.008 6.53648   3
   0  -1  -3 135.701 6.14703   4
   0  -1  -3 130.682 6.51779   3
   0   1   3 130.642 6.45344   3
   0   1   3 129.433 6.02005   4
   0   1   3 139.290 6.04146   6
   0   1   3 143.354 6.61322   3
   0   1   3 131.072 5.96546   6
   1   1   3 4661.36 163.886   1
   2   1   3 5820.53 204.975   1
  -3  -1  -3 500.160 18.2538   6
  -3  -1  -3 461.622 20.3022   3
  -3  -1  -3 488.275 18.3341   6
  -3  -1  -3 496.172 20.9042   3
   3   1   3 485.454 20.6982   3
   3   1   3 483.388 19.5867   6
   3   1   3 468.257 19.9184   6
   3   1   3 456.890 25.2836   1
   3   1   3 509.474 25.8624   1
   3   1   3 490.766 20.8596   3
  -4  -1  -3 537.958 22.6132   3
  -4  -1  -3 534.285 23.0279   3
   4   1   3 522.319 22.1297   6
   4   1   3 524.836 21.6493   6
   4   1   3 520.798 22.7481   3
   4   1   3 547.878 23.2226   3
   4   1   3 512.800 28.5928   1
   4   1   3 496.822 27.8794   1
  -5  -1  -3 374.078 17.7709   3
   5   1   3 393.234 17.4989   6
   5   1   3 379.572 17.9223   6
   5   1   3 381.322 24.2423   1
   5   1   3 374.612 18.5343   3
   5   1   3 376.137 18.3656   3
   5   1   3 374.455 27.9224   1
  -6  -1  -3 394.476 19.2906   3
  -6  -1  -3 413.910 19.8673   3
   6   1   3 414.767 19.2680   6
   6   1   3 399.502 27.0947   1
   6   1   3 386.586 19.8091   3
   6   1   3 422.492 19.9960   6
   6   1   3 437.716 20.5951   3
   6   1   3 420.317 26.6674   1
  -7  -1  -3 133.503 9.77207   3
   7   1   3 139.708 10.0926   6
   7   1   3 137.547 10.9465   6
   7   1   3 135.840 10.0893   3
   7   1   3 124.146 10.1278   3
   7   1   3 137.095 17.7462   1
  -8  -1  -3 20.0764 4.43590   3
   8   1   3 5.41853 3.87479   6
   8   1   3 20.8895 6.12276   6
   8   1   3 24.0555 7.37685   4
   8   1   3 18.2937 10.6034   1
   8   1   3 13.8448 3.83896   3
   8   1   3 8.12979 3.76218   3
   9   1   3 3.02010 5.46039   4
   9   1   3 4.83389 3.86658   6
   9   1   3 2.47583 4.08558   3
   9   1   3 -3.5799 2.77406   3
   8  -2  -3 26.7200 4.95711   6
   8  -2  -3 18.6871 4.97386   6
   8  -2  -3 21.1852 6.77300   4
   8  -2  -3 25.2265 5.84201   5
   7  -2  -3 37.7880 6.18544   6
   7  -2  -3 57.1590 7.45061   5
   7  -2  -3 44.0032 5.61205   6
   7  -2  -3 58.3208 7.49353   5
   7  -2  -3 53.9760 4.05130   3
   7  -2  -3 49.8716 8.57918   4
   6  -2  -3 47.0462 7.15418   1
   6  -2  -3 37.7247 4.57264   6
   6  -2  -3 50.1289 7.11808   5
   6  -2  -3 47.0061 4.40766   3
   6  -2  -3 50.7795 4.88992   6
   6  -2  -3 57.3227 7.94825   5
   6  -2  -3 42.1849 7.03284   4
   6  -2  -3 40.9074 7.01421   1
   6  -2  -3 49.6947 4.15293   3
   5  -2  -3 99.7632 9.28583   4
   5  -2  -3 91.0006 5.90609   3
   5  -2  -3 86.5668 6.10731   3
   5  -2  -3 95.4515 8.67185   1
   5  -2  -3 93.8015 8.66760   5
   5  -2  -3 94.9312 5.56926   6
   5  -2  -3 96.4481 5.79859   6
  -5   2   3 92.5202 5.24812   3
  -5   2   3 92.0091 5.40845   3
  -5   2   3 88.6883 9.47609   1
   4  -2  -3 168.464 11.2818   1
   4  -2  -3 170.855 8.53803   3
   4  -2  -3 157.540 11.1985   4
   4  -2  -3 162.036 7.53172   6
   4  -2  -3 160.472 12.4802   5
   4  -2  -3 164.982 7.67502   6
   4  -2  -3 166.024 8.80358   3
  -4   2   3 164.740 8.05860   3
  -4   2   3 186.177 12.2803   1
  -4   2   3 190.830 8.63941   3
   3  -2  -3 55.8596 5.63486   4
   3  -2  -3 61.6933 3.37191   6
   3  -2  -3 59.6948 6.25894   1
   3  -2  -3 60.0731 4.32581   3
   3  -2  -3 57.8067 3.34187   6
   3  -2  -3 60.5317 4.19067   3
  -3   2   3 52.7605 3.98713   3
  -3   2   3 58.3514 6.48430   1
  -3   2   3 58.9919 3.98634   3
  -3   2   3 61.2164 6.01320   4
   2  -2  -3 23.6124 4.03750   1
   2  -2  -3 29.5422 2.16425   6
   2  -2  -3 29.2729 3.40076   4
   2  -2  -3 29.7552 2.10427   6
   2  -2  -3 29.2779 2.62468   3
  -2   2   3 26.2014 3.36373   4
  -2   2   3 36.4760 4.76214   1
  -2   2   3 26.4570 2.48500   3
   1  -2  -3 254.462 9.93834   6
   1  -2  -3 255.113 10.7044   3
   1  -2  -3 241.216 11.0491   4
   1  -2  -3 247.633 10.1362   6
   1  -2  -3 241.959 10.6940   3
   1  -2  -3 245.662 13.2056   1
  -1   2   3 243.421 9.37729   6
  -1   2   3 223.127 10.9470   4
  -1   2   3 240.913 13.0266   1
  -1   2   3 254.223 10.7167   3
  -1   2   3 254.912 10.6826   3
  -1   2   3 253.427 9.26767   6
  -1  -2  -3 3060.77 112.754   1
   1   2   3 3165.26 111.192   1
  -2  -2  -3 900.814 32.2595   6
  -2  -2  -3 908.887 32.6234   6
  -2  -2  -3 921.268 38.1284   1
  -2  -2  -3 892.326 32.0898   5
  -2  -2  -3 844.783 34.0991   3
  -2  -2  -3 902.908 33.3725   3
   2   2   3 939.749 32.9725   6
   2   2   3 870.463 33.0084   5
   2   2   3 894.348 37.5386   1
   2   2   3 873.808 34.7871   4
   2   2   3 904.712 34.0873   3
   2   2   3 876.178 34.0325   3
   2   2   3 908.701 32.7181   6
  -3  -2  -3 2.32558 1.35290   3
  -3  -2  -3 1.82187 1.25854   3
  -3  -2  -3 -1.7230 2.96559   1
  -3  -2  -3 0.00490 0.57175   5
  -3  -2  -3 1.63299 0.79677   6
  -3  -2  -3 1.58383 0.75700   6
   3   2   3 2.10087 0.89854   5
   3   2   3 1.66604 2.51701   1
   3   2   3 1.02843 1.09729   3
   3   2   3 3.73185 1.53029   6
   3   2   3 0.03628 0.95401   3
  -4  -2  -3 761.528 30.1492   3
   4   2   3 727.517 30.5222   3
   4   2   3 780.003 29.8903   6
   4   2   3 771.179 35.6934   1
   4   2   3 792.791 29.5370   6
   4   2   3 752.739 30.9666   3
  -5  -2  -3 155.588 9.33381   3
   5   2   3 136.057 13.5426   1
   5   2   3 175.551 14.7438   1
   5   2   3 134.046 9.46456   3
   5   2   3 159.966 10.5888   6
   5   2   3 150.529 8.97386   6
   5   2   3 156.588 9.50897   3
  -6  -2  -3 168.346 10.4520   3
  -6  -2  -3 159.157 9.64157   3
   6   2   3 142.207 9.95874   6
   6   2   3 158.183 10.3463   3
   6   2   3 139.497 9.51493   6
   6   2   3 156.284 10.4697   3
   6   2   3 168.552 16.2549   1
   6   2   3 165.420 15.5257   1
  -7  -2  -3 180.839 11.0972   3
   7   2   3 173.189 11.6215   3
   7   2   3 172.510 11.3653   6
   7   2   3 183.737 18.0366   1
   7   2   3 158.621 17.4413   1
   7   2   3 170.809 12.0889   6
   7   2   3 185.357 11.5181   3
   8   2   3 412.441 28.1209   1
   8   2   3 397.082 20.1585   3
   8   2   3 409.532 20.8447   6
   8   2   3 406.995 19.9536   3
   8   2   3 412.880 26.4493   4
   9   2   3 64.8364 6.71240   3
   9   2   3 64.6996 12.8300   4
   9   2   3 53.6918 7.22917   3
   9   2   3 67.4814 9.36107   6
   8  -3  -3 -0.8083 2.18416   3
   8  -3  -3 5.12191 3.98885   5
   8  -3  -3 2.12547 1.81365   3
   8  -3  -3 -2.3623 4.31551   4
   8  -3  -3 -1.9483 3.79238   6
   7  -3  -3 420.655 21.7616   5
   7  -3  -3 446.066 25.8872   4
   7  -3  -3 436.310 21.8985   5
   7  -3  -3 420.666 23.1606   1
   7  -3  -3 412.133 19.5466   3
   7  -3  -3 430.854 20.2381   6
   7  -3  -3 422.166 21.0711   6
   7  -3  -3 424.568 24.9252   1
  -7   3   3 430.635 15.9215   3
   6  -3  -3 54.7385 7.55528   5
   6  -3  -3 62.1932 6.32654   3
   6  -3  -3 54.3008 6.12932   6
   6  -3  -3 57.3394 10.9783   1
   6  -3  -3 66.4284 6.14487   6
   6  -3  -3 70.2579 9.07114   4
   6  -3  -3 60.5880 5.68755   3
  -6   3   3 66.7121 5.55302   3
  -6   3   3 60.1415 5.19998   3
   5  -3  -3 389.844 16.9415   6
   5  -3  -3 359.605 26.4803   1
   5  -3  -3 377.554 20.0049   5
   5  -3  -3 377.869 18.0713   3
   5  -3  -3 384.884 17.5216   3
   5  -3  -3 370.730 21.2702   4
   5  -3  -3 370.475 18.2950   6
  -5   3   3 380.086 17.2387   3
  -5   3   3 394.909 23.8113   1
  -5   3   3 395.538 16.8176   3
   4  -3  -3 26.2124 3.67475   3
   4  -3  -3 28.9040 4.81238   4
   4  -3  -3 24.4459 3.12305   6
   4  -3  -3 25.3056 3.35718   3
   4  -3  -3 24.7344 4.81712   5
   4  -3  -3 28.1645 5.85171   1
   4  -3  -3 21.2355 3.02954   6
  -4   3   3 22.0585 3.16873   3
  -4   3   3 24.1312 3.51199   3
  -4   3   3 30.1436 7.30701   1
   3  -3  -3 2665.17 92.7162   6
   3  -3  -3 2600.40 97.1684   4
   3  -3  -3 2672.86 92.9113   6
   3  -3  -3 2630.51 93.8916   3
   3  -3  -3 2764.80 99.2012   1
   3  -3  -3 2610.61 95.0462   3
  -3   3   3 2760.15 97.4712   4
  -3   3   3 2652.64 93.9579   3
   2  -3  -3 5429.87 192.204   1
  -2   3   3 5361.28 189.128   4
  -2   3   3 5488.37 190.266   1
   1  -3  -3 1435.59 54.8278   5
   1  -3  -3 1461.26 52.5085   6
   1  -3  -3 1460.03 53.1545   3
   1  -3  -3 1373.46 52.0631   6
   1  -3  -3 1526.78 57.7075   1
   1  -3  -3 1545.70 53.5694   4
   1  -3  -3 1526.46 53.3087   3
  -1   3   3 1509.14 51.9293   6
  -1   3   3 1421.11 52.9718   3
  -1   3   3 1495.37 53.5798   4
  -1   3   3 1432.81 51.6647   6
  -1   3   3 1485.42 53.1879   3
   0  -3  -3 1820.40 64.4619   3
   0  -3  -3 1800.32 63.9206   4
   0  -3  -3 1837.67 64.4653   5
   0  -3  -3 1812.51 68.8378   1
   0  -3  -3 1783.69 63.8503   6
   0  -3  -3 1778.56 64.3831   3
   0  -3  -3 1779.55 63.6824   6
   0   3   3 1804.61 64.4659   3
   0   3   3 1796.22 63.4667   6
   0   3   3 1821.00 63.7744   6
   0   3   3 1850.57 64.7883   5
   0   3   3 1752.40 63.8245   4
   0   3   3 1750.80 64.2668   3
   0   3   3 1821.55 68.8255   1
  -1  -3  -3 27.7567 3.24787   5
  -1  -3  -3 32.5998 3.27077   3
  -1  -3  -3 24.1475 2.70058   6
  -1  -3  -3 26.6885 4.56324   1
  -1  -3  -3 26.0302 2.96496   3
  -1  -3  -3 34.1546 2.99765   6
  -1  -3  -3 25.4034 2.88560   4
   1   3   3 30.5186 3.16489   3
   1   3   3 28.6620 3.18007   3
   1   3   3 23.5258 4.72020   1
   1   3   3 33.3183 3.08657   6
   1   3   3 25.7635 2.71529   6
   1   3   3 37.7057 3.13350   4
   1   3   3 27.1412 3.24358   5
  -2  -3  -3 731.121 28.3626   5
  -2  -3  -3 766.447 29.6668   4
  -2  -3  -3 727.695 33.2596   1
  -2  -3  -3 719.349 27.7764   6
  -2  -3  -3 735.170 28.6939   3
  -2  -3  -3 749.992 27.6866   6
  -2  -3  -3 776.797 28.4057   3
   2   3   3 709.355 27.9979   6
   2   3   3 720.316 28.0742   6
   2   3   3 755.025 28.7272   5
   2   3   3 702.304 28.8572   4
   2   3   3 753.614 33.3433   1
   2   3   3 713.927 28.6573   3
   2   3   3 767.332 28.4732   3
  -3  -3  -3 2124.27 75.9808   3
  -3  -3  -3 2192.49 82.4630   1
  -3  -3  -3 2114.30 74.9036   5
  -3  -3  -3 2153.00 76.3223   3
  -3  -3  -3 2111.44 73.7073   6
  -3  -3  -3 2115.77 74.3501   6
   3   3   3 2085.69 75.7465   5
   3   3   3 2174.14 76.2028   3
   3   3   3 2161.79 76.4318   3
   3   3   3 2198.52 81.6847   1
   3   3   3 2164.59 75.3092   6
   3   3   3 2059.14 78.0565   4
   3   3   3 2117.68 75.8725   6
  -4  -3  -3 259.678 19.0034   1
  -4  -3  -3 286.803 12.8208   5
  -4  -3  -3 309.382 14.6798   3
  -4  -3  -3 305.256 14.2116   3
   4   3   3 315.143 13.0423   5
   4   3   3 303.223 13.6575   6
   4   3   3 288.179 14.2579   3
   4   3   3 282.330 18.2226   1
   4   3   3 310.683 13.9597   6
   4   3   3 290.113 14.5667   3
  -5  -3  -3 625.708 26.2303   3
   5   3   3 636.378 23.8276   5
   5   3   3 648.044 27.0775   3
   5   3   3 648.112 26.5522   3
   5   3   3 587.535 26.1361   6
   5   3   3 675.820 32.3965   1
   5   3   3 633.838 25.6844   6
  -6  -3  -3 276.861 14.5712   3
  -6  -3  -3 277.683 13.8407   3
   6   3   3 259.721 13.8053   6
   6   3   3 244.784 20.1345   1
   6   3   3 283.987 14.3978   6
   6   3   3 274.670 14.6870   3
   6   3   3 263.128 19.4054   1
   6   3   3 253.469 14.0422   3
  -7  -3  -3 1.33127 2.65785   3
   7   3   3 1.85828 6.47358   1
   7   3   3 0.55541 3.24628   6
   7   3   3 6.00127 2.62453   3
   7   3   3 9.71728 6.95465   1
   7   3   3 6.27086 2.94537   3
   7   3   3 9.25119 2.88687   6
  -8  -3  -3 89.9291 7.42360   3
   8   3   3 93.8749 16.3980   1
   8   3   3 90.0992 9.09821   6
   8   3   3 97.9085 8.21845   3
   8   3   3 93.5988 9.71283   6
   8   3   3 80.0689 7.72687   3
   9   3   3 12.2962 9.87443   1
   9   3   3 15.1912 6.68252   4
   9   3   3 18.5306 3.58472   3
   8  -4  -3 80.4694 11.5077   4
   8  -4  -3 100.603 9.34110   6
   8  -4  -3 72.5123 8.97808   5
   8  -4  -3 53.6657 11.9981   1
   8  -4  -3 78.3384 7.21339   3
   7  -4  -3 51.6303 11.2046   1
   7  -4  -3 51.9614 8.33326   5
   7  -4  -3 65.5783 7.49392   6
   7  -4  -3 65.6245 9.90994   4
   7  -4  -3 57.2286 6.34441   3
  -7   4   3 63.4640 6.32710   3
   6  -4  -3 -0.4736 7.26337   1
   6  -4  -3 1.23049 2.60546   6
   6  -4  -3 6.01622 2.99000   3
   6  -4  -3 4.22819 2.61051   3
   6  -4  -3 0.51081 3.46035   6
   6  -4  -3 8.48405 3.87802   5
   6  -4  -3 4.87733 3.65351   4
  -6   4   3 1.80006 9.12639   1
  -6   4   3 4.77431 2.45523   3
   5  -4  -3 1049.66 45.4826   3
   5  -4  -3 1127.55 46.7003   4
   5  -4  -3 1064.83 42.2919   6
   5  -4  -3 1078.74 41.8325   6
   5  -4  -3 1085.03 48.8179   1
   5  -4  -3 1042.71 44.5356   5
   5  -4  -3 1077.75 42.2122   3
  -5   4   3 1047.67 42.5026   3
  -5   4   3 1057.41 41.8594   3
  -5   4   3 1108.92 51.1358   1
   4  -4  -3 38.2197 4.71723   3
   4  -4  -3 41.2294 4.76115   6
   4  -4  -3 45.1843 8.02925   1
   4  -4  -3 27.3570 5.68568   5
   4  -4  -3 38.1585 4.70703   3
   4  -4  -3 41.9524 5.63439   4
  -4   4   3 41.9653 5.07809   3
  -4   4   3 34.7570 8.11752   1
   3  -4  -3 13.3639 3.04769   3
   3  -4  -3 5.68167 4.63641   1
   3  -4  -3 8.89069 2.97967   4
   3  -4  -3 7.50811 2.31765   3
   3  -4  -3 10.4032 2.21101   6
   3  -4  -3 9.98548 2.89391   6
   3  -4  -3 19.5596 4.10952   5
  -3   4   3 8.90893 5.66669   1
  -3   4   3 6.51114 3.09751   4
  -3   4   3 11.6325 2.70266   3
  -3   4   3 9.56525 2.44794   3
   2  -4  -3 61.8121 5.07366   6
   2  -4  -3 66.8137 6.77365   5
   2  -4  -3 59.5628 5.90202   4
   2  -4  -3 71.2351 5.42207   6
   2  -4  -3 61.5868 5.57665   3
   2  -4  -3 62.3057 6.37601   3
   2  -4  -3 66.2474 8.99158   1
  -2   4   3 67.4921 5.61942   3
  -2   4   3 69.0143 6.42298   4
  -2   4   3 84.7251 10.2342   1
  -2   4   3 61.2769 5.48280   3
  -2   4   3 63.5618 4.20599   6
  -2   4   3 69.0335 4.19915   6
   1  -4  -3 354.804 16.3813   4
   1  -4  -3 350.963 15.8714   6
   1  -4  -3 366.088 17.9379   5
   1  -4  -3 355.196 16.5475   3
   1  -4  -3 351.547 15.5734   6
   1  -4  -3 385.764 16.8359   3
   1  -4  -3 328.467 20.3337   1
  -1   4   3 375.923 21.2542   1
  -1   4   3 378.407 15.5866   6
  -1   4   3 366.006 15.2241   6
  -1   4   3 372.189 18.3841   5
  -1   4   3 391.534 16.8281   3
   0  -4  -3 8.36371 3.70753   1
   0  -4  -3 2.91586 1.66645   5
   0  -4  -3 5.17028 1.70697   6
   0  -4  -3 4.01954 1.39283   4
   0  -4  -3 2.84259 1.49010   3
   0  -4  -3 9.53950 2.24175   3
   0   4   3 2.15361 1.69319   5
   0   4   3 3.25614 1.53050   3
   0   4   3 7.73305 1.83545   6
   0   4   3 5.17837 1.73524   3
   0   4   3 3.22801 1.24765   4
   0   4   3 4.10301 1.49138   6
   0   4   3 4.73243 3.08638   1
  -1  -4  -3 1027.83 37.6461   6
  -1  -4  -3 1006.60 37.3728   6
  -1  -4  -3 1009.85 38.3381   3
  -1  -4  -3 1021.99 43.6166   1
  -1  -4  -3 1035.27 39.1834   5
  -1  -4  -3 973.384 37.5714   4
  -1  -4  -3 1021.32 38.3429   3
   1   4   3 982.459 43.8065   1
   1   4   3 1007.11 37.7688   6
   1   4   3 965.990 37.2612   4
   1   4   3 1043.08 38.5722   3
   1   4   3 983.581 38.1895   3
   1   4   3 1000.75 37.4322   6
   1   4   3 997.504 39.3281   5
  -2  -4  -3 147.419 8.67635   5
  -2  -4  -3 150.797 7.85569   6
  -2  -4  -3 138.902 7.68773   6
  -2  -4  -3 176.928 12.8485   1
  -2  -4  -3 130.045 8.29022   3
  -2  -4  -3 152.763 8.88996   4
  -2  -4  -3 139.145 8.40088   3
   2   4   3 171.748 8.77589   4
   2   4   3 144.136 8.61461   3
   2   4   3 156.608 12.1816   1
   2   4   3 133.376 7.91568   6
   2   4   3 155.771 8.70936   3
   2   4   3 145.894 8.82653   5
   2   4   3 139.677 7.83497   6
  -3  -4  -3 2.49822 1.14307   6
  -3  -4  -3 2.55628 1.15706   6
  -3  -4  -3 2.56409 1.50810   3
  -3  -4  -3 4.55134 3.25139   1
  -3  -4  -3 7.34667 2.09000   5
  -3  -4  -3 4.73806 1.74949   3
   3   4   3 4.20129 1.68560   5
   3   4   3 4.35195 1.98715   4
   3   4   3 5.00663 1.61107   6
   3   4   3 2.69437 2.84918   1
   3   4   3 1.98565 1.25246   6
   3   4   3 6.85467 2.00456   3
   3   4   3 4.69903 1.76587   3
  -4  -4  -3 24.8105 3.50401   5
  -4  -4  -3 39.0030 7.02544   1
  -4  -4  -3 23.7646 3.72354   3
  -4  -4  -3 21.6135 3.26360   3
   4   4   3 17.4906 5.17301   1
   4   4   3 30.1960 3.81078   3
   4   4   3 27.3987 3.48130   5
   4   4   3 24.6432 3.42301   6
   4   4   3 25.4427 4.28458   4
   4   4   3 28.6997 3.64452   3
   4   4   3 20.3535 3.39600   6
  -5  -4  -3 320.941 15.6059   3
  -5  -4  -3 332.117 15.2930   5
  -5  -4  -3 338.554 22.3684   1
   5   4   3 332.458 15.1585   5
   5   4   3 288.909 19.8620   1
   5   4   3 332.639 15.8862   3
   5   4   3 329.883 16.5607   3
   5   4   3 328.630 18.6220   4
   5   4   3 331.045 15.5563   6
  -6  -4  -3 4.73740 2.28605   3
  -6  -4  -3 -0.4705 2.13307   3
   6   4   3 -1.2458 3.60590   4
   6   4   3 5.90389 6.12947   1
   6   4   3 0.21663 2.14395   6
   6   4   3 0.32229 1.94868   3
   6   4   3 3.51143 1.80213   5
   6   4   3 5.22768 2.64645   6
   6   4   3 2.46403 2.17046   3
   6   4   3 4.40246 6.06152   1
  -7  -4  -3 153.345 10.0247   3
   7   4   3 144.504 15.2714   1
   7   4   3 173.369 10.6107   3
   7   4   3 166.497 17.0035   1
   7   4   3 149.530 10.8933   6
   7   4   3 156.740 10.7066   3
   7   4   3 163.034 6.90892   5
   7   4   3 168.816 10.8416   6
  -8  -4  -3 44.1336 5.95207   3
   8   4   3 51.4965 6.39538   3
   8   4   3 37.0119 5.98140   3
   8   4   3 54.9945 11.3435   1
   8   4   3 50.5425 8.02412   6
   8   4   3 67.4823 7.41865   6
   9   4   3 59.0430 11.6272   1
   9   4   3 62.7722 5.95956   3
   9   4   3 59.0473 9.57340   6
   7  -5  -3 20.2970 6.31909   5
   7  -5  -3 27.8508 5.62196   3
   7  -5  -3 35.1135 7.58099   4
   7  -5  -3 26.6152 5.00967   3
   7  -5  -3 24.8899 11.4017   1
  -7   5   3 11.5294 12.4599   1
  -7   5   3 19.5261 5.06982   3
   6  -5  -3 788.246 33.7466   3
   6  -5  -3 810.823 33.7349   6
   6  -5  -3 714.641 36.2947   6
   6  -5  -3 767.497 37.8877   4
   6  -5  -3 759.088 35.4993   5
   6  -5  -3 768.874 41.8726   1
  -6   5   3 785.807 32.9584   3
  -6   5   3 804.292 44.9092   1
   5  -5  -3 952.711 49.3513   1
   5  -5  -3 1030.16 42.0708   6
   5  -5  -3 1086.14 42.0284   3
   5  -5  -3 1004.16 43.6444   5
   5  -5  -3 1012.57 42.9708   3
   5  -5  -3 1048.52 40.9423   6
  -5   5   3 971.342 52.0257   1
   4  -5  -3 377.919 18.5522   3
   4  -5  -3 325.296 19.3616   5
   4  -5  -3 345.933 18.5853   3
   4  -5  -3 350.013 19.8825   4
   4  -5  -3 325.420 24.1015   1
   4  -5  -3 363.988 17.8351   6
   4  -5  -3 338.957 17.2386   6
  -4   5   3 379.914 26.8031   1
  -4   5   3 344.733 18.2489   3
  -4   5   3 366.822 18.2016   3
   3  -5  -3 1.14646 1.56354   6
   3  -5  -3 1.00253 1.93561   3
   3  -5  -3 0.64901 2.29170   5
   3  -5  -3 1.93948 1.82855   6
   3  -5  -3 -3.1238 1.46664   4
   3  -5  -3 3.48398 2.16866   3
   3  -5  -3 3.19380 4.11900   1
  -3   5   3 0.67359 2.65942   4
  -3   5   3 1.12543 2.22245   3
  -3   5   3 0.80792 0.90997   6
  -3   5   3 1.75619 0.93787   6
  -3   5   3 4.55095 2.35186   3
  -3   5   3 -3.2068 4.41851   1
   2  -5  -3 85.3597 7.14512   6
   2  -5  -3 100.543 7.77052   3
   2  -5  -3 101.798 8.66377   5
   2  -5  -3 107.285 8.10471   3
   2  -5  -3 113.729 12.0797   1
   2  -5  -3 87.3123 7.50223   4
  -2   5   3 112.273 8.60079   4
  -2   5   3 99.7751 7.72405   3
  -2   5   3 97.5953 7.71732   3
  -2   5   3 96.0336 6.18475   6
  -2   5   3 97.8702 6.31689   6
   1  -5  -3 2031.16 83.2818   1
   1  -5  -3 2127.06 76.0310   6
   1  -5  -3 2071.00 76.7588   3
   1  -5  -3 2057.15 76.4282   4
   1  -5  -3 1966.70 77.0720   3
   1  -5  -3 2082.74 75.5029   6
   1  -5  -3 2146.72 78.3509   5
  -1   5   3 2027.63 83.7662   1
  -1   5   3 2227.43 77.2351   3
  -1   5   3 2155.46 76.7318   4
  -1   5   3 2120.04 79.0557   5
  -1   5   3 2232.84 75.5884   6
  -1   5   3 2099.12 76.7283   3
   0  -5  -3 0.04645 1.23418   3
   0  -5  -3 3.10441 1.62508   6
   0  -5  -3 1.47941 1.34963   6
   0  -5  -3 3.11326 2.15010   5
   0  -5  -3 6.71857 1.98854   4
   0  -5  -3 3.15649 1.55205   3
   0  -5  -3 1.82254 3.60025   1
   0   5   3 2.58896 1.42676   6
   0   5   3 0.62588 1.46670   4
   0   5   3 2.93938 1.69065   3
   0   5   3 5.19926 3.83680   1
   0   5   3 2.67674 1.31097   6
   0   5   3 0.65130 1.32123   5
   0   5   3 3.15978 1.79056   3
  -1  -5  -3 0.35697 1.53896   5
  -1  -5  -3 1.32494 1.24113   6
  -1  -5  -3 0.52839 1.27269   3
  -1  -5  -3 -1.3888 1.80005   1
  -1  -5  -3 0.31228 1.24000   3
  -1  -5  -3 2.44533 1.33325   4
   1   5   3 -0.0216 1.48552   5
   1   5   3 0.93632 1.18441   6
   1   5   3 -0.3400 0.60432   4
   1   5   3 2.99805 1.37230   3
   1   5   3 0.09689 1.14695   6
   1   5   3 1.36342 3.31136   1
   1   5   3 -0.4214 1.13442   3
  -2  -5  -3 538.459 23.1851   3
  -2  -5  -3 526.552 21.9248   6
  -2  -5  -3 585.767 23.3169   4
  -2  -5  -3 559.415 23.3325   3
  -2  -5  -3 510.220 21.7206   6
  -2  -5  -3 526.371 25.6285   5
  -2  -5  -3 537.500 28.6256   1
   2   5   3 538.380 23.1966   3
   2   5   3 542.503 23.3001   3
   2   5   3 481.501 23.1668   6
   2   5   3 516.302 23.8565   5
   2   5   3 578.079 29.0840   1
   2   5   3 541.489 22.5413   6
   2   5   3 553.513 23.8607   4
  -3  -5  -3 1295.40 47.7629   3
  -3  -5  -3 1278.39 45.3433   6
  -3  -5  -3 1368.60 54.9270   1
  -3  -5  -3 1266.49 48.0316   3
  -3  -5  -3 1271.46 48.7129   5
  -3  -5  -3 1301.68 45.5598   6
   3   5   3 1212.91 54.1864   1
   3   5   3 1246.99 47.4785   6
   3   5   3 1261.11 49.0360   5
   3   5   3 1201.94 48.0379   3
   3   5   3 1250.70 48.5175   3
   3   5   3 1272.59 48.1654   4
   3   5   3 1209.35 48.3925   6
  -4  -5  -3 2244.07 81.3371   5
  -4  -5  -3 2140.10 80.4178   3
  -4  -5  -3 2210.92 88.2097   1
  -4  -5  -3 2265.07 80.9899   3
   4   5   3 2283.66 80.1762   6
   4   5   3 2196.46 81.1799   3
   4   5   3 2180.44 79.7514   6
   4   5   3 2205.51 80.8019   3
   4   5   3 2236.07 81.9982   4
   4   5   3 2253.08 87.7055   1
   4   5   3 2320.61 81.5714   5
  -5  -5  -3 1588.96 68.6036   3
  -5  -5  -3 1788.00 66.7910   5
  -5  -5  -3 1847.49 75.2860   1
  -5  -5  -3 1763.92 66.1340   3
   5   5   3 1854.07 66.1920   6
   5   5   3 1769.94 69.1103   4
   5   5   3 1888.42 66.4406   3
   5   5   3 1866.65 66.8328   3
   5   5   3 1751.94 73.2487   1
   5   5   3 1830.56 66.7995   5
   5   5   3 1761.75 65.7161   6
  -6  -5  -3 310.975 15.8880   3
  -6  -5  -3 300.330 15.0511   3
  -6  -5  -3 303.536 15.4270   5
  -6  -5  -3 311.390 23.0579   1
   6   5   3 322.651 15.6733   6
   6   5   3 296.332 15.3716   6
   6   5   3 286.059 15.0944   5
   6   5   3 306.333 16.0583   3
   6   5   3 284.735 18.6423   4
   6   5   3 279.116 20.6684   1
  -7  -5  -3 1163.13 44.2011   3
   7   5   3 1100.54 44.1170   3
   7   5   3 1131.74 42.8871   5
   7   5   3 1069.56 44.4594   6
   7   5   3 1157.79 45.3278   3
   7   5   3 1108.27 44.5815   6
   7   5   3 1097.46 53.2481   1
  -8  -5  -3 251.441 13.0894   3
   8   5   3 249.582 14.3838   3
   8   5   3 266.593 15.4531   6
   8   5   3 250.446 14.0046   3
   8   5   3 241.213 15.4631   6
   8   5   3 252.719 22.7769   1
   9   5   3 145.207 9.22210   3
   9   5   3 123.039 9.63698   3
   9   5   3 120.401 14.9483   1
   7  -6  -3 260.440 15.9320   3
   7  -6  -3 235.898 17.2218   3
   7  -6  -3 243.727 25.9481   1
   7  -6  -3 234.169 16.2223   6
  -7   6   3 231.161 29.9094   1
   6  -6  -3 12.2915 4.67741   3
   6  -6  -3 21.8338 6.18634   4
   6  -6  -3 25.7714 6.46851   5
   6  -6  -3 16.5557 5.37710   3
   6  -6  -3 14.7580 5.75134   6
   6  -6  -3 7.66958 11.6729   1
  -6   6   3 8.30406 14.2186   1
   5  -6  -3 66.9891 8.15485   6
   5  -6  -3 61.0414 9.50811   5
   5  -6  -3 78.3518 15.2577   1
   5  -6  -3 71.9217 9.31319   4
   5  -6  -3 76.1495 8.07601   6
   5  -6  -3 83.6315 8.91920   3
   5  -6  -3 66.9682 8.01332   3
  -5   6   3 62.6393 7.55862   3
  -5   6   3 73.5571 16.8092   1
   4  -6  -3 2.16617 3.51135   5
   4  -6  -3 -7.8233 6.99296   1
   4  -6  -3 4.77293 3.38157   6
   4  -6  -3 4.64146 2.41585   3
   4  -6  -3 4.12122 2.30279   6
   4  -6  -3 5.52533 3.03574   3
   4  -6  -3 -1.3825 2.69369   4
  -4   6   3 4.61579 3.29112   3
  -4   6   3 -9.4223 8.30847   1
   3  -6  -3 216.517 12.5125   6
   3  -6  -3 190.009 14.0100   5
   3  -6  -3 200.550 13.1085   3
   3  -6  -3 213.767 13.9780   4
   3  -6  -3 181.830 12.4150   6
   3  -6  -3 201.888 13.7970   3
   3  -6  -3 210.483 19.2761   1
  -3   6   3 218.998 13.5219   3
  -3   6   3 190.408 13.1169   3
  -3   6   3 204.725 10.0873   6
  -3   6   3 204.120 14.6299   4
  -3   6   3 201.234 10.0438   6
  -3   6   3 190.448 19.7060   1
   2  -6  -3 195.235 12.0047   6
   2  -6  -3 193.521 12.4708   4
   2  -6  -3 206.344 12.7150   3
   2  -6  -3 188.749 13.3228   5
   2  -6  -3 204.884 11.6248   6
   2  -6  -3 206.904 12.8984   3
   2  -6  -3 206.760 18.1577   1
  -2   6   3 187.253 13.8538   5
  -2   6   3 198.129 12.6771   3
  -2   6   3 199.040 10.8645   6
  -2   6   3 179.910 12.5723   4
  -2   6   3 199.241 10.5766   6
  -2   6   3 185.502 12.3352   3
  -2   6   3 199.588 19.5845   1
   1  -6  -3 353.107 17.8228   4
   1  -6  -3 368.766 19.7782   5
   1  -6  -3 387.156 17.7745   6
   1  -6  -3 351.724 18.5047   3
   1  -6  -3 380.535 19.0083   3
   1  -6  -3 359.475 17.9362   6
   1  -6  -3 374.039 24.6475   1
  -1   6   3 362.561 18.7448   3
  -1   6   3 401.043 20.8419   5
  -1   6   3 359.370 18.2225   4
  -1   6   3 370.534 17.6052   6
  -1   6   3 375.808 17.1228   6
  -1   6   3 380.621 25.3921   1
  -1   6   3 385.286 18.9423   3
   0  -6  -3 543.906 28.2197   3
   0  -6  -3 569.582 27.1585   5
   0  -6  -3 607.383 24.9799   6
   0  -6  -3 529.374 25.7000   3
   0  -6  -3 543.338 26.2904   4
   0  -6  -3 633.645 32.7709   1
   0  -6  -3 566.533 25.1968   6
   0   6   3 676.387 26.8124   3
   0   6   3 597.152 25.0168   4
   0   6   3 608.958 27.8624   5
   0   6   3 596.454 25.9899   3
   0   6   3 574.932 24.5800   6
  -1  -6  -3 1945.11 70.3915   6
  -1  -6  -3 1915.43 72.5773   5
  -1  -6  -3 1957.38 79.1739   1
  -1  -6  -3 1890.88 69.9440   4
  -1  -6  -3 1866.57 69.9051   6
  -1  -6  -3 1915.06 71.3838   3
  -1  -6  -3 1969.87 71.6200   3
   1   6   3 1967.12 71.6766   3
   1   6   3 1881.02 71.2780   3
   1   6   3 1833.88 69.5139   4
   1   6   3 2061.00 80.0129   1
   1   6   3 1948.65 72.6438   6
  -2  -6  -3 78.7400 10.6950   1
  -2  -6  -3 104.873 7.71912   3
  -2  -6  -3 95.8448 6.60312   6
  -2  -6  -3 107.382 7.79975   3
  -2  -6  -3 93.5725 6.98938   6
  -2  -6  -3 92.0810 7.09093   4
  -2  -6  -3 83.4515 7.78830   5
   2   6   3 91.4453 11.5591   1
   2   6   3 95.1779 7.37164   3
   2   6   3 87.5990 6.50172   4
   2   6   3 84.7847 6.91789   6
   2   6   3 86.3404 6.73741   6
   2   6   3 92.7047 9.51401   5
   2   6   3 92.3735 7.52298   3
  -3  -6  -3 103.366 6.56700   6
  -3  -6  -3 98.0625 7.78757   3
  -3  -6  -3 107.242 9.47765   4
  -3  -6  -3 94.6679 8.20609   5
  -3  -6  -3 95.9154 6.53442   6
  -3  -6  -3 101.206 7.81351   3
  -3  -6  -3 76.5404 11.0167   1
   3   6   3 87.6397 11.4208   1
   3   6   3 97.7068 7.93272   3
   3   6   3 86.1261 9.15474   5
   3   6   3 91.6372 7.14012   4
   3   6   3 93.7462 7.48097   6
   3   6   3 102.025 7.30837   6
   3   6   3 99.8070 7.87736   3
  -4  -6  -3 885.622 42.4902   1
  -4  -6  -3 858.052 30.4021   6
  -4  -6  -3 834.278 34.9861   3
  -4  -6  -3 838.574 36.2269   5
  -4  -6  -3 870.234 30.2771   6
  -4  -6  -3 887.409 34.9458   3
   4   6   3 872.927 46.1675   1
   4   6   3 845.249 35.5587   3
   4   6   3 859.649 34.9557   4
   4   6   3 849.529 34.2101   6
   4   6   3 848.542 38.8428   5
   4   6   3 845.702 34.5535   6
   4   6   3 825.970 35.1990   3
  -5  -6  -3 19.0940 3.72415   3
  -5  -6  -3 20.5520 3.88146   3
  -5  -6  -3 19.5355 4.84874   5
  -5  -6  -3 27.6053 8.56224   1
   5   6   3 22.7699 4.14600   6
   5   6   3 23.9613 4.00596   6
   5   6   3 26.3364 4.20165   3
   5   6   3 23.4193 4.98117   4
   5   6   3 20.9210 7.65689   1
   5   6   3 15.3971 3.56519   3
  -6  -6  -3 49.9445 10.9467   1
  -6  -6  -3 51.6012 6.04353   3
  -6  -6  -3 49.4563 5.95370   3
  -6  -6  -3 40.4457 6.37647   5
   6   6   3 63.0865 6.69949   3
   6   6   3 44.0729 5.59316   6
   6   6   3 50.1115 7.64476   4
   6   6   3 42.7479 6.02320   3
   6   6   3 40.2748 6.03244   6
  -7  -6  -3 11.2503 9.53193   1
   7   6   3 6.05967 7.09073   1
   7   6   3 8.83393 3.30971   6
   7   6   3 0.63923 2.61066   3
   7   6   3 -1.1947 2.47319   3
   7   6   3 2.85073 3.43500   6
   7   6   3 6.88905 3.07958   5
  -8  -6  -3 75.3930 7.63841   3
   8   6   3 70.2659 7.09488   5
   8   6   3 53.3689 13.2970   1
   8   6   3 74.7615 7.50214   3
   8   6   3 86.0927 7.74361   3
   8   6   3 73.1943 8.43834   6
   9   6   3 80.8568 9.94465   6
   9   6   3 78.4393 7.18541   3
   9   6   3 68.2003 12.8121   1
   6  -7  -3 15.2842 6.73867   5
   6  -7  -3 29.7840 6.66979   6
   6  -7  -3 25.5822 14.8355   1
   6  -7  -3 33.6203 8.64989   3
   6  -7  -3 25.6966 7.06260   4
   6  -7  -3 31.3858 6.25525   3
  -6   7   3 25.8273 6.31587   3
  -6   7   3 38.6820 17.9752   1
   5  -7  -3 52.9508 8.81266   3
   5  -7  -3 31.9742 7.02687   4
   5  -7  -3 42.8859 6.99343   3
   5  -7  -3 47.2681 8.33048   5
   5  -7  -3 24.7308 12.4103   1
   5  -7  -3 30.2018 6.70496   6
  -5   7   3 46.3186 16.6942   1
  -5   7   3 35.3093 6.65250   3
   4  -7  -3 394.205 21.9413   6
   4  -7  -3 400.675 23.1438   3
   4  -7  -3 408.100 30.3825   1
   4  -7  -3 373.820 25.7961   4
   4  -7  -3 415.199 21.3752   6
  -4   7   3 425.071 22.3871   3
  -4   7   3 472.857 35.7923   1
   3  -7  -3 320.955 19.1606   3
   3  -7  -3 335.496 20.1913   5
   3  -7  -3 372.116 18.6363   6
   3  -7  -3 358.685 19.8355   4
   3  -7  -3 326.741 26.6264   1
   3  -7  -3 365.125 20.2703   3
  -3   7   3 358.070 16.1571   6
  -3   7   3 305.178 20.1983   4
  -3   7   3 340.307 20.0214   3
  -3   7   3 339.599 19.3134   3
  -3   7   3 328.604 15.6782   6
  -3   7   3 348.019 21.5206   5
   2  -7  -3 161.191 12.4222   5
   2  -7  -3 131.361 10.0231   6
   2  -7  -3 130.671 10.3751   6
   2  -7  -3 171.732 17.6012   1
   2  -7  -3 139.410 10.9156   3
   2  -7  -3 175.467 14.4832   3
   2  -7  -3 139.881 10.6484   4
  -2   7   3 138.527 9.65160   6
  -2   7   3 160.370 13.4434   5
  -2   7   3 132.960 10.9604   3
  -2   7   3 138.545 9.08188   6
  -2   7   3 138.414 12.6688   4
  -2   7   3 137.105 17.6898   1
   1  -7  -3 152.030 11.1632   3
   1  -7  -3 150.222 11.7905   5
   1  -7  -3 155.426 11.2066   3
   1  -7  -3 148.133 10.2562   4
   1  -7  -3 154.276 10.7824   6
  -1   7   3 157.239 12.4456   5
  -1   7   3 140.952 10.8124   3
  -1   7   3 167.065 10.4332   6
  -1   7   3 144.551 17.3057   1
  -1   7   3 154.015 9.87276   6
  -1   7   3 146.744 10.6969   4
  -1   7   3 130.527 10.6456   3
   0  -7  -3 34.6526 4.14311   4
   0  -7  -3 27.5983 4.22876   6
   0  -7  -3 18.5233 4.09864   5
   0  -7  -3 25.2382 4.72594   6
   0  -7  -3 26.4243 4.17111   3
   0  -7  -3 21.7938 4.46137   3
   0  -7  -3 37.1294 7.97858   1
   0   7   3 31.3900 5.56906   5
   0   7   3 21.6378 5.18341   3
   0   7   3 17.1796 7.64525   1
   0   7   3 33.7375 4.33589   6
   0   7   3 24.1691 4.00940   4
   0   7   3 28.1026 4.74425   6
   0   7   3 17.3595 4.26185   3
  -1  -7  -3 210.858 13.1422   3
  -1  -7  -3 187.644 18.1027   1
  -1  -7  -3 210.496 11.9295   4
  -1  -7  -3 228.516 12.3091   6
  -1  -7  -3 224.378 13.4763   3
  -1  -7  -3 207.115 12.3501   6
  -1  -7  -3 204.522 13.8273   5
   1   7   3 234.886 12.9344   6
   1   7   3 213.726 13.1926   3
   1   7   3 190.566 11.5424   4
   1   7   3 204.285 14.1151   5
   1   7   3 271.993 20.8402   1
   1   7   3 204.773 11.9196   6
   1   7   3 245.139 13.8538   3
  -2  -7  -3 220.697 13.5871   3
  -2  -7  -3 234.871 12.9029   6
  -2  -7  -3 232.285 13.7402   3
  -2  -7  -3 230.699 14.7175   5
  -2  -7  -3 233.333 13.1432   4
  -2  -7  -3 238.485 19.5723   1
  -2  -7  -3 256.584 14.3419   6
   2   7   3 219.499 13.5664   3
   2   7   3 235.350 13.9673   3
   2   7   3 233.906 19.5596   1
   2   7   3 221.759 12.1579   4
   2   7   3 235.633 12.9352   6
   2   7   3 243.551 13.4335   6
   2   7   3 244.481 15.3264   5
  -3  -7  -3 36.3681 4.07234   6
  -3  -7  -3 35.5332 8.82103   1
  -3  -7  -3 33.2025 4.17988   6
  -3  -7  -3 32.8832 5.49442   5
  -3  -7  -3 43.3358 5.29907   4
  -3  -7  -3 41.0454 5.21392   3
  -3  -7  -3 33.4448 4.95799   3
   3   7   3 45.0491 6.24649   5
   3   7   3 34.1080 4.38624   4
   3   7   3 38.0718 4.85549   6
   3   7   3 36.0873 5.17019   3
   3   7   3 33.8128 8.28015   1
   3   7   3 35.0853 4.85276   6
   3   7   3 33.2771 4.98234   3
  -4  -7  -3 515.270 31.9085   1
  -4  -7  -3 494.683 25.5511   5
  -4  -7  -3 513.177 24.3315   3
  -4  -7  -3 497.722 20.2960   6
  -4  -7  -3 515.051 20.3740   6
   4   7   3 521.358 23.4535   6
   4   7   3 516.263 25.4611   5
   4   7   3 478.154 23.9863   3
   4   7   3 538.636 24.5008   3
   4   7   3 569.277 23.4437   6
   4   7   3 514.541 31.9696   1
   4   7   3 532.891 23.6255   4
  -5  -7  -3 35.9369 8.90546   1
  -5  -7  -3 22.0390 4.11542   3
  -5  -7  -3 32.6899 6.26418   5
  -5  -7  -3 29.3600 4.93165   3
   5   7   3 27.9282 4.59409   3
   5   7   3 27.2667 4.61542   3
   5   7   3 36.4384 4.97480   6
   5   7   3 30.8310 5.39282   4
   5   7   3 22.5006 4.57993   6
   5   7   3 30.1140 5.46716   5
   5   7   3 22.3337 7.46644   1
  -6  -7  -3 780.037 43.4592   1
  -6  -7  -3 740.146 35.7330   5
   6   7   3 836.646 34.1798   6
   6   7   3 784.934 35.0141   3
   6   7   3 806.205 34.7000   3
   6   7   3 798.777 35.4999   5
   6   7   3 826.284 33.5831   6
   6   7   3 810.281 36.7676   4
  -7  -7  -3 261.882 16.5998   5
  -7  -7  -3 245.392 14.7414   3
  -7  -7  -3 244.895 24.4822   1
   7   7   3 254.814 16.1131   5
   7   7   3 260.102 15.2091   6
   7   7   3 254.074 15.5208   3
   7   7   3 262.769 22.3538   1
   7   7   3 270.467 15.7676   6
   7   7   3 257.305 15.2166   3
   8   7   3 336.168 27.5790   1
   8   7   3 308.395 18.9857   6
   8   7   3 365.290 18.5284   3
   8   7   3 321.050 18.9036   6
   8   7   3 329.067 17.8743   3
   8   7   3 331.314 18.3809   5
   6  -8  -3 193.212 15.4949   6
   6  -8  -3 189.783 16.7875   3
   6  -8  -3 193.668 28.0293   1
   6  -8  -3 183.755 15.1358   3
  -6   8   3 176.273 16.6143   3
  -6   8   3 204.816 30.8383   1
   5  -8  -3 22.0328 5.55484   3
   5  -8  -3 23.6257 13.2044   1
   5  -8  -3 23.6158 6.59447   6
   5  -8  -3 24.0099 6.35808   4
   5  -8  -3 34.8974 8.65603   3
  -5   8   3 13.6757 5.69731   3
   4  -8  -3 74.4620 9.43440   4
   4  -8  -3 78.9561 9.12777   3
   4  -8  -3 59.5249 9.50559   5
   4  -8  -3 55.6833 13.9843   1
   4  -8  -3 62.2000 9.60225   3
  -4   8   3 60.0538 5.01698   6
  -4   8   3 69.6822 4.98790   6
  -4   8   3 66.0083 8.93373   3
  -4   8   3 86.0055 17.7764   1
   3  -8  -3 12.4550 3.99565   4
   3  -8  -3 4.89197 3.25101   3
   3  -8  -3 14.9164 9.53178   1
   3  -8  -3 12.9891 4.36950   5
   3  -8  -3 6.90913 3.25407   6
   3  -8  -3 0.04145 3.52976   3
  -3   8   3 6.30711 9.82809   1
  -3   8   3 5.48137 2.57852   6
  -3   8   3 1.40289 4.16520   5
  -3   8   3 10.7522 3.43935   6
  -3   8   3 6.37546 3.85375   3
   2  -8  -3 39.6629 6.75859   6
   2  -8  -3 29.2209 5.81422   3
   2  -8  -3 37.2780 5.60356   4
   2  -8  -3 41.7792 6.93816   3
   2  -8  -3 42.4828 11.5748   1
   2  -8  -3 62.8106 8.18393   5
   2  -8  -3 33.4880 5.73877   6
  -2   8   3 40.0997 5.51239   6
  -2   8   3 55.1660 8.12269   5
  -2   8   3 44.3449 6.11393   6
  -2   8   3 49.6803 8.83143   3
  -2   8   3 33.6240 6.25929   3
  -2   8   3 38.6197 6.84610   4
  -2   8   3 22.2847 10.9070   1
   1  -8  -3 341.047 27.5072   1
   1  -8  -3 370.865 20.5702   3
   1  -8  -3 352.456 21.1028   5
   1  -8  -3 358.554 20.6800   3
   1  -8  -3 342.678 21.5778   6
   1  -8  -3 368.570 19.0958   6
   1  -8  -3 374.206 19.3156   4
  -1   8   3 375.036 20.9532   3
  -1   8   3 345.235 20.2613   3
  -1   8   3 375.257 19.0844   6
  -1   8   3 337.283 19.2934   4
  -1   8   3 368.184 18.4356   6
  -1   8   3 389.593 28.8020   1
  -1   8   3 348.457 21.9279   5
   0  -8  -3 37.7457 10.1449   1
   0  -8  -3 44.8727 6.47281   3
   0  -8  -3 53.9835 6.06765   6
   0  -8  -3 49.9314 6.32436   6
   0  -8  -3 40.3320 5.32404   4
   0  -8  -3 33.1178 6.59859   5
   0  -8  -3 41.7405 6.11722   3
   0   8   3 43.4206 7.22724   5
   0   8   3 43.5336 5.59773   6
   0   8   3 31.3238 5.22268   6
   0   8   3 48.2168 5.84913   4
   0   8   3 50.5706 6.73850   3
   0   8   3 46.5186 6.62515   3
   0   8   3 34.8547 10.3383   1
  -1  -8  -3 1475.51 57.8607   3
  -1  -8  -3 1438.70 59.5968   5
  -1  -8  -3 1468.46 56.4616   6
  -1  -8  -3 1469.84 55.1526   6
  -1  -8  -3 1507.20 55.1665   4
  -1  -8  -3 1513.89 67.5265   1
  -1  -8  -3 1431.93 58.0910   3
   1   8   3 1446.30 56.9205   6
   1   8   3 1473.34 57.8733   3
   1   8   3 1440.39 60.3516   5
   1   8   3 1397.90 55.4589   4
   1   8   3 1416.91 68.2358   1
   1   8   3 1445.50 58.2596   3
   1   8   3 1417.75 55.9035   6
  -2  -8  -3 2349.00 83.0116   3
  -2  -8  -3 2219.49 92.5097   1
  -2  -8  -3 2295.49 80.2453   6
  -2  -8  -3 2234.12 80.6399   4
  -2  -8  -3 2191.02 83.9588   3
  -2  -8  -3 2214.87 85.3484   5
  -2  -8  -3 2154.72 82.0267   6
   2   8   3 2043.93 80.9145   4
   2   8   3 2268.16 81.7055   6
   2   8   3 2206.27 93.1605   1
   2   8   3 2167.62 84.1279   3
   2   8   3 2202.34 83.6857   3
   2   8   3 2192.38 86.3449   5
  -3  -8  -3 407.089 20.5933   3
  -3  -8  -3 399.275 18.6995   6
  -3  -8  -3 395.273 20.0794   4
  -3  -8  -3 374.803 22.9084   3
  -3  -8  -3 371.379 21.6714   5
  -3  -8  -3 403.681 28.0041   1
   3   8   3 384.536 20.6237   3
   3   8   3 425.323 21.1075   3
   3   8   3 402.084 20.1744   6
   3   8   3 362.194 19.2380   6
   3   8   3 419.973 18.8457   4
   3   8   3 388.635 22.2768   5
   3   8   3 324.154 30.8485   1
  -4  -8  -3 240.031 11.5319   6
  -4  -8  -3 242.159 14.7421   3
  -4  -8  -3 244.529 14.7965   3
  -4  -8  -3 239.088 16.1493   5
  -4  -8  -3 257.488 21.7080   1
  -4  -8  -3 232.491 11.5748   6
   4   8   3 216.722 14.6410   3
   4   8   3 240.010 16.2698   5
   4   8   3 235.573 14.9196   3
   4   8   3 231.260 21.5228   1
   4   8   3 229.741 14.1160   6
   4   8   3 232.010 13.8705   6
   4   8   3 214.114 13.2023   4
  -5  -8  -3 1545.36 60.8914   3
  -5  -8  -3 1510.54 71.2220   1
  -5  -8  -3 1563.89 63.8014   5
   5   8   3 1588.93 70.2787   1
   5   8   3 1475.71 60.7247   3
   5   8   3 1531.63 60.2786   6
   5   8   3 1571.40 61.2516   3
   5   8   3 1587.72 62.9059   5
   5   8   3 1572.50 59.2988   6
   5   8   3 1520.14 60.1505   4
  -6  -8  -3 27.6242 5.29252   3
  -6  -8  -3 45.9975 7.83650   5
   6   8   3 46.8611 6.35798   6
   6   8   3 48.5515 6.38643   3
   6   8   3 35.1404 6.76315   5
   6   8   3 50.7581 6.68865   3
   6   8   3 53.1379 7.32684   4
  -7  -8  -3 42.2953 7.10623   3
  -7  -8  -3 30.4810 7.58407   5
   7   8   3 41.7909 7.95627   3
   7   8   3 55.7655 7.27085   3
   7   8   3 53.0116 7.47696   6
   7   8   3 37.1737 13.2018   1
   7   8   3 50.8737 7.77708   6
   7   8   3 45.7075 8.17376   5
  -8  -8  -3 36.5559 6.82649   3
   8   8   3 49.7032 7.08117   3
[truncated: 1,083,063 more chars]
