# Supplementary material for: Synthesis, crystal structure and Hirshfeld surface analysis of 5-methyl-1H-pyrazol-3-yl 4-nitro­benzene­sulfonate at 90 K
Source: Acta Crystallogr E Crystallogr Commun. 2024 Nov 28;80(Pt 12):1354–8. doi: 10.1107/S205698902401140X (PMC11789184; doi:10.1107/S205698902401140X)
Supplement: Supplementary file 2 [file e-80-01354-Isup2.hkl]

data_I                                                                          
_shelx_title ' m22272 : space group mP1bar'                                     
_shelx_refln_list_code          4                                               
_shelx_F_calc_maximum       98.40                                               
_exptl_crystal_F_000       584.00                                               
_reflns_d_resolution_high  0.7690                                               
                                                                                
loop_                                                                           
 _space_group_symop_operation_xyz                                               
 'x, y, z'                                                                      
 '-x, -y, -z'                                                                   
                                                                                
_cell_length_a     7.0823                                                       
_cell_length_b    11.7865                                                       
_cell_length_c    15.8999                                                       
_cell_angle_alpha  68.340                                                       
_cell_angle_beta   81.516                                                       
_cell_angle_gamma  76.435                                                       
                                                                                
_shelx_F_squared_multiplier     1.000                                           
                                                                                
loop_                                                                           
 _refln_index_h                                                                 
 _refln_index_k                                                                 
 _refln_index_l                                                                 
 _refln_F_squared_calc                                                          
 _refln_F_squared_meas                                                          
 _refln_F_squared_sigma                                                         
 _refln_observed_status                                                         
   2   0   0       1811.12       1820.57        28.39 o                         
   3   0   0        837.40        869.65        10.67 o                         
   4   0   0         39.26         32.37         1.05 o                         
   5   0   0        193.05        186.24         3.03 o                         
   6   0   0        558.01        545.42         7.01 o                         
   7   0   0        170.62        180.26         3.11 o                         
   8   0   0         21.98         32.07         2.76 o                         
  -8   1   0          4.95          7.52         1.46 o                         
  -7   1   0         60.17         58.95         4.21 o                         
  -6   1   0        643.47        604.39         8.32 o                         
  -5   1   0        257.10        245.94         3.90 o                         
  -4   1   0        283.80        293.69         4.49 o                         
  -3   1   0        308.74        389.56         6.02 o                         
  -1   1   0        194.43        187.62         2.24 o                         
   0   1   0        247.79        206.86         8.75 o                         
   1   1   0       1445.00       1427.16        24.99 o                         
   2   1   0          0.35          3.24         0.61 o                         
   3   1   0        300.23        258.55         4.46 o                         
   4   1   0       1815.56       1903.34        25.51 o                         
   5   1   0         30.66         27.35         0.97 o                         
   6   1   0          5.38          8.34         0.73 o                         
   7   1   0         12.32         13.27         1.02 o                         
   8   1   0          5.34          5.02         1.42 o                         
   9   1   0         45.41         45.72         5.89 o                         
  -8   2   0         25.08         25.41         2.14 o                         
  -7   2   0          0.09         -0.10         0.85 o                         
  -6   2   0        158.84        162.28         3.31 o                         
  -5   2   0       1797.82       1854.00        23.37 o                         
  -4   2   0        924.86        974.29        13.05 o                         
  -3   2   0          1.35          1.40         0.52 o                         
  -2   2   0         69.02         28.74         1.12 o                         
  -1   2   0        943.55        923.98         9.19 o                         
   0   2   0        785.82        791.08         7.82 o                         
   2   2   0         52.95         41.23         0.98 o                         
   3   2   0       1584.36       1464.06        18.54 o                         
   4   2   0        885.86        974.32        13.65 o                         
   5   2   0         49.92         50.38         1.24 o                         
   6   2   0        176.70        172.91         3.44 o                         
   7   2   0        171.62        178.94         3.92 o                         
   8   2   0        105.91        103.67         7.34 o                         
   9   2   0        129.36        125.90         8.24 o                         
  -8   3   0         26.62         29.52         3.00 o                         
  -7   3   0          0.60         -0.96         0.96 o                         
  -6   3   0       1371.90       1352.26        18.36 o                         
  -5   3   0        467.66        471.41         8.72 o                         
  -4   3   0        522.94        505.64         8.04 o                         
  -3   3   0        666.70        667.72         9.11 o                         
  -2   3   0        354.38        318.62         4.19 o                         
  -1   3   0       3139.94       3066.34        36.15 o                         
   0   3   0        251.62        276.21         3.78 o                         
   1   3   0         63.24         59.02         1.14 o                         
   2   3   0       1795.84       1855.39        19.93 o                         
   3   3   0          7.45         13.61         0.82 o                         
   4   3   0        736.56        799.00         9.64 o                         
   5   3   0        423.03        398.61         5.62 o                         
   6   3   0         97.31         85.34         2.28 o                         
   7   3   0         13.16         17.52         1.58 o                         
   8   3   0         88.43         97.52         4.11 o                         
   9   3   0         13.40         15.03         3.68 o                         
  -8   4   0       1079.50       1072.78        31.87 o                         
  -7   4   0          0.19          1.83         1.76 o                         
  -6   4   0        563.81        584.38        10.64 o                         
  -5   4   0          2.10          2.98         1.04 o                         
  -4   4   0         16.90         11.90         1.20 o                         
  -3   4   0       1270.77       1265.33        13.83 o                         
  -2   4   0          2.15          1.54         0.64 o                         
  -1   4   0       1812.75       1966.19        20.09 o                         
   0   4   0       1492.29       1450.17        14.45 o                         
   1   4   0        471.71        464.29         5.32 o                         
   2   4   0        990.95       1017.28        10.32 o                         
   3   4   0         63.46         97.82         2.13 o                         
   4   4   0          0.50          0.76         0.43 o                         
   5   4   0        191.01        190.50         3.14 o                         
   6   4   0        616.02        623.10         8.93 o                         
   7   4   0          0.40          1.60         0.79 o                         
   8   4   0        209.45        212.59         6.53 o                         
   9   4   0          0.25         -2.57         2.57 o                         
  -7   5   0          0.12         -2.09         3.32 o                         
  -6   5   0         94.21         98.48         3.86 o                         
  -5   5   0         22.20         17.32         1.70 o                         
  -4   5   0       1319.49       1292.53        15.12 o                         
  -3   5   0         66.88         61.31         1.94 o                         
  -2   5   0        268.24        275.08         4.15 o                         
  -1   5   0        572.19        515.54         6.36 o                         
   0   5   0        180.05        168.47         2.90 o                         
   1   5   0         15.87         22.74         0.91 o                         
   2   5   0         93.52        123.74         2.22 o                         
   3   5   0          0.22          0.57         0.44 o                         
   4   5   0          3.17          1.99         0.58 o                         
   5   5   0          0.20          1.25         0.56 o                         
   6   5   0       2312.85       2281.38        25.06 o                         
   7   5   0        159.81        169.01         3.73 o                         
   8   5   0        192.20        195.74         7.12 o                         
  -7   6   0        140.46        125.93         7.44 o                         
  -6   6   0         22.62         19.53         2.53 o                         
  -5   6   0        374.02        442.67         9.13 o                         
  -4   6   0        358.27        367.40         6.08 o                         
  -3   6   0        617.68        637.10         8.77 o                         
  -2   6   0          9.72          7.42         0.86 o                         
  -1   6   0        254.92        305.17         4.56 o                         
   0   6   0         38.67         60.61         1.99 o                         
   1   6   0          5.78          3.14         0.63 o                         
   2   6   0        467.67        479.00         6.45 o                         
   3   6   0        265.80        289.14         4.27 o                         
   4   6   0       1556.12       1522.99        18.62 o                         
   5   6   0        407.79        437.96         6.84 o                         
   6   6   0        101.19        108.66         2.65 o                         
   7   6   0        703.44        710.86        10.56 o                         
   8   6   0         53.44         50.41         2.32 o                         
  -6   7   0         18.20         18.93         2.83 o                         
  -5   7   0        158.56        148.47         5.26 o                         
  -4   7   0        246.84        233.72         5.42 o                         
  -3   7   0         10.36         14.91         1.42 o                         
  -2   7   0        298.98        294.85         4.90 o                         
  -1   7   0        274.84        289.80         4.66 o                         
   0   7   0       1874.39       1835.04        19.75 o                         
   1   7   0          4.08          9.65         0.83 o                         
   2   7   0        115.72        147.36         2.93 o                         
   3   7   0        184.22        165.92         3.01 o                         
   4   7   0         57.63         67.73         2.20 o                         
   5   7   0        216.79        204.76         4.29 o                         
   6   7   0          2.02          0.04         0.91 o                         
   7   7   0          6.05          8.26         1.29 o                         
   8   7   0         99.67         96.11         4.24 o                         
  -6   8   0          6.35         10.28         2.95 o                         
  -5   8   0         51.86         41.08         3.67 o                         
  -4   8   0        124.44        125.77         3.80 o                         
  -3   8   0          5.04          2.57         1.30 o                         
  -2   8   0        909.81        879.19        11.37 o                         
  -1   8   0        582.12        571.64         8.13 o                         
   0   8   0        110.14        122.69         3.17 o                         
   1   8   0         79.52         83.13         2.36 o                         
   2   8   0         11.54         16.86         1.09 o                         
   3   8   0        632.30        653.91         8.03 o                         
   4   8   0         53.81         50.65         2.41 o                         
   5   8   0       1438.08       1434.45        19.30 o                         
   6   8   0         72.94         74.68         3.01 o                         
   7   8   0         59.86         60.76         3.07 o                         
   8   8   0         63.90         73.39         4.81 o                         
  -5   9   0         72.71         69.68         3.50 o                         
  -4   9   0         83.03         81.84         3.56 o                         
  -3   9   0        114.05         96.73         4.12 o                         
  -2   9   0        211.87        203.66         5.71 o                         
  -1   9   0          2.46          2.59         1.39 o                         
   0   9   0        607.44        580.36         9.17 o                         
   1   9   0       1097.54       1090.38        12.74 o                         
   2   9   0        147.90        162.26         3.45 o                         
   3   9   0        322.39        332.14         5.87 o                         
   4   9   0          4.13          7.51         1.32 o                         
   5   9   0         19.57         17.42         1.69 o                         
   6   9   0         44.18         44.90         2.76 o                         
   7   9   0        455.05        461.31        10.55 o                         
   8   9   0        199.62        203.63         7.32 o                         
  -5  10   0          4.49          8.83         3.05 o                         
  -4  10   0         63.33         67.96         3.81 o                         
  -3  10   0        659.10        666.08        12.39 o                         
  -2  10   0         44.88         43.19         3.46 o                         
  -1  10   0       1862.23       1833.49        32.68 o                         
   0  10   0        254.80        250.56         5.92 o                         
   1  10   0        757.60        744.18        11.70 o                         
   2  10   0         17.02         15.09         1.53 o                         
   3  10   0         95.58        122.25         3.58 o                         
   4  10   0        379.07        385.14         7.18 o                         
   5  10   0        176.97        178.57         5.76 o                         
   6  10   0          3.94          1.68         2.51 o                         
   7  10   0          1.83          2.88         1.97 o                         
  -4  11   0         59.66         62.85         5.14 o                         
  -3  11   0         78.19         79.49         4.48 o                         
  -2  11   0        106.78        111.21         5.31 o                         
  -1  11   0          9.96          7.29         2.22 o                         
   0  11   0        582.48        564.40        15.97 o                         
   1  11   0         40.51         34.03         2.46 o                         
   2  11   0          4.90          6.43         1.38 o                         
   3  11   0       2237.49       2236.00        29.38 o                         
   4  11   0         69.06         67.34         3.24 o                         
   5  11   0        121.12        126.42         4.96 o                         
   6  11   0         64.28         61.72         3.79 o                         
   7  11   0         58.24         49.53         6.80 o                         
  -3  12   0        114.67        112.33         6.04 o                         
  -2  12   0        266.08        269.92         8.23 o                         
  -1  12   0        232.41        221.05         7.57 o                         
   0  12   0        173.51        156.21         6.63 o                         
   1  12   0          2.12          3.45         1.70 o                         
   2  12   0         49.05         49.73         3.33 o                         
   3  12   0        143.01        149.81         4.43 o                         
   4  12   0          4.57          4.53         1.67 o                         
   5  12   0         34.35         40.15         4.30 o                         
   6  12   0        322.51        337.11        12.92 o                         
  -2  13   0         75.93         64.48        11.31 o                         
  -1  13   0         12.97          9.19         3.70 o                         
   0  13   0          5.53          6.51         2.13 o                         
   1  13   0         11.33          8.79         2.08 o                         
   2  13   0         10.52         19.99         2.65 o                         
   3  13   0         12.73         18.65         2.26 o                         
   4  13   0        438.72        443.94        13.23 o                         
   5  13   0        116.15        125.69         8.24 o                         
   1  14   0         16.48         20.05         2.95 o                         
   2  14   0         77.84         78.65         5.51 o                         
   3  14   0          0.30          0.64         2.16 o                         
  -4 -13   1          1.65          5.95         2.43 o                         
  -3 -13   1         24.08         24.20         2.71 o                         
  -2 -13   1          2.68          2.17         2.41 o                         
  -1 -13   1         47.01         50.89         4.66 o                         
   0 -13   1         46.44         37.62         3.33 o                         
   1 -13   1         93.31         87.36         5.45 o                         
  -5 -12   1        120.77        114.02         5.24 o                         
  -4 -12   1         64.36         61.62         3.24 o                         
  -3 -12   1          5.40          5.27         2.27 o                         
  -2 -12   1         35.27         31.78         2.72 o                         
  -1 -12   1        302.24        296.32         7.37 o                         
   0 -12   1        448.47        440.01        10.27 o                         
   1 -12   1         64.75         64.27         4.05 o                         
   2 -12   1        212.92        218.27         8.44 o                         
   3 -12   1          0.28          1.75         3.06 o                         
  -6 -11   1         25.26         27.55         2.76 o                         
  -5 -11   1        202.35        222.95         6.68 o                         
  -4 -11   1         52.16         53.24         2.78 o                         
  -3 -11   1          0.99          0.74         1.23 o                         
  -2 -11   1         16.98         17.13         1.83 o                         
  -1 -11   1        602.61        593.15        11.17 o                         
   0 -11   1        449.64        452.62         9.29 o                         
   1 -11   1         21.13         15.45         2.57 o                         
   2 -11   1        402.96        425.42        10.06 o                         
   3 -11   1         14.63         15.92         2.92 o                         
   4 -11   1         17.82         11.30         2.87 o                         
  -7 -10   1        204.54        209.61         7.91 o                         
  -6 -10   1         13.30         13.20         2.24 o                         
  -5 -10   1        296.23        315.72         7.42 o                         
  -4 -10   1          4.79          4.95         1.65 o                         
  -3 -10   1       1164.36       1127.96        15.69 o                         
  -2 -10   1        756.05        739.90        11.47 o                         
  -1 -10   1          7.98          6.98         1.29 o                         
   0 -10   1        528.63        542.52        10.22 o                         
   1 -10   1        240.24        217.65         6.46 o                         
   2 -10   1         84.50         86.67         4.70 o                         
   3 -10   1         16.45         10.80         2.15 o                         
   4 -10   1         16.67         14.70         2.58 o                         
  -7  -9   1         37.82         39.87         3.44 o                         
  -6  -9   1         61.60         63.73         3.06 o                         
  -5  -9   1        169.22        172.83         5.49 o                         
  -4  -9   1        278.65        273.69         5.96 o                         
  -3  -9   1        430.85        421.27         6.47 o                         
  -2  -9   1        287.05        281.73         5.49 o                         
  -1  -9   1        133.25        121.04         3.25 o                         
   0  -9   1        494.12        478.36         8.43 o                         
   1  -9   1        691.22        672.46        12.86 o                         
   2  -9   1         84.83         83.54         3.71 o                         
   3  -9   1        425.74        421.83         8.91 o                         
   4  -9   1          0.83         -1.97         2.28 o                         
   5  -9   1        200.44        204.54         6.19 o                         
  -8  -8   1        150.07        135.74         5.18 o                         
  -7  -8   1          0.29         -0.26         1.89 o                         
  -6  -8   1         43.97         44.44         2.50 o                         
  -5  -8   1        166.77        177.33         5.28 o                         
  -4  -8   1        455.76        408.99         7.52 o                         
  -3  -8   1          0.01         -0.17         0.61 o                         
  -2  -8   1        496.26        456.49         6.30 o                         
  -1  -8   1        166.71        170.90         3.45 o                         
   0  -8   1        487.76        498.14         6.95 o                         
   1  -8   1       2536.82       2487.52        27.02 o                         
   2  -8   1        341.30        342.30         6.19 o                         
   3  -8   1          9.69          9.42         1.39 o                         
   4  -8   1         21.36         19.56         1.88 o                         
   5  -8   1          8.70          8.92         1.66 o                         
   6  -8   1          7.59          8.13         4.00 o                         
  -8  -7   1        349.56        355.96         8.76 o                         
  -7  -7   1        122.70        119.75         3.24 o                         
  -6  -7   1        416.63        404.66         7.02 o                         
  -5  -7   1        625.06        611.15         8.88 o                         
  -4  -7   1         44.89         53.07         2.33 o                         
  -3  -7   1        198.61        212.93         3.65 o                         
  -2  -7   1         60.65         56.34         1.66 o                         
  -1  -7   1        480.11        482.30         6.39 o                         
   0  -7   1        873.83        916.69        11.65 o                         
   1  -7   1        337.37        363.72         5.49 o                         
   2  -7   1          2.67          1.25         0.80 o                         
   3  -7   1        598.47        630.75         9.61 o                         
   4  -7   1        141.03        106.57         3.61 o                         
   5  -7   1        395.42        379.84         8.00 o                         
   6  -7   1        277.28        285.48         7.78 o                         
  -8  -6   1         60.65         69.70         4.47 o                         
  -7  -6   1        308.56        306.59         6.46 o                         
  -6  -6   1        126.69        126.80         2.89 o                         
  -5  -6   1        818.41        827.92        11.15 o                         
  -4  -6   1       1303.51       1302.85        17.29 o                         
  -3  -6   1         29.73         34.05         1.16 o                         
  -2  -6   1       2233.99       2379.13        23.35 o                         
  -1  -6   1        121.11         98.89         2.36 o                         
   0  -6   1       2348.53       2427.20        24.05 o                         
   1  -6   1        940.62        891.78        10.69 o                         
   2  -6   1        194.62        198.93         3.67 o                         
   3  -6   1       1180.03       1176.57        13.82 o                         
   4  -6   1         44.18         57.62         2.47 o                         
   5  -6   1        177.53        169.34         4.29 o                         
   6  -6   1          8.60          8.42         1.92 o                         
   7  -6   1         25.46         25.59         4.06 o                         
  -8  -5   1         10.12         12.31         2.64 o                         
  -7  -5   1        318.22        314.38         6.77 o                         
  -6  -5   1        164.89        151.16         3.09 o                         
  -5  -5   1        786.95        746.18         9.30 o                         
  -4  -5   1        342.62        321.04         4.89 o                         
  -3  -5   1        706.05        640.08         8.24 o                         
  -2  -5   1          0.58          0.52         0.35 o                         
  -1  -5   1       1209.68       1157.00        12.53 o                         
   0  -5   1         49.90         47.71         1.41 o                         
   1  -5   1       4454.39       4667.81        49.73 o                         
   2  -5   1         40.41         27.69         1.26 o                         
   3  -5   1       1173.69       1199.41        13.71 o                         
   4  -5   1       4565.70       4369.07        47.34 o                         
   5  -5   1         82.21         89.81         4.13 o                         
   6  -5   1        581.61        576.72        11.09 o                         
   7  -5   1        229.72        229.11         6.85 o                         
  -8  -4   1         26.19         28.68         4.18 o                         
  -7  -4   1       1249.31       1188.89        23.24 o                         
  -6  -4   1        184.80        170.66         3.31 o                         
  -5  -4   1         20.71         17.83         1.47 o                         
  -4  -4   1         60.41         46.39         1.31 o                         
  -3  -4   1       1261.00       1326.27        15.76 o                         
  -2  -4   1        446.44        482.60         5.40 o                         
  -1  -4   1        923.53        983.99        10.13 o                         
   0  -4   1         59.62         31.31         1.03 o                         
   1  -4   1         17.98         15.85         0.86 o                         
   2  -4   1       1227.37       1249.52        14.24 o                         
   3  -4   1        270.48        258.69         4.20 o                         
   4  -4   1        890.50        927.90        11.34 o                         
   5  -4   1          8.08          3.09         1.53 o                         
   6  -4   1        183.70        188.81         4.89 o                         
   7  -4   1          3.85          5.15         1.70 o                         
   8  -4   1         56.69         60.77         5.98 o                         
  -9  -3   1          2.80          5.39         2.73 o                         
  -8  -3   1         23.32         23.32         3.73 o                         
  -7  -3   1         50.14         46.78         2.67 o                         
  -6  -3   1         29.52         27.57         1.11 o                         
  -5  -3   1         42.06         42.32         1.16 o                         
  -4  -3   1         17.86         23.41         0.98 o                         
  -3  -3   1        408.33        413.72         5.21 o                         
  -2  -3   1        448.90        570.14         7.22 o                         
  -1  -3   1         23.19         12.72         0.60 o                         
   0  -3   1       6064.20       5635.07       316.05 o                         
   1  -3   1        126.39        126.95         2.13 o                         
   2  -3   1        108.38        103.72         2.07 o                         
   3  -3   1        313.31        341.47         4.69 o                         
   4  -3   1         14.68         19.92         1.00 o                         
   5  -3   1        276.64        272.70         5.19 o                         
   6  -3   1         10.81          9.59         1.43 o                         
   7  -3   1        602.36        624.13        11.69 o                         
   8  -3   1         19.31         19.37         3.06 o                         
  -9  -2   1         52.35         55.56         9.06 o                         
  -8  -2   1          6.40          2.17         3.18 o                         
  -7  -2   1        217.09        219.97         5.96 o                         
  -6  -2   1         88.23         83.15         2.64 o                         
  -5  -2   1       1283.56       1335.05        34.26 o                         
  -4  -2   1        137.93        193.70         4.02 o                         
  -3  -2   1        979.26        993.50        12.79 o                         
  -2  -2   1        300.95        297.04         4.47 o                         
  -1  -2   1       4361.85       4271.61       105.34 o                         
   0  -2   1         32.83         41.27         0.90 o                         
   1  -2   1       1867.10       1809.19        17.99 o                         
   2  -2   1       2293.10       2358.89        24.66 o                         
   3  -2   1       7358.74       7378.38       412.39 o                         
   4  -2   1          8.62         10.18         1.02 o                         
   5  -2   1        516.84        536.88         9.23 o                         
   6  -2   1          2.47          1.73         1.44 o                         
   7  -2   1         38.04         31.12         2.45 o                         
   8  -2   1          0.14         -0.25         1.71 o                         
  -8  -1   1         63.47         66.34         3.63 o                         
  -7  -1   1        177.83        182.28         6.14 o                         
  -6  -1   1          2.45          1.68         0.49 o                         
  -5  -1   1        382.60        383.92         6.51 o                         
  -4  -1   1        382.99        372.20         6.67 o                         
  -3  -1   1          2.22          2.08         0.35 o                         
  -2  -1   1       1561.36       1547.45        18.94 o                         
   0  -1   1        887.86        827.25         7.94 o                         
   2  -1   1        816.50        864.58         9.34 o                         
   3  -1   1       2335.40       2447.07        29.08 o                         
   4  -1   1        696.89        739.40        10.63 o                         
   5  -1   1        182.96        198.22         3.58 o                         
   6  -1   1         10.30          9.05         1.15 o                         
   7  -1   1         11.30          5.18         1.68 o                         
   8  -1   1        165.30        179.72         5.62 o                         
  -8   0   1          7.83          7.34         1.01 o                         
  -7   0   1         43.52         47.00         1.80 o                         
  -6   0   1         82.26         81.45         2.51 o                         
  -5   0   1         22.15         24.63         0.86 o                         
  -4   0   1         44.32         42.76         1.40 o                         
  -3   0   1          2.62          1.00         0.54 o                         
  -2   0   1       2893.88       2790.72        67.40 o                         
   1   0   1        119.50        126.98         1.90 o                         
   2   0   1       3337.56       3562.76       126.08 o                         
   3   0   1        158.27        156.17         2.62 o                         
   4   0   1       1084.66       1134.68        14.07 o                         
   5   0   1         39.17         41.08         1.26 o                         
   6   0   1        910.18        898.42        14.37 o                         
   7   0   1          2.53          2.81         0.97 o                         
   8   0   1         67.90         66.73         2.71 o                         
  -8   1   1          7.02          5.04         1.67 o                         
  -7   1   1         50.37         55.02         1.99 o                         
  -6   1   1        175.23        177.46         3.11 o                         
  -5   1   1        223.45        217.05         3.44 o                         
  -4   1   1         79.84         76.86         1.71 o                         
  -3   1   1         51.83         56.91         1.57 o                         
  -2   1   1       1718.74       1728.82        20.21 o                         
  -1   1   1        449.11        455.07         5.41 o                         
   1   1   1        804.75        796.75         8.19 o                         
   2   1   1         23.09         14.27         0.56 o                         
   3   1   1         38.47         56.10         1.37 o                         
   4   1   1       1997.75       2008.85        23.90 o                         
   5   1   1         29.33         32.43         1.21 o                         
   6   1   1        115.30        118.81         2.28 o                         
   7   1   1          6.18          7.80         1.05 o                         
   8   1   1         16.13         20.75         1.82 o                         
   9   1   1         24.54         19.60         3.19 o                         
  -8   2   1          0.12          0.21         1.75 o                         
  -7   2   1         50.11         48.49         1.99 o                         
  -6   2   1         56.52         53.82         1.81 o                         
  -5   2   1       4034.11       3907.53        43.76 o                         
  -4   2   1         26.36         30.10         1.30 o                         
  -3   2   1        486.98        506.67         7.57 o                         
  -2   2   1       1302.96       1294.45        13.63 o                         
  -1   2   1       2501.96       2447.99        50.09 o                         
   1   2   1       1242.96       1211.61        11.55 o                         
   2   2   1         73.95         61.60         1.35 o                         
   3   2   1       1180.68       1329.92        15.18 o                         
   4   2   1         40.48         60.51         1.53 o                         
   5   2   1         45.51         52.32         1.52 o                         
   6   2   1        267.18        265.96         4.33 o                         
   7   2   1         17.52         21.27         1.16 o                         
   8   2   1         11.44         15.45         1.91 o                         
   9   2   1        113.52        127.41        12.92 o                         
  -8   3   1         70.69         69.51         4.50 o                         
  -7   3   1        725.68        736.79        11.22 o                         
  -6   3   1         10.68         13.19         1.42 o                         
  -5   3   1        419.00        429.18         6.74 o                         
  -4   3   1        301.48        316.69         5.83 o                         
  -3   3   1         13.21         21.97         1.15 o                         
  -2   3   1        218.00        239.11         3.23 o                         
  -1   3   1        883.48        903.94         9.24 o                         
   0   3   1         24.47         16.92         0.76 o                         
   1   3   1        218.32        189.93         2.49 o                         
   2   3   1       1305.17       1151.07        11.69 o                         
   3   3   1         21.25         15.44         0.82 o                         
   4   3   1        451.78        430.45         5.86 o                         
   5   3   1          1.22          1.06         0.55 o                         
   6   3   1          1.11          0.21         0.52 o                         
   7   3   1          4.37          8.13         0.83 o                         
   8   3   1        105.79         95.15         4.05 o                         
   9   3   1         85.50         85.18        11.88 o                         
  -8   4   1          2.78          1.60         1.96 o                         
  -7   4   1         17.29         17.89         1.97 o                         
  -6   4   1         50.00         50.50         2.52 o                         
  -5   4   1        642.35        642.09         9.54 o                         
  -4   4   1         31.51         41.17         1.79 o                         
  -3   4   1         11.26         16.01         0.99 o                         
  -2   4   1       4611.05       4634.90        54.18 o                         
  -1   4   1         68.30         66.65         1.52 o                         
   0   4   1       1245.36       1224.71        12.85 o                         
   1   4   1        494.18        534.42         6.43 o                         
   2   4   1         33.06         52.57         1.19 o                         
   3   4   1       1093.90       1137.48        13.03 o                         
   4   4   1        292.20        279.90         4.41 o                         
   5   4   1       1509.54       1478.09        16.71 o                         
   6   4   1        524.28        499.87         7.25 o                         
   7   4   1        749.71        690.84         9.25 o                         
   8   4   1         30.13         29.65         1.84 o                         
   9   4   1        266.53        265.62        19.93 o                         
  -7   5   1        177.84        180.54         5.42 o                         
  -6   5   1        515.21        523.98         9.60 o                         
  -5   5   1         33.73         31.56         2.22 o                         
  -4   5   1       1766.05       1750.89        21.85 o                         
  -3   5   1        536.73        481.40         6.42 o                         
  -2   5   1       3208.85       3155.16        30.50 o                         
  -1   5   1         14.56          7.95         0.77 o                         
   0   5   1          0.03          1.08         0.38 o                         
   1   5   1       2440.25       2474.52        23.89 o                         
   2   5   1          0.53          0.51         0.39 o                         
   3   5   1       3641.51       3608.25        35.22 o                         
   4   5   1          2.23          0.02         0.48 o                         
   5   5   1        759.71        778.18         9.78 o                         
   6   5   1         28.16         24.98         1.74 o                         
   7   5   1         97.54         87.27         2.50 o                         
   8   5   1         39.69         34.29         2.21 o                         
   9   5   1         38.30         42.57         5.49 o                         
  -7   6   1        145.30        150.08         7.35 o                         
  -6   6   1        132.03        132.75         4.79 o                         
  -5   6   1         44.57         37.73         2.49 o                         
  -4   6   1         50.36         65.90         2.19 o                         
  -3   6   1        275.54        280.79         4.53 o                         
  -2   6   1         13.51          9.94         0.89 o                         
  -1   6   1        190.93        155.82         2.94 o                         
   0   6   1          9.56          9.95         0.95 o                         
   1   6   1         57.72         32.32         1.23 o                         
   2   6   1         73.97         62.57         1.62 o                         
   3   6   1         40.40         58.82         1.58 o                         
   4   6   1       1502.06       1550.39        18.91 o                         
   5   6   1        127.79        124.28         3.02 o                         
   6   6   1          1.93          0.89         0.92 o                         
   7   6   1        516.36        517.23         8.29 o                         
   8   6   1         40.52         38.69         2.91 o                         
  -6   7   1         50.97         55.49         4.50 o                         
  -5   7   1          3.51          1.33         1.87 o                         
  -4   7   1        441.20        431.04         7.43 o                         
  -3   7   1        329.21        329.86         5.47 o                         
  -2   7   1          5.39          3.05         0.84 o                         
  -1   7   1         94.44         84.76         2.25 o                         
   0   7   1        190.17        193.31         3.75 o                         
   1   7   1        424.51        467.31         6.10 o                         
   2   7   1          1.39          1.23         0.63 o                         
   3   7   1        509.71        535.49         6.77 o                         
   4   7   1       3089.11       3086.44        34.06 o                         
   5   7   1        141.31        150.48         3.48 o                         
   6   7   1        748.52        765.12        10.88 o                         
   7   7   1          0.33          0.20         1.16 o                         
   8   7   1          0.04          1.87         1.51 o                         
  -6   8   1         54.21         61.92         8.30 o                         
  -5   8   1         91.28         95.57         4.42 o                         
  -4   8   1         86.08         91.13         3.93 o                         
  -3   8   1          1.97          1.26         1.02 o                         
  -2   8   1       1097.50       1003.85        12.55 o                         
  -1   8   1       3279.79       3230.22        33.62 o                         
   0   8   1         37.83         29.10         1.48 o                         
   1   8   1        235.43        218.21         3.87 o                         
   2   8   1        763.40        746.06         9.05 o                         
   3   8   1         80.20         91.35         2.31 o                         
   4   8   1        122.34        112.33         3.08 o                         
   5   8   1        593.18        604.54         9.70 o                         
   6   8   1         17.55         22.73         1.77 o                         
   7   8   1          0.82          1.43         1.29 o                         
   8   8   1         75.57         72.17         3.82 o                         
  -5   9   1          1.65          6.86         1.58 o                         
  -4   9   1         15.35         13.83         2.57 o                         
  -3   9   1        107.68        124.63         4.09 o                         
  -2   9   1        158.43        183.78         4.70 o                         
  -1   9   1         42.51         41.87         2.38 o                         
   0   9   1       1103.51       1077.23        13.16 o                         
   1   9   1         43.21         49.12         1.93 o                         
   2   9   1        703.59        640.92         8.29 o                         
   3   9   1        999.99       1023.29        12.26 o                         
   4   9   1          3.01          6.11         1.07 o                         
   5   9   1         24.32         22.69         1.91 o                         
   6   9   1        371.45        353.55         8.71 o                         
   7   9   1         60.42         67.38         3.69 o                         
   8   9   1         62.79         62.60         4.70 o                         
  -5  10   1         73.84         83.15         6.46 o                         
  -4  10   1         14.56          8.72         1.97 o                         
  -3  10   1          0.23         -1.05         1.51 o                         
  -2  10   1        209.85        197.70         6.20 o                         
  -1  10   1          9.27         10.61         1.68 o                         
   0  10   1       1769.47       1753.27        21.99 o                         
   1  10   1        209.91        211.83         5.12 o                         
   2  10   1        792.27        767.23        11.12 o                         
   3  10   1        254.06        259.26         6.05 o                         
   4  10   1       1228.10       1202.43        18.25 o                         
   5  10   1        153.46        139.36         5.42 o                         
   6  10   1         89.58         90.21         5.81 o                         
   7  10   1         86.72         86.73         4.62 o                         
  -4  11   1         14.23          7.87         2.53 o                         
  -3  11   1         98.90         96.52         5.31 o                         
  -2  11   1        873.38        859.89        17.24 o                         
  -1  11   1        229.17        224.38         7.41 o                         
   0  11   1         14.61         22.64         2.40 o                         
   1  11   1          0.30          1.01         1.57 o                         
   2  11   1        373.60        377.26         8.20 o                         
   3  11   1        440.27        431.62         7.67 o                         
   4  11   1        124.44        132.65         3.69 o                         
   5  11   1          1.83          4.90         1.93 o                         
   6  11   1         13.20         11.83         2.46 o                         
   7  11   1        226.49        235.93        16.73 o                         
  -3  12   1         46.63         62.72         5.54 o                         
  -2  12   1        103.68        113.06         5.07 o                         
  -1  12   1          2.84          0.73         2.07 o                         
   0  12   1         41.48         27.56         3.11 o                         
   1  12   1          0.07         -1.55         1.79 o                         
   2  12   1          6.46          8.82         1.67 o                         
   3  12   1        863.85        857.42        15.50 o                         
   4  12   1        233.73        212.49         5.53 o                         
   5  12   1         13.81         13.96         2.30 o                         
   6  12   1          1.49          1.99         2.67 o                         
  -2  13   1        267.07        281.13        10.68 o                         
  -1  13   1        161.10        160.82         6.58 o                         
   0  13   1         33.55         32.37         3.03 o                         
   1  13   1        114.07        112.17         7.49 o                         
   2  13   1         26.18         23.54         2.73 o                         
   3  13   1        503.42        490.45        16.16 o                         
   4  13   1          1.83          5.84         1.83 o                         
   5  13   1         27.25         27.08         3.72 o                         
   0  14   1         17.93          9.13         2.59 o                         
   1  14   1          7.36          1.76         2.47 o                         
   2  14   1         60.07         73.82         5.64 o                         
   3  14   1         29.75         27.31         3.54 o                         
   4  14   1        367.61        359.35        14.23 o                         
  -4 -13   2        435.97        423.66        16.66 o                         
  -3 -13   2         29.37         37.29         3.21 o                         
  -2 -13   2        152.61        153.61         6.45 o                         
  -1 -13   2         14.56         14.77         4.67 o                         
   0 -13   2          7.81         10.33         3.52 o                         
   1 -13   2          0.22          2.22         4.54 o                         
  -5 -12   2         39.61         41.70         4.50 o                         
  -4 -12   2        936.38        959.32        18.33 o                         
  -3 -12   2         14.12          9.04         1.81 o                         
  -2 -12   2         13.60          8.66         2.74 o                         
  -1 -12   2        159.62        165.49         5.52 o                         
   0 -12   2        108.59         94.34         4.75 o                         
   1 -12   2        187.56        187.96         6.49 o                         
   2 -12   2        293.42        292.39        10.46 o                         
  -6 -11   2         46.29         46.62         6.51 o                         
  -5 -11   2         38.00         35.99         2.86 o                         
  -4 -11   2         14.92         14.59         2.87 o                         
  -3 -11   2        420.82        410.71         7.34 o                         
  -2 -11   2        108.59        119.15         4.17 o                         
  -1 -11   2        712.84        725.38        12.12 o                         
   0 -11   2          1.48          4.08         1.78 o                         
   1 -11   2         12.14         12.08         3.90 o                         
   2 -11   2         59.41         61.18         4.09 o                         
   3 -11   2         32.12         35.82         3.59 o                         
  -7 -10   2         10.11          8.35         2.80 o                         
  -6 -10   2         89.92         91.48         4.39 o                         
  -5 -10   2        239.62        264.44         6.95 o                         
  -4 -10   2         37.76         41.46         3.54 o                         
  -3 -10   2          1.51          1.52         1.09 o                         
  -2 -10   2         10.79         12.01         1.85 o                         
  -1 -10   2          0.75          0.38         1.54 o                         
   0 -10   2         67.66         70.34         3.50 o                         
   1 -10   2         87.55         95.93         4.63 o                         
   2 -10   2         84.27         90.06         4.91 o                         
   3 -10   2        631.59        657.63        13.25 o                         
   4 -10   2        244.05        245.70         7.61 o                         
  -7  -9   2        111.83        107.23         4.76 o                         
  -6  -9   2          0.35          2.19         1.48 o                         
  -5  -9   2         20.44         19.57         1.79 o                         
  -4  -9   2        312.89        283.66         9.14 o                         
  -3  -9   2       1049.64       1018.38        14.15 o                         
  -2  -9   2         76.58         76.21         2.63 o                         
  -1  -9   2          2.67          2.42         0.97 o                         
   0  -9   2        505.56        527.26         9.41 o                         
   1  -9   2        190.69        195.79         5.10 o                         
   2  -9   2          3.16          5.02         1.98 o                         
   3  -9   2        718.89        729.19        13.01 o                         
   4  -9   2          0.25          0.05         2.21 o                         
   5  -9   2         28.87         25.46         2.98 o                         
  -8  -8   2        599.71        605.09        12.01 o                         
  -7  -8   2        131.76        130.58         4.10 o                         
  -6  -8   2        147.70        140.79         4.16 o                         
  -5  -8   2         75.25         64.63         3.04 o                         
  -4  -8   2        141.04        146.21         3.89 o                         
  -3  -8   2          0.22          0.37         0.71 o                         
  -2  -8   2         58.93         64.36         1.96 o                         
  -1  -8   2         26.06         23.96         1.40 o                         
   0  -8   2         29.28         32.74         1.72 o                         
   1  -8   2        481.70        494.04         7.76 o                         
   2  -8   2        136.20        141.27         4.20 o                         
   3  -8   2          1.15          0.08         1.36 o                         
   4  -8   2        680.21        690.49        11.63 o                         
   5  -8   2          0.18         -0.89         1.47 o                         
   6  -8   2         48.63         47.24         5.41 o                         
  -8  -7   2        182.63        181.86         9.52 o                         
  -7  -7   2        158.97        148.62         4.03 o                         
  -6  -7   2         61.65         52.71         3.14 o                         
  -5  -7   2        522.14        524.70         8.47 o                         
  -4  -7   2        476.77        499.43         7.41 o                         
  -3  -7   2        122.76        116.47         2.54 o                         
  -2  -7   2        177.87        162.21         2.99 o                         
  -1  -7   2         40.61         47.72         1.64 o                         
   0  -7   2        499.22        469.95         6.46 o                         
   1  -7   2        202.70        207.03         3.94 o                         
   2  -7   2        882.67        853.61        12.96 o                         
   3  -7   2        607.42        574.27         9.16 o                         
   4  -7   2         83.92        117.07         3.92 o                         
   5  -7   2         45.15         44.47         3.09 o                         
   6  -7   2          3.91          2.69         2.98 o                         
  -8  -6   2        117.86        113.50         5.12 o                         
  -7  -6   2        115.46        114.53         3.26 o                         
  -6  -6   2         21.06         19.14         1.46 o                         
  -5  -6   2       1314.07       1273.69        15.77 o                         
  -4  -6   2       1087.66       1030.85        13.38 o                         
  -3  -6   2        709.41        680.05         9.67 o                         
  -2  -6   2       1124.28       1125.94        12.02 o                         
  -1  -6   2        271.59        280.10         4.16 o                         
   0  -6   2        109.25        107.04         2.52 o                         
   1  -6   2         62.48         55.87         1.84 o                         
   2  -6   2          0.43         -0.79         0.79 o                         
   3  -6   2        208.56        197.03         4.20 o                         
   4  -6   2        288.51        268.82         5.39 o                         
   5  -6   2        785.17        765.42        11.26 o                         
   6  -6   2         33.83         37.28         2.96 o                         
   7  -6   2        421.48        398.31        17.11 o                         
  -8  -5   2         41.45         42.65         3.34 o                         
  -7  -5   2         58.81         64.65         3.05 o                         
  -6  -5   2        790.65        791.63        11.19 o                         
  -5  -5   2         58.38         55.32         1.65 o                         
  -4  -5   2        594.01        604.12         7.85 o                         
  -3  -5   2        168.44        173.06         3.15 o                         
  -2  -5   2        834.76        881.99         9.41 o                         
  -1  -5   2       1002.53       1116.60        12.71 o                         
   0  -5   2        668.02        671.57         7.88 o                         
   1  -5   2        573.97        545.59         7.15 o                         
   2  -5   2         96.12        102.43         2.67 o                         
   3  -5   2        646.86        646.05         9.24 o                         
   4  -5   2        738.95        705.83        10.52 o                         
   5  -5   2        344.72        359.09         6.29 o                         
   6  -5   2        311.00        317.45         7.77 o                         
   7  -5   2        210.92        235.40         8.20 o                         
  -8  -4   2          6.66          4.80         1.87 o                         
  -7  -4   2         22.42         16.03         1.78 o                         
  -6  -4   2          0.08          1.76         1.00 o                         
  -5  -4   2          5.64          6.66         0.74 o                         
  -4  -4   2        620.38        587.42         7.37 o                         
  -3  -4   2          0.39          1.61         0.45 o                         
  -2  -4   2         37.75         31.86         1.16 o                         
  -1  -4   2       2990.50       3000.88        28.48 o                         
   0  -4   2         82.88        130.19         2.39 o                         
   1  -4   2         30.52         13.77         0.92 o                         
   2  -4   2          0.31         -0.08         0.46 o                         
   3  -4   2        400.96        475.28         6.76 o                         
   4  -4   2        471.12        458.62         6.60 o                         
   5  -4   2         12.23         16.38         1.86 o                         
   6  -4   2        409.81        414.11         8.74 o                         
   7  -4   2        141.04        158.62         6.04 o                         
  -8  -3   2        228.93        235.77         6.61 o                         
  -7  -3   2         89.36         74.77         4.11 o                         
  -6  -3   2        628.11        670.90        24.13 o                         
  -5  -3   2        593.95        636.60        17.95 o                         
  -4  -3   2        299.23        292.21         4.57 o                         
  -3  -3   2        999.67        964.37        10.91 o                         
  -2  -3   2         36.04         40.43         1.16 o                         
  -1  -3   2        153.24        128.62         1.92 o                         
   0  -3   2        276.34        288.28         3.69 o                         
   1  -3   2         13.08         16.94         0.87 o                         
   2  -3   2       2163.23       2089.45        22.32 o                         
   3  -3   2       1072.20       1006.29        13.03 o                         
   4  -3   2       4468.31       4371.28        43.15 o                         
   5  -3   2        154.54        133.62         4.29 o                         
   6  -3   2          0.06          0.35         0.98 o                         
   7  -3   2         12.32         12.75         4.87 o                         
   8  -3   2          2.57          4.60         2.73 o                         
  -8  -2   2        447.94        445.03        11.83 o                         
  -7  -2   2         63.12         61.53         2.51 o                         
  -6  -2   2        548.44        561.58        19.75 o                         
  -5  -2   2        207.70        202.04         8.95 o                         
  -4  -2   2          9.64         13.70         0.74 o                         
  -3  -2   2         28.64         32.89         0.91 o                         
  -2  -2   2        133.83        127.62         2.17 o                         
   0  -2   2       5857.92       5588.24       325.31 o                         
   1  -2   2       9119.15       8620.19       443.72 o                         
   2  -2   2        516.44        582.17         7.06 o                         
   3  -2   2        744.33        871.73        10.04 o                         
   4  -2   2        239.56        251.05         3.82 o                         
   5  -2   2        168.07        169.13         3.76 o                         
   6  -2   2        594.58        593.60        11.09 o                         
   7  -2   2        198.45        207.70         5.55 o                         
   8  -2   2        300.22        329.06         9.39 o                         
  -8  -1   2         16.35         11.03         2.93 o                         
  -7  -1   2         43.62         43.76         2.33 o                         
  -6  -1   2        100.21         88.51         5.95 o                         
  -5  -1   2         26.32         24.40         3.80 o                         
  -4  -1   2       1380.12       1473.32        39.30 o                         
  -3  -1   2       1103.54       1164.44        31.04 o                         
  -2  -1   2       1176.80       1112.58        13.80 o                         
   0  -1   2          7.42         10.64         0.48 o                         
   1  -1   2         19.18         23.74         1.12 o                         
   2  -1   2        682.08        633.10         7.51 o                         
   3  -1   2       1052.83       1080.25        12.43 o                         
   4  -1   2        627.19        553.02         8.68 o                         
   5  -1   2        214.72        208.21         6.03 o                         
   6  -1   2          0.21         -0.54         0.82 o                         
   7  -1   2         80.73         90.35         3.45 o                         
   8  -1   2         55.34         61.37         3.81 o                         
  -8   0   2        195.69        192.08         5.39 o                         
  -7   0   2        354.09        359.70         8.07 o                         
  -6   0   2         52.82         54.99         2.22 o                         
  -5   0   2        294.19        328.54         8.75 o                         
  -4   0   2         62.27         52.64         1.75 o                         
  -3   0   2       1049.00       1128.60        20.29 o                         
  -2   0   2       2382.83       2328.81        81.61 o                         
  -1   0   2         47.22         42.61         0.90 o                         
   1   0   2          1.65          4.06         0.52 o                         
   3   0   2       1906.01       1907.17        21.66 o                         
   4   0   2         49.68         40.85         1.69 o                         
   5   0   2        241.87        258.11         6.02 o                         
   6   0   2        360.34        357.99         6.37 o                         
   7   0   2        364.08        351.75         7.01 o                         
   8   0   2         11.08          9.50         1.72 o                         
  -8   1   2        152.22        152.84         4.79 o                         
  -7   1   2         56.92         60.64         3.18 o                         
  -6   1   2        762.18        757.44        10.75 o                         
  -5   1   2          4.54          4.39         0.58 o                         
  -4   1   2        338.45        357.86         4.88 o                         
  -3   1   2         20.80         34.14         1.13 o                         
  -2   1   2        458.77        426.86         5.95 o                         
  -1   1   2         10.96          9.46         0.35 o                         
   0   1   2        568.29        561.03         6.16 o                         
   2   1   2        919.92        841.74         9.85 o                         
   3   1   2       2875.32       3116.79        38.74 o                         
   4   1   2       1770.94       1750.33        24.42 o                         
   5   1   2        798.25        744.06        12.77 o                         
   6   1   2          1.91          1.58         0.99 o                         
   7   1   2         26.65         32.09         2.01 o                         
   8   1   2          1.51          1.97         1.20 o                         
   9   1   2          2.79          1.87         2.01 o                         
  -8   2   2         59.68         59.42         2.36 o                         
  -7   2   2        487.28        488.40         8.08 o                         
  -6   2   2        198.50        188.39         4.86 o                         
  -5   2   2        129.85        118.35         2.59 o                         
  -4   2   2          0.25          0.53         0.39 o                         
  -3   2   2         78.34         77.65         1.74 o                         
  -2   2   2        222.22        213.89         3.28 o                         
  -1   2   2       1436.14       1450.32        14.32 o                         
   2   2   2          4.27          4.68         0.34 o                         
   3   2   2       1735.26       1694.87        19.29 o                         
   4   2   2        386.65        413.14         6.65 o                         
   5   2   2          7.44          4.82         0.62 o                         
   6   2   2          0.32          1.38         0.77 o                         
   7   2   2        182.21        175.89         3.99 o                         
   8   2   2        405.56        416.56         8.14 o                         
   9   2   2         62.10         55.74         3.34 o                         
  -8   3   2         47.26         47.38         2.96 o                         
  -7   3   2        201.41        194.21         4.14 o                         
  -6   3   2        142.45        139.41         3.28 o                         
  -5   3   2       1199.48       1181.36        16.79 o                         
  -4   3   2        163.75        141.39         3.38 o                         
  -3   3   2        146.91        147.65         2.80 o                         
  -2   3   2        824.34        909.68         9.69 o                         
   0   3   2        179.59        165.13         2.30 o                         
   1   3   2        127.05         85.51         1.48 o                         
   2   3   2       1309.18       1283.19        13.04 o                         
   3   3   2         53.64         43.77         1.23 o                         
   4   3   2        257.47        299.49         4.73 o                         
   5   3   2        522.29        536.45         7.98 o                         
   6   3   2       2160.11       2058.97        25.17 o                         
   7   3   2        222.81        220.48         4.49 o                         
   8   3   2         52.39         57.36         3.19 o                         
   9   3   2          2.81          3.57         1.37 o                         
  -8   4   2        327.79        329.07         8.31 o                         
  -7   4   2        163.69        174.62         4.96 o                         
  -6   4   2        163.73        151.55         4.38 o                         
  -5   4   2        176.85        176.14         4.18 o                         
  -4   4   2        382.83        402.25         6.45 o                         
  -3   4   2       1036.55       1004.93        11.61 o                         
  -2   4   2       6272.71       6092.81       786.13 o                         
  -1   4   2       4621.40       4649.24       229.01 o                         
   0   4   2        354.26        339.16         4.20 o                         
   1   4   2          3.06          7.16         0.49 o                         
   2   4   2       1038.74       1031.96        10.50 o                         
   3   4   2        175.60        168.20         2.50 o                         
   4   4   2       3372.20       3378.03        37.83 o                         
   5   4   2         11.68         15.76         0.99 o                         
   6   4   2         13.83         26.19         1.67 o                         
   7   4   2        594.19        584.17         8.57 o                         
   8   4   2        101.57        120.89         3.97 o                         
   9   4   2          3.48          4.48         1.97 o                         
  -7   5   2        234.33        247.31         6.40 o                         
  -6   5   2          0.03          0.65         1.20 o                         
  -5   5   2        599.42        583.47        10.22 o                         
  -4   5   2         18.76         17.27         1.37 o                         
  -3   5   2        111.70        125.74         2.56 o                         
  -2   5   2        304.70        313.14         4.63 o                         
  -1   5   2        952.90        938.01        10.15 o                         
   0   5   2       1665.88       1675.19        18.11 o                         
   1   5   2        254.72        242.23         3.63 o                         
   2   5   2        395.37        382.56         4.81 o                         
   3   5   2       1965.39       2058.18        20.79 o                         
   4   5   2         55.28         62.58         1.81 o                         
   5   5   2        309.25        353.88         5.40 o                         
   6   5   2         67.97         78.29         2.23 o                         
   7   5   2        509.27        503.19         7.87 o                         
   8   5   2        160.68        175.96         4.49 o                         
   9   5   2        407.16        403.68        10.11 o                         
  -7   6   2        392.17        395.11        12.28 o                         
  -6   6   2          0.76         -1.25         1.74 o                         
  -5   6   2        208.45        205.82         5.37 o                         
  -4   6   2          0.02          1.86         0.94 o                         
  -3   6   2       1479.32       1444.29        15.84 o                         
  -2   6   2       2137.39       2229.87        22.43 o                         
  -1   6   2        874.04        894.43        10.50 o                         
   0   6   2        164.24        164.16         2.89 o                         
   1   6   2       1865.22       2046.30        20.31 o                         
   2   6   2       2380.69       2587.53        25.25 o                         
   3   6   2       2517.96       2692.25        26.05 o                         
   4   6   2        825.52        765.16        10.96 o                         
   5   6   2        131.63        127.47         3.17 o                         
   6   6   2       1072.50       1028.21        12.93 o                         
   7   6   2        336.08        342.86         7.17 o                         
   8   6   2        293.35        287.81        10.07 o                         
   9   6   2        206.13        205.07        14.05 o                         
  -6   7   2         20.14         19.54         2.45 o                         
  -5   7   2         69.22         54.32         3.42 o                         
  -4   7   2        652.43        648.86         9.61 o                         
  -3   7   2        248.53        245.90         4.62 o                         
  -2   7   2         81.72         65.12         2.45 o                         
  -1   7   2          0.16          0.11         0.55 o                         
   0   7   2        128.23        127.17         2.67 o                         
   1   7   2         40.63         45.81         1.55 o                         
   2   7   2        499.87        444.42         5.86 o                         
   3   7   2        292.60        296.23         4.54 o                         
   4   7   2       1186.56       1186.09        15.39 o                         
   5   7   2        930.32        902.55        11.73 o                         
   6   7   2         83.14         79.99         3.02 o                         
   7   7   2        920.52        922.83        13.42 o                         
   8   7   2          0.65          0.28         1.39 o                         
  -6   8   2         57.19         49.20         4.88 o                         
  -5   8   2        203.09        202.38         8.41 o                         
  -4   8   2          0.70          2.38         1.27 o                         
  -3   8   2         11.43         17.26         1.57 o                         
  -2   8   2        167.51        151.34         3.44 o                         
  -1   8   2        157.92        150.16         3.42 o                         
   0   8   2        995.67       1024.70        11.79 o                         
   1   8   2        301.50        290.30         4.61 o                         
   2   8   2          0.01          0.14         0.57 o                         
   3   8   2         11.53         16.32         1.08 o                         
   4   8   2        550.05        557.76         7.30 o                         
   5   8   2       1638.05       1617.55        20.60 o                         
   6   8   2         41.42         38.42         2.92 o                         
   7   8   2        634.16        613.14        11.07 o                         
   8   8   2         76.68         78.86         4.76 o                         
  -5   9   2         14.71         13.81         2.65 o                         
  -4   9   2          2.97          3.76         1.34 o                         
  -3   9   2        126.07        122.17         3.93 o                         
  -2   9   2         11.54         10.03         1.39 o                         
  -1   9   2        482.56        436.50         6.89 o                         
   0   9   2         14.23          9.75         1.11 o                         
   1   9   2       1160.13       1148.33        13.24 o                         
   2   9   2        105.16        120.34         2.87 o                         
   3   9   2       1746.32       1763.11        19.42 o                         
   4   9   2        167.65        143.48         4.31 o                         
   5   9   2        350.49        331.93         6.71 o                         
   6   9   2         39.65         37.92         2.43 o                         
   7   9   2        273.78        283.20         8.28 o                         
   8   9   2          0.08         -1.49         1.84 o                         
  -5  10   2         10.82          6.82         3.27 o                         
  -4  10   2        117.11        123.14         6.67 o                         
  -3  10   2         96.04         93.64         4.20 o                         
  -2  10   2         96.72         84.07         4.11 o                         
  -1  10   2       1417.14       1406.15        21.99 o                         
   0  10   2          3.89          2.62         1.19 o                         
   1  10   2         13.38         16.28         1.80 o                         
   2  10   2         82.24         73.66         2.80 o                         
   3  10   2        453.26        422.24         7.23 o                         
   4  10   2         80.91         71.96         2.68 o                         
   5  10   2         10.08         11.98         2.05 o                         
   6  10   2         98.34        103.14         4.66 o                         
   7  10   2          0.84          0.20         1.92 o                         
  -4  11   2         67.31         69.42         4.87 o                         
  -3  11   2        299.84        319.63         8.01 o                         
  -2  11   2        289.02        284.05         7.90 o                         
  -1  11   2          7.98          7.43         1.98 o                         
   0  11   2        310.28        321.98         7.97 o                         
   1  11   2         36.56         26.76         2.14 o                         
   2  11   2          2.95          2.93         1.28 o                         
   3  11   2         63.23         56.70         4.46 o                         
   4  11   2        393.05        399.98         9.40 o                         
   5  11   2         28.68         40.00         3.67 o                         
   6  11   2        270.81        267.43         7.58 o                         
   7  11   2        173.43        172.47        12.67 o                         
  -3  12   2        499.53        506.21        15.18 o                         
  -2  12   2         18.37         13.04         2.55 o                         
  -1  12   2        229.11        226.33         7.11 o                         
   0  12   2        125.68        122.60         5.98 o                         
   1  12   2         49.20         48.53         3.34 o                         
   2  12   2        385.24        389.05         7.99 o                         
   3  12   2        221.94        238.54         6.12 o                         
   4  12   2        110.58         97.85         3.54 o                         
   5  12   2          1.04          3.31         2.37 o                         
   6  12   2         16.40         19.29         3.22 o                         
  -2  13   2        328.85        346.29        10.01 o                         
  -1  13   2         53.18         54.38         3.89 o                         
   0  13   2          1.33          0.45         1.74 o                         
   1  13   2         17.15         27.70         3.81 o                         
   2  13   2          0.19         -0.38         1.79 o                         
   3  13   2         56.33         73.37         3.92 o                         
   4  13   2         70.12         73.52         3.74 o                         
   5  13   2         35.16         38.02         4.62 o                         
   0  14   2          0.06         -2.09         2.09 o                         
   1  14   2         49.09         43.71         4.89 o                         
   2  14   2        213.78        227.66         8.36 o                         
   3  14   2          1.18          2.96         4.04 o                         
   4  14   2          2.37          2.55         2.33 o                         
  -3 -13   3        121.07        124.40         7.35 o                         
  -2 -13   3          0.51          0.63         2.08 o                         
  -1 -13   3         10.93          9.63         2.46 o                         
   0 -13   3          1.52         -1.17         3.00 o                         
  -5 -12   3         97.61         80.53         9.71 o                         
  -4 -12   3          4.95          4.04         3.49 o                         
  -3 -12   3        223.52        251.72         6.89 o                         
  -2 -12   3          0.40         -0.12         1.70 o                         
  -1 -12   3        165.32        183.78         6.83 o                         
   0 -12   3        464.35        464.89        11.88 o                         
   1 -12   3         31.37         29.13         3.14 o                         
   2 -12   3          0.01         -0.11         2.85 o                         
  -6 -11   3         26.69         20.52         3.87 o                         
  -5 -11   3          2.50          4.22         1.63 o                         
  -4 -11   3        192.00        199.26         6.15 o                         
  -3 -11   3         31.68         36.96         2.20 o                         
  -2 -11   3         10.11          6.47         1.74 o                         
  -1 -11   3          0.02          1.99         1.54 o                         
   0 -11   3          0.51          4.71         3.11 o                         
   1 -11   3         43.35         42.82         3.29 o                         
   2 -11   3         97.59         99.36         6.23 o                         
   3 -11   3        168.09        177.91         6.52 o                         
  -6 -10   3          1.12         -1.39         1.45 o                         
  -5 -10   3          9.99         21.22         2.11 o                         
  -4 -10   3         62.91         65.85         3.17 o                         
  -3 -10   3        214.32        191.30         4.73 o                         
  -2 -10   3        145.60        145.54         3.96 o                         
  -1 -10   3         10.65          7.57         2.16 o                         
   0 -10   3        102.16         96.47         4.24 o                         
   1 -10   3          0.17          0.43         1.87 o                         
   2 -10   3        985.18       1006.47        18.94 o                         
   3 -10   3         63.84         76.12         4.62 o                         
   4 -10   3        146.06        145.55         6.89 o                         
  -7  -9   3          2.31         -0.01         1.69 o                         
  -6  -9   3         27.59         24.84         3.45 o                         
  -5  -9   3        116.49        118.74         4.93 o                         
  -4  -9   3         20.93         18.89         2.08 o                         
  -3  -9   3         44.68         49.73         2.14 o                         
  -2  -9   3        273.02        263.54         6.16 o                         
  -1  -9   3        637.35        608.17         9.90 o                         
   0  -9   3        115.18        116.95         4.90 o                         
   1  -9   3        229.41        233.58         6.60 o                         
   2  -9   3         93.13        105.84         6.05 o                         
   3  -9   3        104.18        113.56         5.59 o                         
   4  -9   3          9.11         16.71         2.57 o                         
   5  -9   3        102.10        104.93         5.82 o                         
  -7  -8   3        311.41        328.26         6.75 o                         
  -6  -8   3         97.25        106.79         3.76 o                         
  -5  -8   3         63.86         61.11         3.15 o                         
  -4  -8   3          8.73          9.94         1.34 o                         
  -3  -8   3          4.03          5.63         1.20 o                         
  -2  -8   3        676.18        638.06         8.68 o                         
  -1  -8   3       1808.49       1842.47        19.54 o                         
   0  -8   3        594.36        574.67         8.65 o                         
   1  -8   3       1959.99       1906.80        23.51 o                         
   2  -8   3        317.41        329.93         7.47 o                         
   3  -8   3        453.37        464.77         8.86 o                         
   4  -8   3          6.23          5.14         1.64 o                         
   5  -8   3         60.68         54.73         3.36 o                         
  -8  -7   3          0.62         -3.22         3.22 o                         
  -7  -7   3         85.42         81.11         3.24 o                         
  -6  -7   3          0.27         -0.94         0.95 o                         
  -5  -7   3          0.76          0.93         1.02 o                         
  -4  -7   3       1417.26       1361.84        17.46 o                         
  -3  -7   3         47.47         51.07         1.92 o                         
  -2  -7   3        380.36        384.61         5.34 o                         
  -1  -7   3        646.38        640.01         8.35 o                         
   0  -7   3       1182.62       1186.03        13.43 o                         
   1  -7   3       1011.14       1046.30        12.81 o                         
   2  -7   3          5.17          9.12         1.33 o                         
   3  -7   3        832.22        854.11        12.39 o                         
   4  -7   3         68.22         84.52         3.27 o                         
   5  -7   3         10.53          9.12         1.68 o                         
   6  -7   3        399.94        398.09        10.13 o                         
  -8  -6   3        221.84        211.51         7.66 o                         
  -7  -6   3        105.69        100.99         4.09 o                         
  -6  -6   3        155.50        161.64         3.18 o                         
  -5  -6   3        267.79        264.02         4.53 o                         
  -4  -6   3        155.35        166.24         3.57 o                         
  -3  -6   3        447.86        456.92         6.84 o                         
  -2  -6   3          2.23          3.63         0.78 o                         
  -1  -6   3          8.58          8.39         0.78 o                         
   0  -6   3        283.16        311.46         4.71 o                         
   1  -6   3          0.24          0.78         0.75 o                         
   2  -6   3       1969.98       1929.89        22.93 o                         
   3  -6   3         56.61         50.37         2.41 o                         
   4  -6   3        251.27        232.34         5.69 o                         
   5  -6   3         22.58         24.96         2.01 o                         
   6  -6   3         24.29         28.09         4.50 o                         
   7  -6   3         19.72         21.71         6.16 o                         
  -8  -5   3        205.73        204.96         7.92 o                         
  -7  -5   3          3.71          5.82         2.49 o                         
  -6  -5   3         61.91         66.92         2.13 o                         
  -5  -5   3        101.37         95.57         2.17 o                         
  -4  -5   3        982.02        999.74        12.02 o                         
  -3  -5   3       1498.90       1480.13        18.11 o                         
  -2  -5   3         76.37        103.73         1.93 o                         
  -1  -5   3         53.92         74.87         1.71 o                         
   0  -5   3       1530.70       1480.27        15.46 o                         
   1  -5   3          1.70          5.05         0.72 o                         
   2  -5   3          9.98         17.73         1.28 o                         
   3  -5   3          5.55          4.84         0.92 o                         
   4  -5   3        126.86        107.98         3.02 o                         
   5  -5   3         82.56         75.84         3.33 o                         
   6  -5   3        689.73        727.26        13.27 o                         
   7  -5   3        882.11        932.23        17.81 o                         
  -8  -4   3        161.56        145.12         5.02 o                         
  -7  -4   3        664.96        678.20        16.89 o                         
  -6  -4   3        649.28        635.50        13.12 o                         
  -5  -4   3       1555.56       1551.86        18.88 o                         
  -4  -4   3          0.22          0.33         0.39 o                         
  -3  -4   3         85.56        107.97         2.35 o                         
  -2  -4   3        343.82        336.16         4.28 o                         
  -1  -4   3       3131.68       3179.47        31.38 o                         
   0  -4   3        166.47        158.40         2.82 o                         
   1  -4   3          0.89         -0.19         0.42 o                         
   2  -4   3          0.22          1.70         0.54 o                         
   3  -4   3         11.22          5.99         0.92 o                         
   4  -4   3         64.47         64.22         2.38 o                         
   5  -4   3       1042.86       1033.55        13.42 o                         
   6  -4   3        113.96        113.58         5.08 o                         
   7  -4   3         10.66         15.52         2.54 o                         
  -8  -3   3        157.70        162.21         4.98 o                         
  -7  -3   3        540.01        571.76        20.02 o                         
  -6  -3   3        235.61        216.07        14.63 o                         
  -5  -3   3        286.90        301.90        17.77 o                         
  -4  -3   3        290.11        302.80         5.98 o                         
  -3  -3   3          6.96         22.60         0.84 o                         
  -2  -3   3         24.20         42.97         1.62 o                         
  -1  -3   3       1109.09       1131.59        11.77 o                         
   0  -3   3         34.63         50.16         1.34 o                         
   1  -3   3        178.21        226.34         3.51 o                         
   2  -3   3       9175.59       9245.60       232.17 o                         
   3  -3   3        459.55        473.79         6.34 o                         
   4  -3   3        445.75        406.01         5.93 o                         
   5  -3   3         27.27         28.56         1.43 o                         
   6  -3   3         12.06         14.73         3.20 o                         
   7  -3   3        503.41        511.99        11.66 o                         
   8  -3   3        347.36        370.18        12.32 o                         
  -8  -2   3         47.66         53.46         5.08 o                         
  -7  -2   3        108.68        111.56         8.23 o                         
  -6  -2   3       1330.59       1337.52        38.16 o                         
  -5  -2   3         19.78         19.66         3.16 o                         
  -4  -2   3         42.96         63.77         4.21 o                         
  -3  -2   3         11.08         14.49         1.00 o                         
  -2  -2   3        867.09        858.93         9.70 o                         
  -1  -2   3       3452.01       3527.76        46.76 o                         
   0  -2   3       1180.48       1127.76        12.16 o                         
   1  -2   3        142.83        150.88         2.50 o                         
   2  -2   3       2540.86       2686.77        27.99 o                         
   3  -2   3        327.07        319.42         4.72 o                         
   4  -2   3         56.82         59.23         1.98 o                         
   5  -2   3        328.43        328.64         6.11 o                         
   6  -2   3        100.57        104.05         4.37 o                         
   7  -2   3        702.73        667.46        20.18 o                         
   8  -2   3         60.06         74.46         6.30 o                         
  -8  -1   3        443.10        465.39         9.72 o                         
  -7  -1   3         52.73         53.61         6.61 o                         
  -6  -1   3         92.06        100.21         6.51 o                         
  -5  -1   3        425.87        454.46        15.68 o                         
  -4  -1   3         49.22         51.65         3.93 o                         
  -3  -1   3       2271.30       2301.92        58.45 o                         
  -2  -1   3       1462.09       1483.54        19.74 o                         
   0  -1   3        903.26        925.37        10.05 o                         
   1  -1   3        968.88       1050.70        11.65 o                         
   2  -1   3       1008.31       1006.25        11.21 o                         
   3  -1   3       4128.13       4154.40        46.06 o                         
   4  -1   3        455.88        468.09         7.15 o                         
   5  -1   3       1505.43       1466.05        20.73 o                         
   6  -1   3        175.12        167.71         5.17 o                         
   7  -1   3         45.92         51.60         3.11 o                         
   8  -1   3        307.81        304.37         8.39 o                         
  -8   0   3         46.18         40.11         3.29 o                         
  -7   0   3         16.50         14.96         1.50 o                         
  -6   0   3          0.23          0.18         3.15 o                         
  -5   0   3         11.33          4.57         1.93 o                         
  -4   0   3         24.18         20.02         3.70 o                         
  -3   0   3        192.90        160.43         6.70 o                         
  -2   0   3        507.72        564.04         7.64 o                         
   0   0   3        381.13        370.20         4.43 o                         
   1   0   3        573.65        548.11         8.21 o                         
   2   0   3        168.97        144.94         2.45 o                         
   3   0   3        511.74        571.27         7.67 o                         
   4   0   3         77.41         71.48         2.94 o                         
   5   0   3          8.11          8.42         1.11 o                         
   6   0   3       2620.30       2567.14        39.84 o                         
   7   0   3         36.88         33.17         2.56 o                         
   8   0   3          1.52          2.83         1.50 o                         
  -8   1   3        211.28        198.75         6.60 o                         
  -7   1   3         47.85         48.77         2.87 o                         
  -6   1   3       1217.04       1211.78        20.27 o                         
  -5   1   3         95.10         93.58         1.88 o                         
  -4   1   3       1797.73       1816.37        32.27 o                         
  -3   1   3        147.52        135.42         2.48 o                         
  -2   1   3        120.17        124.67         2.31 o                         
  -1   1   3       1962.19       1914.96        23.55 o                         
   0   1   3        137.33        134.95         1.93 o                         
   1   1   3       4784.93       4659.92       163.84 o                         
   2   1   3       6485.21       5818.74       204.91 o                         
   3   1   3        526.93        484.66         6.52 o                         
   4   1   3        556.83        526.60         8.36 o                         
   5   1   3        374.07        379.52         7.37 o                         
   6   1   3        421.92        411.50         7.43 o                         
   7   1   3        153.78        134.41         4.41 o                         
   8   1   3         16.07         14.87         2.39 o                         
   9   1   3          2.07          1.07         1.86 o                         
  -8   2   3         25.46         23.52         2.75 o                         
  -7   2   3         57.51         51.00         2.82 o                         
  -6   2   3         46.23         47.16         1.84 o                         
  -5   2   3        101.33         92.91         2.05 o                         
  -4   2   3        165.09        169.40         2.90 o                         
  -3   2   3         82.95         58.81         1.38 o                         
  -2   2   3         18.61         28.90         0.99 o                         
  -1   2   3        255.62        247.09         3.07 o                         
   1   2   3       3148.54       3113.66        79.15 o                         
   2   2   3        903.94        895.66         9.38 o                         
   3   2   3          0.01          1.27         0.34 o                         
   4   2   3        763.93        764.82        12.63 o                         
   5   2   3        160.07        152.29         4.36 o                         
   6   2   3        160.15        155.70         3.85 o                         
   7   2   3        185.18        176.09         4.77 o                         
   8   2   3        425.17        406.63        10.01 o                         
   9   2   3         63.18         62.21         4.12 o                         
  -8   3   3          1.79          0.58         1.29 o                         
  -7   3   3        427.35        426.70         7.00 o                         
  -6   3   3         75.97         61.85         2.15 o                         
  -5   3   3        390.42        381.63         6.02 o                         
  -4   3   3         30.38         24.69         1.20 o                         
  -3   3   3       2642.62       2668.70        33.65 o                         
  -2   3   3       5482.82       5425.05       109.96 o                         
  -1   3   3       1330.24       1472.84        15.38 o                         
   0   3   3       1835.04       1800.14        17.29 o                         
   1   3   3         35.61         29.46         1.01 o                         
   2   3   3        763.29        737.91         7.75 o                         
   3   3   3       2123.23       2135.14        21.23 o                         
   4   3   3        335.31        298.10         4.59 o                         
   5   3   3        628.78        634.97        10.03 o                         
   6   3   3        284.02        268.84         5.36 o                         
   7   3   3          8.02          4.92         1.32 o                         
   8   3   3         94.82         90.42         3.62 o                         
   9   3   3         13.05         16.98         3.01 o                         
  -8   4   3         82.42         81.07         5.89 o                         
  -7   4   3         56.79         60.38         3.16 o                         
  -6   4   3          4.05          3.82         1.10 o                         
  -5   4   3       1085.31       1072.41        14.05 o                         
  -4   4   3         38.98         39.21         1.94 o                         
  -3   4   3          9.40         10.53         0.89 o                         
  -2   4   3         84.16         65.81         1.57 o                         
  -1   4   3        350.74        365.64         4.90 o                         
   0   4   3         15.23          4.71         0.51 o                         
   1   4   3       1057.53       1005.47        10.35 o                         
   2   4   3        126.10        147.57         2.80 o                         
   3   4   3          9.49          3.98         0.45 o                         
   4   4   3         17.45         25.66         1.27 o                         
   5   4   3        332.26        327.39         5.60 o                         
   6   4   3          2.21          2.19         0.77 o                         
   7   4   3        151.06        160.80         3.70 o                         
   8   4   3         53.68         50.84         3.15 o                         
   9   4   3         62.67         61.34         4.64 o                         
  -7   5   3         27.03         25.13         2.45 o                         
  -6   5   3        777.49        775.87        12.91 o                         
  -5   5   3       1054.88       1021.94        16.72 o                         
  -4   5   3        352.66        352.43         6.12 o                         
  -3   5   3          0.02          1.06         0.46 o                         
  -2   5   3        125.52         98.93         2.31 o                         
  -1   5   3       1976.84       2107.26        21.56 o                         
   0   5   3          2.86          2.43         0.43 o                         
   1   5   3          0.66          0.54         0.33 o                         
   2   5   3        500.08        538.02         6.36 o                         
   3   5   3       1272.32       1264.80        13.47 o                         
   4   5   3       2143.14       2230.61        24.73 o                         
   5   5   3       1885.97       1795.57        20.53 o                         
   6   5   3        289.40        301.21         5.25 o                         
   7   5   3       1159.55       1119.82        17.10 o                         
   8   5   3        274.54        251.93         6.19 o                         
   9   5   3        113.92        133.20         8.25 o                         
  -7   6   3        233.72        243.40         8.54 o                         
  -6   6   3         16.51         16.84         2.40 o                         
  -5   6   3         69.17         70.85         3.06 o                         
  -4   6   3          1.56          2.30         1.49 o                         
  -3   6   3        193.93        202.49         3.65 o                         
  -2   6   3        202.23        196.58         3.41 o                         
  -1   6   3        313.60        371.59         5.10 o                         
   0   6   3        608.19        588.18         9.85 o                         
   1   6   3       1674.55       1926.74        20.87 o                         
   2   6   3         96.49         92.61         2.03 o                         
   3   6   3        119.04         96.98         2.12 o                         
   4   6   3        875.90        854.94         9.82 o                         
   5   6   3         20.64         21.75         1.40 o                         
   6   6   3         48.04         48.30         2.16 o                         
   7   6   3          0.88          3.86         1.57 o                         
   8   6   3         82.52         75.14         3.31 o                         
   9   6   3         78.24         77.59         5.30 o                         
  -6   7   3         33.40         27.86         2.71 o                         
  -5   7   3         48.55         39.62         3.17 o                         
  -4   7   3        421.34        409.80         9.32 o                         
  -3   7   3        338.26        343.23         5.58 o                         
  -2   7   3        138.50        143.50         3.54 o                         
  -1   7   3        163.28        150.79         3.22 o                         
   0   7   3         28.08         27.03         1.47 o                         
   1   7   3        209.83        216.27         4.68 o                         
   2   7   3        212.34        234.04         3.77 o                         
   3   7   3         36.02         36.60         1.37 o                         
   4   7   3        519.35        517.97         7.00 o                         
   5   7   3         25.83         28.84         1.57 o                         
   6   7   3        812.73        800.25        12.66 o                         
   7   7   3        245.38        257.26         5.54 o                         
   8   7   3        335.18        332.57         7.93 o                         
  -6   8   3        192.22        187.80         7.45 o                         
  -5   8   3         25.46         23.32         2.77 o                         
  -4   8   3         86.88         67.13         2.86 o                         
  -3   8   3         12.40          6.98         1.17 o                         
  -2   8   3         44.60         41.40         2.08 o                         
  -1   8   3        380.78        361.09         5.57 o                         
   0   8   3         49.36         44.12         1.71 o                         
   1   8   3       1480.01       1453.10        15.61 o                         
   2   8   3       2223.25       2212.49        23.34 o                         
   3   8   3        405.15        393.36         5.91 o                         
   4   8   3        245.08        234.15         4.04 o                         
   5   8   3       1569.92       1546.55        19.83 o                         
   6   8   3         39.29         44.56         2.85 o                         
   7   8   3         50.60         46.80         2.80 o                         
   8   8   3         54.15         46.72         3.63 o                         
  -5   9   3         59.43         59.56         4.05 o                         
  -4   9   3         99.88         91.55         3.72 o                         
  -3   9   3         50.35         52.16         2.69 o                         
  -2   9   3        615.86        573.73        12.52 o                         
  -1   9   3        777.73        798.13        10.15 o                         
   0   9   3       1240.15       1211.28        13.81 o                         
   1   9   3        175.78        168.34         3.50 o                         
   2   9   3        695.07        656.32         8.43 o                         
   3   9   3         72.37         73.55         2.23 o                         
   4   9   3         47.82         39.41         1.75 o                         
   5   9   3         61.68         72.65         3.51 o                         
   6   9   3          0.62          0.05         1.42 o                         
   7   9   3        294.24        302.04         8.56 o                         
   8   9   3        127.77        136.00         6.93 o                         
  -5  10   3        135.83        159.48         7.00 o                         
  -4  10   3         45.56         49.47         3.08 o                         
  -3  10   3        559.96        572.96        11.47 o                         
  -2  10   3        952.03        938.41        16.35 o                         
  -1  10   3        222.13        223.90         6.86 o                         
   0  10   3       1201.00       1204.16        16.09 o                         
   1  10   3          6.24          3.63         1.06 o                         
   2  10   3       1187.90       1141.34        18.20 o                         
   3  10   3       1231.29       1215.62        16.72 o                         
   4  10   3         36.41         38.47         2.26 o                         
   5  10   3        193.44        201.99         6.07 o                         
   6  10   3         13.62          8.01         1.84 o                         
   7  10   3          7.19          2.44         2.37 o                         
   8  10   3          1.08          1.99         2.50 o                         
  -4  11   3         22.75         23.53         3.03 o                         
  -3  11   3          6.33          5.84         1.96 o                         
  -2  11   3        411.49        426.47         9.19 o                         
  -1  11   3         43.26         38.30         3.08 o                         
   0  11   3        252.85        263.46         7.20 o                         
   1  11   3        663.11        677.94        11.16 o                         
   2  11   3       1257.01       1215.41        17.33 o                         
   3  11   3        676.12        632.86         9.97 o                         
   4  11   3         41.94         40.40         2.37 o                         
   5  11   3         19.92         24.88         2.41 o                         
   6  11   3          0.03          0.57         2.79 o                         
   7  11   3          9.73         13.63         2.82 o                         
  -3  12   3        307.05        338.86        10.29 o                         
  -2  12   3        193.82        206.69         8.18 o                         
  -1  12   3        592.63        589.38        12.35 o                         
   0  12   3          9.14          4.91         2.39 o                         
   1  12   3         32.49         32.56         2.78 o                         
   2  12   3        136.68        146.00         4.97 o                         
   3  12   3        512.21        512.58        10.22 o                         
   4  12   3         49.67         57.68         3.10 o                         
   5  12   3        138.73        132.26         5.22 o                         
   6  12   3         12.80          5.16         2.57 o                         
  -2  13   3          0.67         -0.13         3.03 o                         
  -1  13   3         27.76         23.43         2.90 o                         
   0  13   3          0.28         -1.73         1.73 o                         
   1  13   3        232.48        251.56         7.45 o                         
   2  13   3        323.48        335.87         9.89 o                         
   3  13   3        138.06        145.37         5.32 o                         
   4  13   3          0.08         -1.67         1.67 o                         
   5  13   3          0.02         -0.10         1.72 o                         
   6  13   3         63.85         69.86         5.64 o                         
  -1  14   3        174.35        172.32         6.90 o                         
   0  14   3         70.05         78.66         6.01 o                         
   1  14   3         23.52         23.59         3.27 o                         
   2  14   3          9.59         14.27         2.49 o                         
   3  14   3          0.11         -1.23         2.12 o                         
   4  14   3         34.07         27.82         3.44 o                         
  -4 -12   4          0.40         -2.80         2.80 o                         
  -3 -12   4         15.00         11.41         3.79 o                         
  -2 -12   4         18.94         19.62         2.55 o                         
  -1 -12   4        224.97        222.67         7.46 o                         
   0 -12   4         16.70         17.16         4.53 o                         
   1 -12   4         66.51         75.07         4.93 o                         
  -5 -11   4         43.79         40.46         5.39 o                         
  -4 -11   4        705.41        644.59        18.24 o                         
  -3 -11   4        121.44        126.28         7.23 o                         
  -2 -11   4          0.59          0.70         1.80 o                         
  -1 -11   4          0.21          2.80         1.68 o                         
   0 -11   4         21.20         25.37         2.74 o                         
   1 -11   4        128.36        140.37         6.52 o                         
   2 -11   4          5.31          4.30         2.17 o                         
   3 -11   4        225.91        224.12         7.89 o                         
  -6 -10   4         56.44         56.90         6.03 o                         
  -5 -10   4          0.27          3.17         1.96 o                         
  -4 -10   4        281.12        302.63         9.45 o                         
  -3 -10   4          2.84          0.84         2.00 o                         
  -2 -10   4        164.35        156.08         4.52 o                         
  -1 -10   4         89.19         87.85         3.72 o                         
   0 -10   4        939.57        892.19        15.94 o                         
   1 -10   4        153.10        149.59         5.37 o                         
   2 -10   4        209.04        195.52         6.54 o                         
   3 -10   4        249.35        285.75         8.16 o                         
   4 -10   4         43.16         41.80         3.68 o                         
  -7  -9   4          7.66          5.90         1.89 o                         
  -6  -9   4        118.28        134.57         4.20 o                         
  -5  -9   4          1.02         -0.91         1.95 o                         
  -4  -9   4          4.33          5.74         1.58 o                         
  -3  -9   4         39.30         36.66         2.11 o                         
  -2  -9   4         50.21         60.20         2.45 o                         
  -1  -9   4        983.62        979.01        14.39 o                         
   0  -9   4       1065.47       1062.58        17.84 o                         
   1  -9   4        563.76        587.50        11.85 o                         
   2  -9   4        563.93        578.73        11.81 o                         
   3  -9   4        115.82        133.91         5.24 o                         
   4  -9   4         88.48         95.31         4.64 o                         
   5  -9   4         49.80         53.34         5.29 o                         
  -7  -8   4          0.07         -0.67         1.81 o                         
  -6  -8   4          2.42          1.19         1.00 o                         
  -5  -8   4         10.16         11.84         1.93 o                         
  -4  -8   4        447.44        423.51         7.88 o                         
  -3  -8   4       1833.10       1803.98        21.19 o                         
  -2  -8   4         41.29         52.43         2.11 o                         
  -1  -8   4         73.41         78.32         2.99 o                         
   0  -8   4          5.21          1.67         1.08 o                         
   1  -8   4          1.46          2.84         1.14 o                         
   2  -8   4        140.19        145.32         6.06 o                         
   3  -8   4        166.19        177.21         5.47 o                         
   4  -8   4        106.61         96.89         4.40 o                         
   5  -8   4         87.61         79.19         4.24 o                         
  -7  -7   4        229.12        236.12         5.63 o                         
  -6  -7   4         50.00         64.26         2.66 o                         
  -5  -7   4       1767.43       1756.19        23.35 o                         
  -4  -7   4        193.16        200.46         4.43 o                         
  -3  -7   4         10.76          5.06         0.82 o                         
  -2  -7   4         10.93         16.18         1.11 o                         
  -1  -7   4         44.93         49.04         1.90 o                         
   0  -7   4         63.99         57.93         2.16 o                         
   1  -7   4        673.45        655.45        11.48 o                         
   2  -7   4         82.32         84.29         3.42 o                         
   3  -7   4        593.37        578.38        10.92 o                         
   4  -7   4          0.77          2.74         1.48 o                         
   5  -7   4        498.13        498.88        11.21 o                         
   6  -7   4         29.78         34.95         4.03 o                         
  -8  -6   4         83.10         88.26         5.57 o                         
  -7  -6   4         22.14         21.98         2.27 o                         
  -6  -6   4          5.90          6.78         1.06 o                         
  -5  -6   4        957.83        929.40        11.12 o                         
  -4  -6   4       1003.37        966.87        12.85 o                         
  -3  -6   4        109.47        107.74         2.55 o                         
  -2  -6   4        574.64        547.40         6.72 o                         
  -1  -6   4        580.40        626.77         8.13 o                         
   0  -6   4        691.22        682.34         8.91 o                         
   1  -6   4         48.59         44.04         2.03 o                         
   2  -6   4        417.78        397.76         6.37 o                         
   3  -6   4        161.73        163.41         4.17 o                         
   4  -6   4         34.15         29.35         2.06 o                         
   5  -6   4          3.21          3.33         1.38 o                         
   6  -6   4          2.81          1.70         1.69 o                         
  -8  -5   4          2.70          0.87         3.37 o                         
  -7  -5   4        294.86        291.09         7.04 o                         
  -6  -5   4        192.04        189.41         4.34 o                         
  -5  -5   4        633.17        628.33         7.68 o                         
  -4  -5   4       1721.91       1730.08        18.71 o                         
  -3  -5   4        206.77        207.32         4.98 o                         
  -2  -5   4        580.97        611.50         7.85 o                         
  -1  -5   4        604.19        639.61         7.91 o                         
   0  -5   4       1145.42       1160.41        13.17 o                         
   1  -5   4        603.53        596.52         7.90 o                         
   2  -5   4         43.69         44.93         1.84 o                         
   3  -5   4       1764.49       1720.33        19.71 o                         
   4  -5   4          1.28          1.19         1.89 o                         
   5  -5   4        255.08        294.44         6.10 o                         
   6  -5   4         97.63         98.10         5.03 o                         
   7  -5   4          6.33          4.86         3.66 o                         
  -8  -4   4         63.27         69.54         3.29 o                         
  -7  -4   4         61.41         60.64         2.73 o                         
  -6  -4   4        148.20        146.37         3.93 o                         
  -5  -4   4        120.99        115.91         2.52 o                         
  -4  -4   4        449.55        433.75         5.54 o                         
  -3  -4   4         98.51         99.26         2.02 o                         
  -2  -4   4          2.50          0.68         0.30 o                         
  -1  -4   4        585.31        573.63         7.36 o                         
   0  -4   4        443.07        473.53         6.20 o                         
   1  -4   4         51.81         47.01         2.17 o                         
   2  -4   4         25.13         25.59         1.62 o                         
   3  -4   4        489.79        525.11         7.27 o                         
   4  -4   4          0.61          1.48         0.76 o                         
   5  -4   4        357.13        352.86         6.51 o                         
   6  -4   4        444.51        480.47        12.92 o                         
   7  -4   4        435.63        444.32        11.26 o                         
  -8  -3   4         23.05         21.29         2.03 o                         
  -7  -3   4         72.38         66.87         7.99 o                         
  -6  -3   4        806.37        833.29        26.18 o                         
  -5  -3   4        750.58        742.19        23.01 o                         
  -4  -3   4          5.67          6.54         0.49 o                         
  -3  -3   4        627.50        603.49         7.06 o                         
  -2  -3   4          2.77          7.06         0.76 o                         
  -1  -3   4       1610.30       1555.73        17.68 o                         
   0  -3   4        117.14        119.65         2.46 o                         
   1  -3   4         33.61         27.99         1.23 o                         
   2  -3   4        303.63        348.21         5.44 o                         
   3  -3   4        134.85        138.32         3.08 o                         
   4  -3   4        244.38        226.44         4.02 o                         
   5  -3   4        801.26        794.11        11.56 o                         
   6  -3   4       1115.75       1145.33        20.91 o                         
   7  -3   4          0.91         -0.98         1.67 o                         
   8  -3   4         19.09         11.56         7.29 o                         
  -8  -2   4        645.29        658.75        13.46 o                         
  -7  -2   4         13.95         14.01         3.17 o                         
  -6  -2   4        969.50        955.12        34.62 o                         
  -5  -2   4          1.86          1.07         1.57 o                         
  -4  -2   4        162.09        162.11         7.32 o                         
  -3  -2   4         54.34         61.47         1.75 o                         
  -2  -2   4        392.51        406.32         7.25 o                         
  -1  -2   4        145.56        175.38         2.92 o                         
   0  -2   4        838.92        799.73         9.32 o                         
   1  -2   4       2342.42       2195.60        25.56 o                         
   2  -2   4        546.30        539.74         7.06 o                         
   3  -2   4         80.59        120.97         3.69 o                         
   4  -2   4        277.42        285.32         5.26 o                         
   5  -2   4         62.06         63.08         2.30 o                         
   6  -2   4          0.69          3.81         1.45 o                         
   7  -2   4        293.19        289.18         8.16 o                         
   8  -2   4         89.49         80.58         5.70 o                         
  -8  -1   4        181.71        167.37         4.94 o                         
  -7  -1   4         18.08         18.23         3.48 o                         
  -6  -1   4         24.53         32.61         4.09 o                         
  -5  -1   4        537.07        535.15        17.92 o                         
  -4  -1   4        368.34        395.95        18.16 o                         
  -3  -1   4        589.87        609.79        11.65 o                         
  -2  -1   4        974.81        947.48        12.45 o                         
  -1  -1   4       7931.79       8265.69       295.43 o                         
   0  -1   4        408.42        365.14         4.48 o                         
   1  -1   4        611.55        639.58         7.72 o                         
   2  -1   4       2624.74       2754.51        34.95 o                         
   3  -1   4        204.29        191.05         3.27 o                         
   4  -1   4         35.90         35.67         1.67 o                         
   5  -1   4       3878.67       3738.66        48.43 o                         
   6  -1   4          2.56         -1.29         1.45 o                         
   7  -1   4        350.36        345.73         8.17 o                         
   8  -1   4         24.62         26.90         2.83 o                         
  -8   0   4        165.35        161.79         5.03 o                         
  -7   0   4        411.16        400.89         8.91 o                         
  -6   0   4         50.25         41.94         4.63 o                         
  -5   0   4        404.25        403.74        14.72 o                         
  -4   0   4        150.81        155.26         7.78 o                         
  -3   0   4       2006.21       2143.23        54.99 o                         
  -2   0   4          0.22          0.66         0.44 o                         
   0   0   4        377.17        361.75         4.42 o                         
   1   0   4       2950.55       3172.77        46.01 o                         
   2   0   4        514.13        496.50         7.09 o                         
   3   0   4       2870.67       2860.01        34.21 o                         
   4   0   4        578.61        577.92         8.20 o                         
   5   0   4        119.02        118.00         3.61 o                         
   6   0   4        171.94        181.48         5.40 o                         
   7   0   4        232.29        237.08         8.90 o                         
   8   0   4          3.75          6.01         2.18 o                         
  -8   1   4         50.50         54.90         3.29 o                         
  -7   1   4        538.14        553.78        11.21 o                         
  -6   1   4          0.27          0.91         0.64 o                         
  -5   1   4        218.13        210.82         9.69 o                         
  -4   1   4         40.98         37.44         1.57 o                         
  -3   1   4        126.30        141.56         2.48 o                         
  -2   1   4         44.96         22.65         1.11 o                         
  -1   1   4         77.04        100.60         1.82 o                         
   1   1   4       4457.45       4230.40       107.22 o                         
   2   1   4        131.10        134.79         2.67 o                         
   3   1   4       4738.84       4960.73        71.32 o                         
   4   1   4         29.17         28.44         1.16 o                         
   5   1   4         62.63         61.31         2.43 o                         
   6   1   4        399.99        380.92         7.38 o                         
   7   1   4         12.31         18.81         1.99 o                         
   8   1   4        327.72        339.22        10.14 o                         
   9   1   4         13.78         10.81         4.34 o                         
  -8   2   4        157.51        170.89         7.25 o                         
  -7   2   4         36.98         33.31         3.09 o                         
  -6   2   4          1.41          2.09         0.68 o                         
  -5   2   4        567.73        550.03         8.10 o                         
  -4   2   4        108.91        102.51         1.99 o                         
  -3   2   4          3.29          1.13         0.48 o                         
  -2   2   4       1526.73       1478.95        16.85 o                         
  -1   2   4       1098.05       1093.75        11.49 o                         
   0   2   4       2615.79       2601.48        71.79 o                         
   1   2   4       7370.16       7297.22       264.93 o                         
   2   2   4        615.06        540.09         6.50 o                         
   3   2   4       1567.25       1532.42        17.11 o                         
   4   2   4        169.12        154.65         3.14 o                         
   5   2   4        825.05        844.73        12.75 o                         
   6   2   4         54.57         58.55         3.06 o                         
   7   2   4         49.84         53.48         3.85 o                         
   8   2   4          2.66          2.56         1.58 o                         
   9   2   4          0.87          3.58         1.95 o                         
  -8   3   4        343.72        346.17        11.50 o                         
  -7   3   4        202.43        210.31         4.79 o                         
  -6   3   4        488.31        501.61         7.99 o                         
  -5   3   4         18.98         20.07         1.17 o                         
  -4   3   4        317.29        320.24         4.94 o                         
  -3   3   4        857.34        907.34        11.42 o                         
  -2   3   4        211.23        175.25         2.95 o                         
  -1   3   4        305.07        268.48         3.49 o                         
   0   3   4       1448.10       1477.62        14.96 o                         
   1   3   4       1496.02       1408.63        13.88 o                         
   2   3   4         39.14         42.69         1.11 o                         
   3   3   4        378.01        402.76         5.02 o                         
   4   3   4       1012.66       1064.98        12.28 o                         
   5   3   4         43.43         32.89         1.91 o                         
   6   3   4        944.95        884.82        15.66 o                         
   7   3   4         11.54         15.89         1.78 o                         
   8   3   4        316.88        332.13         8.89 o                         
   9   3   4          5.71          2.95         2.06 o                         
  -7   4   4         35.58         31.99         2.21 o                         
  -6   4   4         32.23         32.43         1.94 o                         
  -5   4   4        262.53        262.72         4.79 o                         
  -4   4   4        727.06        692.82         9.53 o                         
  -3   4   4       1361.53       1350.86        15.77 o                         
  -2   4   4       2599.48       2700.45        26.73 o                         
  -1   4   4        417.30        426.88         5.92 o                         
   0   4   4        867.83        906.10         9.90 o                         
   1   4   4        591.98        573.19         6.45 o                         
   2   4   4          6.64          5.91         0.54 o                         
   3   4   4        157.68        235.07         3.62 o                         
   4   4   4       1676.61       1719.81        17.67 o                         
   5   4   4        239.46        219.43         3.90 o                         
   6   4   4       1259.35       1207.02        16.26 o                         
   7   4   4        192.22        181.95         5.29 o                         
   8   4   4        197.30        204.00         5.75 o                         
   9   4   4         62.64         63.94         4.18 o                         
  -7   5   4         59.19         63.10         3.31 o                         
  -6   5   4         12.74         10.30         1.79 o                         
  -5   5   4        238.97        242.53         5.51 o                         
  -4   5   4         31.26         36.29         1.67 o                         
  -3   5   4         67.50         75.13         2.25 o                         
  -2   5   4         82.54         92.56         2.14 o                         
  -1   5   4        104.14        112.35         2.42 o                         
   0   5   4        234.00        307.61         4.17 o                         
   1   5   4        878.30        876.46         9.47 o                         
   2   5   4       2957.28       3017.49        30.01 o                         
   3   5   4          0.03          0.67         0.55 o                         
   4   5   4        521.78        525.44         6.48 o                         
   5   5   4        648.40        652.07         8.79 o                         
   6   5   4       1144.59       1076.03        14.07 o                         
   7   5   4        182.14        166.06         6.04 o                         
   8   5   4         10.96          8.45         1.76 o                         
   9   5   4         95.48        102.54         5.07 o                         
  -7   6   4        441.53        435.18        11.75 o                         
  -6   6   4         45.39         43.98         4.46 o                         
  -5   6   4        489.95        503.49         8.97 o                         
  -4   6   4          0.11          0.28         0.92 o                         
  -3   6   4          0.29          1.91         0.60 o                         
  -2   6   4          6.20         17.86         1.06 o                         
  -1   6   4       2357.70       2486.49        24.51 o                         
   0   6   4        294.13        303.50         4.40 o                         
   1   6   4         35.84         33.23         1.29 o                         
   2   6   4        526.17        550.50         6.67 o                         
   3   6   4        611.63        642.46         7.55 o                         
   4   6   4        101.73         94.39         2.15 o                         
   5   6   4        897.68        916.55        11.77 o                         
   6   6   4       1783.14       1781.99        23.08 o                         
   7   6   4          1.07          0.20         1.41 o                         
   8   6   4         26.84         18.82         2.47 o                         
   9   6   4        152.98        158.05         6.60 o                         
  -6   7   4         12.77         11.49         2.36 o                         
  -5   7   4         67.16         66.72         3.43 o                         
  -4   7   4         20.91         16.35         1.90 o                         
  -3   7   4        268.29        275.90         4.99 o                         
  -2   7   4          7.66          3.04         0.79 o                         
  -1   7   4        266.78        273.40         4.35 o                         
   0   7   4        122.60        132.07         2.72 o                         
   1   7   4         23.72         23.74         1.33 o                         
   2   7   4       1516.90       1541.27        16.11 o                         
   3   7   4       2517.63       2613.87        25.76 o                         
   4   7   4       1511.46       1421.22        16.19 o                         
   5   7   4        110.09        115.62         3.07 o                         
   6   7   4        399.50        388.91         7.09 o                         
   7   7   4          9.99          6.63         1.43 o                         
   8   7   4          0.02         -1.40         1.40 o                         
  -6   8   4         15.28         12.23         2.82 o                         
  -5   8   4         25.83         24.65         2.60 o                         
  -4   8   4          9.10          4.79         1.65 o                         
  -3   8   4        278.29        255.43         5.55 o                         
  -2   8   4        553.83        544.06         8.61 o                         
  -1   8   4        635.16        624.88         8.93 o                         
   0   8   4        230.67        215.80         3.88 o                         
   1   8   4        799.79        794.25         9.49 o                         
   2   8   4        191.47        214.26         3.95 o                         
   3   8   4         53.82         42.38         1.75 o                         
   4   8   4        118.35        124.14         2.83 o                         
   5   8   4        295.82        293.73         6.26 o                         
   6   8   4        289.98        307.04         6.48 o                         
   7   8   4          4.63          4.97         1.73 o                         
   8   8   4         10.08          6.31         1.79 o                         
  -5   9   4         96.03         95.75         5.05 o                         
  -4   9   4        402.45        389.95         7.39 o                         
  -3   9   4          0.04          0.02         1.09 o                         
  -2   9   4        118.23        130.75         4.43 o                         
  -1   9   4         53.22         52.62         2.53 o                         
   0   9   4        291.33        280.00         5.08 o                         
   1   9   4         23.66         23.49         1.51 o                         
   2   9   4        286.89        291.83         4.80 o                         
   3   9   4        470.60        462.09         6.52 o                         
   4   9   4        445.01        437.33         6.59 o                         
   5   9   4        711.90        691.64        11.46 o                         
   6   9   4        632.09        665.38        12.06 o                         
   7   9   4          8.64          9.96         2.15 o                         
   8   9   4         89.65         89.25         5.03 o                         
  -5  10   4         51.07         49.84         5.47 o                         
  -4  10   4          7.09          3.06         2.47 o                         
  -3  10   4        157.41        151.75         4.87 o                         
  -2  10   4        762.25        715.31        11.73 o                         
  -1  10   4        145.11        135.13         4.56 o                         
   0  10   4        967.65        956.49        13.46 o                         
   1  10   4       1406.84       1375.39        17.74 o                         
   2  10   4       3465.53       3456.68        48.08 o                         
   3  10   4         66.49         62.01         2.95 o                         
   4  10   4         38.11         38.75         2.25 o                         
   5  10   4        408.54        397.79         7.52 o                         
   6  10   4        156.85        170.56         6.00 o                         
   7  10   4         41.31         48.04         3.81 o                         
   8  10   4        127.56        137.16         9.43 o                         
  -4  11   4        308.17        340.56        12.85 o                         
  -3  11   4        148.87        179.34         5.71 o                         
  -2  11   4         19.57         18.57         2.22 o                         
  -1  11   4          0.08         -1.24         1.24 o                         
   0  11   4        189.97        180.49         5.56 o                         
   1  11   4          9.14          5.93         1.55 o                         
   2  11   4        155.28        152.65         4.82 o                         
   3  11   4        693.04        644.96        10.23 o                         
   4  11   4          0.61          1.37         1.19 o                         
   5  11   4         90.09         83.54         3.68 o                         
   6  11   4        238.86        236.57         7.96 o                         
   7  11   4          1.34          0.78         2.07 o                         
  -3  12   4          1.03         -1.87         1.87 o                         
  -2  12   4         11.32         18.68         2.85 o                         
  -1  12   4        169.62        163.41         5.82 o                         
   0  12   4        476.41        499.57        13.45 o                         
   1  12   4         36.15         29.68         2.78 o                         
   2  12   4        160.35        168.91         5.45 o                         
   3  12   4         75.34         65.62         3.61 o                         
   4  12   4         33.90         28.81         2.37 o                         
   5  12   4         40.07         38.64         2.57 o                         
   6  12   4         12.41          9.98         2.63 o                         
   7  12   4          3.12         -0.91         2.92 o                         
  -2  13   4        397.83        415.05        11.08 o                         
  -1  13   4         69.72         79.14         4.37 o                         
   0  13   4          6.26          4.79         2.99 o                         
   1  13   4        185.28        190.52         6.45 o                         
   2  13   4         99.43         98.32         4.58 o                         
   3  13   4         19.99         18.38         2.93 o                         
   4  13   4        143.59        148.02         5.71 o                         
   5  13   4         65.47         67.48         3.76 o                         
   6  13   4        336.15        351.40        13.79 o                         
  -1  14   4          0.85         -0.52         2.03 o                         
   0  14   4         17.57         15.74         3.94 o                         
   1  14   4          0.69         -1.08         2.00 o                         
   2  14   4         14.72         19.45         3.22 o                         
   3  14   4        252.52        253.50         8.86 o                         
   4  14   4         57.82         55.09         6.82 o                         
   5  14   4         15.38         16.79         3.71 o                         
   2  15   4          4.00          3.97         2.39 o                         
  -3 -12   5         94.13         99.14         6.72 o                         
  -2 -12   5          4.78          7.06         2.24 o                         
  -1 -12   5        285.71        283.17         8.91 o                         
   0 -12   5         85.63         95.13         4.90 o                         
  -5 -11   5         83.57         84.45         6.51 o                         
  -4 -11   5          1.05         -0.69         3.08 o                         
  -3 -11   5        139.61        138.75         4.95 o                         
  -2 -11   5        269.79        269.44         6.98 o                         
  -1 -11   5         77.36         69.17         3.86 o                         
   0 -11   5          1.52          2.94         1.86 o                         
   1 -11   5         12.85          9.25         4.02 o                         
   2 -11   5        451.82        454.36        14.82 o                         
  -5 -10   5         95.08        110.42         5.56 o                         
  -4 -10   5          5.08          3.78         2.50 o                         
  -3 -10   5          6.13          7.46         2.78 o                         
  -2 -10   5          6.41          4.67         1.94 o                         
  -1 -10   5        343.71        346.76         8.09 o                         
   0 -10   5       1734.92       1772.26        29.45 o                         
   1 -10   5         53.06         49.73         3.46 o                         
   2 -10   5        643.57        650.68        13.39 o                         
   3 -10   5          9.25         11.45         3.58 o                         
  -6  -9   5         51.69         55.21         5.59 o                         
  -5  -9   5         26.13         19.77         2.98 o                         
  -4  -9   5        331.92        344.81         9.01 o                         
  -3  -9   5        147.54        123.58         4.68 o                         
  -2  -9   5        447.42        454.44         8.16 o                         
  -1  -9   5          6.83          9.21         1.52 o                         
   0  -9   5        374.37        384.47         8.91 o                         
   1  -9   5         47.08         40.85         4.46 o                         
   2  -9   5          4.76          7.32         3.49 o                         
   3  -9   5        214.76        234.15         7.46 o                         
   4  -9   5          9.87         11.81         2.53 o                         
  -7  -8   5          4.59          2.74         1.87 o                         
  -6  -8   5         35.58         37.17         3.02 o                         
  -5  -8   5         14.53         13.82         1.96 o                         
  -4  -8   5         42.28         50.21         3.07 o                         
  -3  -8   5        114.73        115.40         4.47 o                         
  -2  -8   5        227.68        212.60         5.03 o                         
  -1  -8   5         63.31         59.89         2.58 o                         
   0  -8   5          4.96          5.20         1.38 o                         
   1  -8   5         18.57         19.97         2.53 o                         
   2  -8   5         40.54         34.96         3.52 o                         
   3  -8   5        227.87        249.39        11.35 o                         
   4  -8   5         16.80         12.18         3.47 o                         
   5  -8   5        310.48        311.54        10.24 o                         
  -7  -7   5          8.92         12.33         1.57 o                         
  -6  -7   5        225.17        217.73         4.22 o                         
  -5  -7   5         39.76         43.38         2.51 o                         
  -4  -7   5        517.69        491.40         9.63 o                         
  -3  -7   5         20.23         18.06         1.82 o                         
  -2  -7   5        491.92        477.22         7.88 o                         
  -1  -7   5         76.43         70.52         2.25 o                         
   0  -7   5         88.57         98.66         3.27 o                         
   1  -7   5       2436.38       2463.23        32.34 o                         
   2  -7   5        151.52        162.28         5.25 o                         
   3  -7   5        814.52        789.72        12.72 o                         
   4  -7   5          5.10          3.93         1.57 o                         
   5  -7   5          0.53          0.31         1.84 o                         
   6  -7   5        442.96        452.56        16.72 o                         
  -7  -6   5          0.19          0.68         1.40 o                         
  -6  -6   5        747.47        735.26        12.12 o                         
  -5  -6   5         49.31         48.36         1.61 o                         
  -4  -6   5        153.26        142.12         3.72 o                         
  -3  -6   5          0.16          0.38         0.78 o                         
  -2  -6   5        350.24        355.25         5.64 o                         
  -1  -6   5         16.09         16.50         1.11 o                         
   0  -6   5        106.26         98.00         2.70 o                         
   1  -6   5        156.36        151.32         3.49 o                         
   2  -6   5         71.01         69.59         2.58 o                         
   3  -6   5        690.23        676.61        10.48 o                         
   4  -6   5        338.81        356.59         7.77 o                         
   5  -6   5          1.74          1.31         1.76 o                         
   6  -6   5        853.00        868.43        14.61 o                         
  -8  -5   5        166.71        166.68         8.40 o                         
  -7  -5   5         35.64         35.59         5.67 o                         
  -6  -5   5          5.92          7.54         0.91 o                         
  -5  -5   5          0.22          0.22         0.58 o                         
  -4  -5   5         16.49         13.55         0.90 o                         
  -3  -5   5          0.31         -0.88         0.88 o                         
  -2  -5   5          7.65         15.31         1.00 o                         
  -1  -5   5         24.57         11.14         1.06 o                         
   0  -5   5         88.25        111.69         2.67 o                         
   1  -5   5         84.38         95.40         2.56 o                         
   2  -5   5        711.30        708.87         9.82 o                         
   3  -5   5       1244.18       1210.78        14.53 o                         
   4  -5   5         64.31         63.93         2.67 o                         
   5  -5   5        315.16        288.57         5.85 o                         
   6  -5   5         85.83         81.62         3.29 o                         
   7  -5   5        211.44        211.03         8.78 o                         
  -8  -4   5          1.43          4.31         2.06 o                         
  -7  -4   5         94.18         98.27         3.39 o                         
  -6  -4   5         89.39         92.17         3.07 o                         
  -5  -4   5       1250.11       1209.60        15.03 o                         
  -4  -4   5        314.26        323.56         4.70 o                         
  -3  -4   5       2652.16       2636.80        32.18 o                         
  -2  -4   5        950.58        950.25        12.52 o                         
  -1  -4   5         14.67         13.64         0.78 o                         
   0  -4   5          1.89          1.12         0.67 o                         
   1  -4   5        933.96        918.11        11.41 o                         
   2  -4   5         94.11         83.00         2.36 o                         
   3  -4   5         31.59         36.54         1.78 o                         
   4  -4   5         21.04         19.93         1.60 o                         
   5  -4   5        120.52        110.11         3.69 o                         
   6  -4   5        435.26        448.90         7.87 o                         
   7  -4   5        439.34        461.39        11.71 o                         
  -8  -3   5          7.20          7.58         3.81 o                         
  -7  -3   5        914.52        905.33        28.64 o                         
  -6  -3   5         29.69         25.85         3.87 o                         
  -5  -3   5        346.50        349.26        34.47 o                         
  -4  -3   5         66.83         76.66         1.60 o                         
  -3  -3   5         28.09         29.22         0.92 o                         
  -2  -3   5       1150.08       1198.39        14.83 o                         
  -1  -3   5         32.70         56.19         1.68 o                         
   0  -3   5        304.18        255.51         5.59 o                         
   1  -3   5          0.19          0.27         0.51 o                         
   2  -3   5          9.95         12.50         1.00 o                         
   3  -3   5        344.50        360.90         5.50 o                         
   4  -3   5         25.44         24.43         1.42 o                         
   5  -3   5          0.84          1.81         0.88 o                         
   6  -3   5         13.98          9.98         3.07 o                         
   7  -3   5         75.60         86.11         6.86 o                         
   8  -3   5        366.40        362.94        25.65 o                         
  -8  -2   5          0.95         -2.92         2.92 o                         
  -7  -2   5         59.67         64.98        13.49 o                         
  -6  -2   5        201.59        239.71        17.88 o                         
  -5  -2   5          1.95         -1.21         2.52 o                         
  -4  -2   5       1601.59       1621.57        29.20 o                         
  -3  -2   5        349.22        364.73         4.89 o                         
  -2  -2   5       2286.55       2210.60        26.44 o                         
  -1  -2   5        356.73        394.24         5.19 o                         
   0  -2   5         80.13        105.71         2.29 o                         
   1  -2   5          2.06          3.18         0.58 o                         
   2  -2   5       1984.89       1994.78        23.91 o                         
   3  -2   5        258.64        273.36         6.74 o                         
   4  -2   5          0.04          1.43         0.64 o                         
   5  -2   5        239.69        227.48         4.94 o                         
   6  -2   5        722.59        731.49        14.85 o                         
   7  -2   5        592.54        596.55        13.28 o                         
   8  -2   5          2.36          4.84         2.86 o                         
  -8  -1   5         66.41         69.77         7.08 o                         
  -7  -1   5        202.64        214.40        11.04 o                         
  -6  -1   5        413.55        411.26        15.73 o                         
  -5  -1   5          1.78          3.56         1.69 o                         
  -4  -1   5        205.60        243.03        14.73 o                         
  -3  -1   5        251.90        236.27         3.66 o                         
  -2  -1   5        320.69        329.47         4.78 o                         
  -1  -1   5       1521.74       1526.75        15.30 o                         
   0  -1   5       5462.75       5130.23       130.46 o                         
   1  -1   5       1279.44       1209.78        16.53 o                         
   2  -1   5       2197.29       2468.76        26.03 o                         
   3  -1   5        343.17        303.93         4.84 o                         
   4  -1   5         43.83         50.41         1.74 o                         
   5  -1   5       1807.97       1837.03        22.59 o                         
   6  -1   5        171.35        133.16         5.07 o                         
   7  -1   5         10.27          8.30         2.46 o                         
   8  -1   5         90.40         85.52         4.75 o                         
  -8   0   5        265.38        274.36         6.73 o                         
  -7   0   5         62.12         68.13         6.27 o                         
  -6   0   5         19.19         19.34         3.38 o                         
  -5   0   5         33.94         39.37         4.02 o                         
  -4   0   5          4.74          2.42         1.31 o                         
  -3   0   5        102.46        130.98         2.73 o                         
  -2   0   5          3.31          4.98         0.46 o                         
  -1   0   5       1985.66       1970.82        22.23 o                         
   0   0   5       2800.61       2835.12        33.61 o                         
   1   0   5       3445.37       3331.72        35.70 o                         
   2   0   5          0.18          2.51         0.54 o                         
   3   0   5          1.47          6.33         0.90 o                         
   4   0   5         17.47         12.45         1.35 o                         
   5   0   5         95.34        102.06         3.19 o                         
   6   0   5         35.44         29.97         3.14 o                         
   7   0   5         61.26         52.20         3.46 o                         
   8   0   5        202.24        204.93         7.67 o                         
  -8   1   5        105.98        119.53         8.94 o                         
  -7   1   5          0.11          2.06         1.17 o                         
  -6   1   5       1040.95       1037.62        31.65 o                         
  -5   1   5         87.03         87.86         6.02 o                         
  -4   1   5         78.47         67.63         2.12 o                         
  -3   1   5          8.43         18.91         0.75 o                         
  -2   1   5        324.99        300.68         4.02 o                         
  -1   1   5       4512.95       4597.29       114.73 o                         
   1   1   5        302.97        301.63         4.35 o                         
   2   1   5        729.63        873.74        11.56 o                         
   3   1   5       2267.58       2283.30        25.27 o                         
   4   1   5       2179.11       2139.14        25.26 o                         
   5   1   5        429.59        435.46         8.08 o                         
   6   1   5       1716.54       1726.07        26.54 o                         
   7   1   5          7.09          5.45         2.17 o                         
   8   1   5         15.38         12.86         2.20 o                         
  -8   2   5        140.91        143.07         6.68 o                         
  -7   2   5         49.93         47.92         4.10 o                         
  -6   2   5       1360.98       1356.06        23.63 o                         
  -5   2   5        111.21        108.96         2.70 o                         
  -4   2   5          4.28          7.28         0.51 o                         
  -3   2   5        115.19        111.56         2.02 o                         
  -2   2   5        793.99        767.02         9.86 o                         
  -1   2   5       2971.42       2912.74        33.99 o                         
   0   2   5       7791.95       8428.81       303.65 o                         
   1   2   5       1711.54       1709.52        18.02 o                         
   2   2   5       1677.20       1560.72        17.58 o                         
   3   2   5        302.84        319.19         4.79 o                         
   4   2   5        164.11        160.34         3.29 o                         
   5   2   5         18.69         25.65         1.75 o                         
   6   2   5        145.99        131.05         4.08 o                         
   7   2   5        625.13        619.36        15.51 o                         
   8   2   5          9.47          8.74         2.29 o                         
   9   2   5        263.49        259.61         9.76 o                         
  -8   3   5          0.42          0.78         2.23 o                         
  -7   3   5         72.37         69.33         2.14 o                         
  -6   3   5        253.98        257.28         6.41 o                         
  -5   3   5       2930.30       2894.12        32.65 o                         
  -4   3   5        406.72        434.12         6.17 o                         
  -3   3   5        116.27        106.63         2.26 o                         
  -2   3   5        177.03        186.39         4.13 o                         
  -1   3   5       1343.05       1303.69        13.94 o                         
   0   3   5       2253.40       2202.38        22.73 o                         
   1   3   5         25.09         15.20         0.76 o                         
   2   3   5        162.50        192.17         3.02 o                         
   3   3   5        770.08        807.21         9.95 o                         
   4   3   5        387.11        488.20         6.68 o                         
   5   3   5       3383.20       3342.57        46.16 o                         
   6   3   5        263.77        253.95         5.71 o                         
   7   3   5        601.44        600.65        13.23 o                         
   8   3   5         40.03         39.57         3.17 o                         
   9   3   5          2.94         -2.49         2.50 o                         
  -7   4   5        188.68        187.33         5.56 o                         
  -6   4   5        349.60        334.28         6.02 o                         
  -5   4   5        304.90        309.01         5.25 o                         
  -4   4   5        194.38        195.59         3.89 o                         
  -3   4   5        102.84        114.35         2.75 o                         
  -2   4   5          0.06          3.05         0.47 o                         
  -1   4   5        253.61        263.93         3.77 o                         
   0   4   5         66.57         87.66         1.82 o                         
   1   4   5          1.59          0.62         0.35 o                         
   2   4   5       2400.85       2656.37        25.60 o                         
   3   4   5       4013.51       3938.10        38.57 o                         
   4   4   5        284.69        291.79         4.18 o                         
   5   4   5        663.36        658.81         9.44 o                         
   6   4   5         10.26          8.30         1.79 o                         
   7   4   5          1.37          0.16         1.38 o                         
   8   4   5          2.96          1.33         1.60 o                         
   9   4   5        158.13        145.77         6.74 o                         
  -7   5   5        111.30        104.10         3.54 o                         
  -6   5   5         45.96         47.91         3.25 o                         
  -5   5   5        408.30        395.08         7.48 o                         
  -4   5   5       1440.91       1390.39        17.65 o                         
  -3   5   5        231.74        237.23         4.28 o                         
  -2   5   5       1147.76       1164.88        13.23 o                         
  -1   5   5          0.31          1.05         0.58 o                         
   0   5   5        111.00         79.71         1.88 o                         
   1   5   5         10.60         16.43         0.87 o                         
   2   5   5          1.42          3.21         0.51 o                         
   3   5   5        556.28        647.65         7.52 o                         
   4   5   5        244.31        251.11         3.88 o                         
   5   5   5       1295.92       1266.25        15.33 o                         
   6   5   5       3098.56       3115.56        36.29 o                         
   7   5   5        632.69        608.47        13.90 o                         
   8   5   5         77.41         75.99         4.72 o                         
   9   5   5        210.69        211.81         7.88 o                         
  -7   6   5        252.72        267.84         9.48 o                         
  -6   6   5        398.27        394.79         7.68 o                         
  -5   6   5          2.21          3.76         1.89 o                         
  -4   6   5        213.86        216.55         4.94 o                         
  -3   6   5         10.95         10.96         1.12 o                         
  -2   6   5        973.33       1001.33        11.81 o                         
  -1   6   5        271.50        261.19         4.05 o                         
   0   6   5        798.19        764.48         8.82 o                         
   1   6   5        352.56        346.05         4.77 o                         
   2   6   5        369.17        440.39         5.75 o                         
   3   6   5         34.32         19.09         1.04 o                         
   4   6   5        997.63       1045.90        12.15 o                         
   5   6   5          0.07         -0.20         0.93 o                         
   6   6   5         38.84         36.22         2.16 o                         
   7   6   5         64.28         72.03         2.95 o                         
   8   6   5         83.60         88.16         4.47 o                         
   9   6   5        104.22        109.92         5.87 o                         
  -6   7   5          0.80          1.14         1.64 o                         
  -5   7   5         17.16         27.39         2.32 o                         
  -4   7   5         12.41         18.96         1.99 o                         
  -3   7   5       1040.43        998.17        12.79 o                         
  -2   7   5        420.04        428.87         6.44 o                         
  -1   7   5       1090.04       1117.87        12.87 o                         
   0   7   5         35.41         41.03         1.51 o                         
   1   7   5        497.98        471.58         6.22 o                         
   2   7   5        442.07        463.13         6.10 o                         
   3   7   5        828.61        897.01        10.65 o                         
   4   7   5       2035.97       2036.73        21.48 o                         
   5   7   5         39.30         36.77         1.84 o                         
   6   7   5        151.38        161.60         4.73 o                         
   7   7   5        123.97        129.53         4.80 o                         
   8   7   5        115.69        108.25         4.46 o                         
  -6   8   5        259.16        269.67         8.58 o                         
  -5   8   5        257.36        235.63         6.96 o                         
  -4   8   5        182.41        191.41         6.04 o                         
  -3   8   5       1455.32       1362.74        17.67 o                         
  -2   8   5         87.76         91.29         2.64 o                         
  -1   8   5         28.95         39.71         1.85 o                         
   0   8   5          7.82          8.24         0.90 o                         
   1   8   5       1488.01       1441.74        15.54 o                         
   2   8   5          2.72          7.71         0.85 o                         
   3   8   5         15.70         25.30         1.44 o                         
   4   8   5        736.07        716.88         8.83 o                         
   5   8   5        208.22        205.86         3.89 o                         
   6   8   5        518.32        519.08         9.65 o                         
   7   8   5        106.54        121.14         4.69 o                         
   8   8   5          2.94          4.05         1.85 o                         
  -5   9   5         19.50         24.85         3.51 o                         
  -4   9   5        162.41        161.92         5.84 o                         
  -3   9   5         15.05         13.63         1.99 o                         
  -2   9   5        271.12        252.00         5.57 o                         
  -1   9   5       2200.44       2206.57        23.13 o                         
   0   9   5         27.07         20.57         1.42 o                         
   1   9   5        630.46        594.19         7.92 o                         
   2   9   5       1048.98       1030.06        12.66 o                         
   3   9   5         56.03         57.26         2.14 o                         
   4   9   5        108.46        102.27         2.79 o                         
   5   9   5        189.73        200.93         4.24 o                         
   6   9   5        237.06        243.04         6.46 o                         
   7   9   5        281.81        330.48         8.49 o                         
   8   9   5          3.82          2.42         2.12 o                         
  -5  10   5        132.18        133.84         6.41 o                         
  -4  10   5         45.48         41.59         2.21 o                         
  -3  10   5          5.05          2.41         1.55 o                         
  -2  10   5          0.75          2.98         1.29 o                         
  -1  10   5        767.71        755.55        12.03 o                         
   0  10   5          4.18          5.45         1.19 o                         
   1  10   5        251.89        257.23         5.50 o                         
   2  10   5        212.23        247.81         5.72 o                         
   3  10   5         31.14         28.12         1.94 o                         
   4  10   5        116.35        117.44         4.84 o                         
   5  10   5          0.13          0.68         1.20 o                         
   6  10   5          0.11          2.72         1.72 o                         
   7  10   5          0.59         -1.84         1.84 o                         
   8  10   5         22.10         20.31         3.59 o                         
  -4  11   5         31.06         20.86         4.20 o                         
  -3  11   5         89.00         83.57         3.95 o                         
  -2  11   5         99.06         90.27         4.02 o                         
  -1  11   5          1.06          1.46         1.38 o                         
   0  11   5        470.48        466.71         9.38 o                         
   1  11   5        463.75        472.19         9.50 o                         
   2  11   5        279.84        270.44         6.55 o                         
   3  11   5        464.25        456.76         8.36 o                         
   4  11   5        591.07        584.67        11.37 o                         
   5  11   5         27.79         16.78         2.53 o                         
   6  11   5        133.98        136.03         5.99 o                         
   7  11   5          3.34         -0.18         2.21 o                         
  -3  12   5          4.82          5.59         2.18 o                         
  -2  12   5        432.92        423.31        11.13 o                         
  -1  12   5          2.42          1.81         2.23 o                         
   0  12   5         98.25        115.33         5.32 o                         
   1  12   5         48.72         57.40         4.33 o                         
   2  12   5        130.59        124.13         5.15 o                         
   3  12   5        274.62        257.70         6.79 o                         
   4  12   5          0.10         -1.48         1.81 o                         
   5  12   5         79.98         86.99         5.07 o                         
   6  12   5        254.11        263.62         8.97 o                         
   7  12   5         29.05         39.40         7.90 o                         
  -2  13   5         57.33         61.09         5.10 o                         
  -1  13   5         78.00         62.50         4.00 o                         
   0  13   5         17.09         11.85         2.41 o                         
   1  13   5         48.96         53.24         3.59 o                         
   2  13   5          5.55          0.17         1.99 o                         
   3  13   5        107.04        116.22         5.29 o                         
   4  13   5        413.54        425.06        10.07 o                         
   5  13   5          3.73          5.87         1.95 o                         
   6  13   5         21.73         20.28         3.31 o                         
  -1  14   5        124.53        123.41         6.11 o                         
   0  14   5         36.55         32.56         3.24 o                         
   1  14   5        142.07        148.17         6.44 o                         
   2  14   5         37.05         33.61         3.28 o                         
   3  14   5          6.80          6.90         3.09 o                         
   4  14   5         36.01         32.14         3.32 o                         
   5  14   5          0.50          4.54         2.24 o                         
   1  15   5         42.10         45.24         4.21 o                         
   2  15   5        148.60        147.54         6.71 o                         
   3  15   5          9.06          2.28         2.64 o                         
  -4 -11   6         28.11         17.22         3.83 o                         
  -3 -11   6         20.85         18.04         4.45 o                         
  -2 -11   6        158.32        156.12         6.74 o                         
  -1 -11   6        122.21        124.88         5.31 o                         
   0 -11   6          0.13          0.21         3.04 o                         
   1 -11   6        374.48        376.07        12.50 o                         
   2 -11   6          2.70          2.44         4.61 o                         
  -5 -10   6          7.46          8.52         3.49 o                         
  -4 -10   6         42.33         38.58         4.08 o                         
  -3 -10   6        348.67        369.25        12.39 o                         
  -2 -10   6          1.64          2.90         3.07 o                         
  -1 -10   6         34.07         39.94         2.76 o                         
   0 -10   6          1.98         -1.58         1.64 o                         
   1 -10   6         32.40         37.75         4.41 o                         
   2 -10   6         21.39         14.97         2.61 o                         
   3 -10   6          3.71          3.15         2.08 o                         
  -6  -9   6        221.41        228.14         8.70 o                         
  -5  -9   6        185.70        188.88         7.71 o                         
  -4  -9   6         18.56         20.99         2.82 o                         
  -3  -9   6        246.85        234.74         7.43 o                         
  -2  -9   6        122.77        118.68         4.34 o                         
  -1  -9   6          2.95          2.06         1.45 o                         
   0  -9   6         10.34          8.80         2.33 o                         
   1  -9   6        400.04        404.70         9.44 o                         
   2  -9   6         77.39         81.36         4.19 o                         
   3  -9   6         15.40         16.53         5.14 o                         
   4  -9   6        332.92        335.55        10.96 o                         
  -6  -8   6         35.64         33.30         4.52 o                         
  -5  -8   6        404.59        399.28        10.10 o                         
  -4  -8   6         39.06         41.83         3.09 o                         
  -3  -8   6         90.56         87.82         4.44 o                         
  -2  -8   6         31.48         40.30         3.94 o                         
  -1  -8   6        704.86        693.21        10.94 o                         
   0  -8   6        772.41        763.81        16.83 o                         
   1  -8   6        212.21        217.71         6.95 o                         
   2  -8   6         13.33          8.27         1.88 o                         
   3  -8   6         10.30          6.09         1.97 o                         
   4  -8   6         29.82         25.12         2.84 o                         
   5  -8   6        167.13        171.27         7.56 o                         
  -7  -7   6        161.49        158.52         5.59 o                         
  -6  -7   6         46.65         44.09         2.92 o                         
  -5  -7   6       1042.17       1035.38        17.27 o                         
  -4  -7   6          2.56          2.16         1.37 o                         
  -3  -7   6        156.77        149.16         5.55 o                         
  -2  -7   6        249.12        272.48         5.78 o                         
  -1  -7   6         17.11         15.77         1.40 o                         
   0  -7   6        263.71        269.36         6.82 o                         
   1  -7   6        934.09        938.50        17.72 o                         
   2  -7   6        926.46        956.97        19.18 o                         
   3  -7   6         15.88         16.30         2.06 o                         
   4  -7   6        116.24        121.52         5.10 o                         
   5  -7   6        222.49        210.04         6.44 o                         
  -7  -6   6          8.95          8.81         2.06 o                         
  -6  -6   6         10.91         11.02         1.41 o                         
  -5  -6   6          6.55          8.56         1.28 o                         
  -4  -6   6        304.11        309.38         6.74 o                         
  -3  -6   6        662.52        649.80        11.17 o                         
  -2  -6   6         55.96         53.67         1.97 o                         
  -1  -6   6         81.82         93.43         2.43 o                         
   0  -6   6        495.62        463.14         7.04 o                         
   1  -6   6          1.55          3.36         0.95 o                         
   2  -6   6          8.31          8.22         1.38 o                         
   3  -6   6          7.90          9.98         1.84 o                         
   4  -6   6        418.17        377.09         7.78 o                         
   5  -6   6        165.17        152.68         4.94 o                         
   6  -6   6         23.33         24.69         2.66 o                         
  -7  -5   6        134.39        130.52         5.09 o                         
  -6  -5   6        388.91        389.84         7.01 o                         
  -5  -5   6        526.18        524.73         7.20 o                         
  -4  -5   6       3188.30       3157.71        36.61 o                         
  -3  -5   6         62.11         58.53         2.26 o                         
  -2  -5   6       2275.45       2238.04        24.40 o                         
  -1  -5   6          3.62          1.98         0.86 o                         
   0  -5   6        208.14        220.61         4.02 o                         
   1  -5   6         34.46         28.11         1.61 o                         
   2  -5   6         26.53         28.03         1.62 o                         
   3  -5   6        785.09        793.04        11.54 o                         
   4  -5   6         93.63         80.07         3.10 o                         
   5  -5   6        251.18        254.45         5.65 o                         
   6  -5   6         80.37         78.48         3.98 o                         
   7  -5   6         21.60          4.73         3.65 o                         
  -8  -4   6        124.95        121.56         6.12 o                         
  -7  -4   6          7.56          8.20         1.43 o                         
  -6  -4   6        142.78        144.63         4.15 o                         
  -5  -4   6        107.71        100.35         2.46 o                         
  -4  -4   6         59.31         60.44         1.47 o                         
  -3  -4   6        464.04        504.09         8.15 o                         
  -2  -4   6        244.17        251.28         4.85 o                         
  -1  -4   6        447.48        453.83         6.50 o                         
   0  -4   6        345.55        324.63         5.02 o                         
   1  -4   6       1409.85       1452.46        16.27 o                         
   2  -4   6        565.83        597.31         8.21 o                         
   3  -4   6       1808.98       1828.68        20.37 o                         
   4  -4   6         40.79         36.77         2.22 o                         
   5  -4   6        318.85        329.95         6.23 o                         
   6  -4   6          3.59          1.30         1.81 o                         
   7  -4   6          0.34         -0.76         3.57 o                         
  -8  -3   6        116.59        122.00        10.31 o                         
  -7  -3   6        254.46        234.35        11.42 o                         
  -6  -3   6         68.43         65.27         5.40 o                         
  -5  -3   6        110.00        107.95         3.22 o                         
  -4  -3   6        823.37        828.33        10.14 o                         
  -3  -3   6        983.20       1012.48        14.26 o                         
  -2  -3   6       1201.19       1292.15        16.11 o                         
  -1  -3   6       1151.36       1176.32        14.15 o                         
   0  -3   6        450.40        533.31         6.87 o                         
   1  -3   6         57.26         70.44         2.02 o                         
   2  -3   6          9.89         11.54         1.07 o                         
   3  -3   6        224.21        211.35         4.07 o                         
   4  -3   6        129.54        121.54         3.48 o                         
   5  -3   6          0.01          1.26         1.04 o                         
   6  -3   6        922.36        943.68        15.96 o                         
   7  -3   6         38.70         39.74         4.08 o                         
  -8  -2   6        112.13        129.63         8.79 o                         
  -7  -2   6         45.72         46.84         7.56 o                         
  -6  -2   6       1423.73       1452.40        41.47 o                         
  -5  -2   6        238.15        242.03        10.26 o                         
  -4  -2   6        243.61        234.93         3.59 o                         
  -3  -2   6          3.84          5.43         0.56 o                         
  -2  -2   6       5324.28       5434.71        67.03 o                         
  -1  -2   6        913.87        915.07        10.65 o                         
   0  -2   6          5.05          3.76         0.68 o                         
   1  -2   6          0.17          0.75         0.68 o                         
   2  -2   6        113.73         99.05         2.52 o                         
   3  -2   6         87.81         98.78         2.63 o                         
   4  -2   6       1233.17       1191.60        15.71 o                         
   5  -2   6        193.40        190.69         4.40 o                         
   6  -2   6        165.39        151.05         3.97 o                         
   7  -2   6        121.95        120.87         5.79 o                         
   8  -2   6         93.93        104.21         7.43 o                         
  -8  -1   6        259.81        247.87        12.67 o                         
  -7  -1   6        154.48        152.45         9.24 o                         
  -6  -1   6          1.28         -0.27         1.77 o                         
  -5  -1   6        440.68        483.22        16.85 o                         
  -4  -1   6        128.53        121.76         6.31 o                         
  -3  -1   6         17.55         19.51         0.72 o                         
  -2  -1   6         87.97         78.69         2.21 o                         
  -1  -1   6          9.06         17.48         0.94 o                         
   0  -1   6         29.89         34.27         1.18 o                         
   1  -1   6        395.86        410.08         6.31 o                         
   2  -1   6        655.30        636.29        10.03 o                         
   3  -1   6         24.61         36.43         1.66 o                         
   4  -1   6        385.67        397.33         7.05 o                         
   5  -1   6        448.39        426.40         7.73 o                         
   6  -1   6         41.44         56.17         3.85 o                         
   7  -1   6        299.70        297.85         8.97 o                         
   8  -1   6          6.21          3.32         2.47 o                         
  -8   0   6          0.16         -1.37         1.37 o                         
  -7   0   6        212.29        235.44        11.93 o                         
  -6   0   6        153.73        153.97         8.82 o                         
  -5   0   6        246.28        239.13        10.65 o                         
  -4   0   6        215.84        221.96         9.94 o                         
  -3   0   6         59.87         79.48         1.77 o                         
  -2   0   6          8.45          8.01         0.55 o                         
  -1   0   6         10.38          9.29         0.73 o                         
   0   0   6       1735.17       1742.21        17.78 o                         
   1   0   6        188.87        189.63         3.42 o                         
   2   0   6       3406.13       3344.72        44.05 o                         
   3   0   6        495.70        507.51         7.25 o                         
   4   0   6       1794.16       1818.10        21.10 o                         
   5   0   6        920.19        923.58        15.48 o                         
   6   0   6          1.12          6.38         1.89 o                         
   7   0   6        397.37        371.95        11.15 o                         
   8   0   6         24.57         26.41         2.96 o                         
  -8   1   6         23.65         19.27         2.63 o                         
  -7   1   6        573.84        567.86        12.22 o                         
  -6   1   6          7.01          4.39         2.28 o                         
  -5   1   6         54.13         53.81         4.87 o                         
  -4   1   6          0.07          0.55         0.57 o                         
  -3   1   6        234.05        268.25         4.51 o                         
  -2   1   6       2137.87       2152.50        24.12 o                         
  -1   1   6        935.19        881.38        10.61 o                         
   1   1   6       1626.65       1600.35        18.04 o                         
   2   1   6       1174.14       1175.24        13.92 o                         
   3   1   6        139.61        128.27         2.77 o                         
   4   1   6         72.58         86.65         2.72 o                         
   5   1   6          2.47          5.34         1.19 o                         
   6   1   6        545.61        500.23        10.51 o                         
   7   1   6         92.00         94.26         4.65 o                         
   8   1   6        316.48        304.77        10.67 o                         
  -8   2   6         77.12         73.23         5.14 o                         
  -7   2   6          0.08          3.07         1.33 o                         
  -6   2   6        444.65        438.70        10.04 o                         
  -5   2   6          4.86          2.88         0.86 o                         
  -4   2   6       1327.19       1321.95        15.86 o                         
  -3   2   6         22.20         24.12         0.92 o                         
  -2   2   6        118.73        106.71         2.64 o                         
  -1   2   6        411.62        407.83         5.00 o                         
   0   2   6          5.13          7.71         0.71 o                         
   1   2   6        437.79        437.01         5.69 o                         
   2   2   6          0.02          1.97         0.53 o                         
   3   2   6         43.03         32.11         1.36 o                         
   4   2   6        291.89        314.75         5.48 o                         
   5   2   6        746.02        693.58         9.79 o                         
   6   2   6       1171.11       1134.32        18.72 o                         
   7   2   6          9.06          9.16         1.97 o                         
   8   2   6        172.21        171.04         7.61 o                         
  -7   3   6         74.73         76.28         5.71 o                         
  -6   3   6        293.13        296.74         7.71 o                         
  -5   3   6        579.19        573.40         7.92 o                         
  -4   3   6         75.34         82.95         1.99 o                         
  -3   3   6        123.40        120.02         2.46 o                         
  -2   3   6        981.27       1013.79        13.15 o                         
  -1   3   6        694.77        689.37         8.00 o                         
   0   3   6       1251.88       1275.45        13.88 o                         
   1   3   6       5352.98       5281.12       134.67 o                         
   2   3   6        323.24        340.20         4.67 o                         
   3   3   6       2015.51       2031.35        22.81 o                         
   4   3   6       2041.13       2149.56        29.10 o                         
   5   3   6         10.78         11.11         0.98 o                         
   6   3   6         49.83         46.39         3.36 o                         
   7   3   6         19.88         18.19         2.55 o                         
   8   3   6         93.41         90.59         4.89 o                         
   9   3   6        104.78        132.55         8.14 o                         
  -7   4   6        160.78        162.57         5.25 o                         
  -6   4   6        421.32        426.70         6.36 o                         
  -5   4   6        250.33        252.19         4.49 o                         
  -4   4   6        787.26        776.01        10.49 o                         
  -3   4   6         28.08         13.51         1.04 o                         
  -2   4   6       1096.97       1126.66        14.08 o                         
  -1   4   6       1040.54        958.24        11.29 o                         
   0   4   6        464.80        504.84         6.47 o                         
   1   4   6          0.93          0.81         0.38 o                         
   2   4   6         90.75         99.95         2.14 o                         
   3   4   6          4.55          4.62         0.65 o                         
   4   4   6        566.87        550.29         7.70 o                         
   5   4   6        260.65        252.99         4.07 o                         
   6   4   6        119.10        119.96         4.27 o                         
   7   4   6        203.33        195.44         6.00 o                         
   8   4   6         24.76         33.09         6.91 o                         
   9   4   6         88.68        105.90         8.28 o                         
  -7   5   6         37.38         34.51         2.73 o                         
  -6   5   6       1235.03       1208.12        17.83 o                         
  -5   5   6        815.56        806.64        13.28 o                         
  -4   5   6         17.24         17.78         1.28 o                         
  -3   5   6         67.69         66.95         2.14 o                         
  -2   5   6        220.20        230.46         3.90 o                         
  -1   5   6         56.65         72.14         1.82 o                         
   0   5   6         41.55         44.38         1.46 o                         
   1   5   6          0.69          2.92         0.50 o                         
   2   5   6        624.57        593.60         7.09 o                         
   3   5   6        509.64        543.34         6.68 o                         
   4   5   6        729.45        728.71         8.81 o                         
   5   5   6        406.24        439.21         6.18 o                         
   6   5   6        344.06        330.56         6.72 o                         
   7   5   6          0.50          1.92         1.52 o                         
   8   5   6        142.63        130.17         6.43 o                         
   9   5   6         15.83         16.55         5.99 o                         
  -7   6   6          1.50          0.28         4.08 o                         
  -6   6   6        129.51        129.81         4.44 o                         
  -5   6   6        432.40        395.81         9.14 o                         
  -4   6   6         87.61         93.72         3.16 o                         
  -3   6   6        790.15        794.07        10.76 o                         
  -2   6   6         44.34         29.37         1.29 o                         
  -1   6   6       1611.50       1672.94        17.78 o                         
   0   6   6        331.77        307.04         4.65 o                         
   1   6   6         42.99         47.76         1.51 o                         
   2   6   6        132.75        114.53         2.44 o                         
   3   6   6        544.00        577.46         7.18 o                         
   4   6   6        145.50        149.65         3.06 o                         
   5   6   6        109.70        117.61         2.57 o                         
   6   6   6        121.00        121.88         3.85 o                         
   7   6   6         10.57         16.17         2.33 o                         
   8   6   6         60.86         55.65         4.17 o                         
   9   6   6        367.82        370.83        13.76 o                         
  -6   7   6         98.00        113.18         5.26 o                         
  -5   7   6        358.09        352.16         7.98 o                         
  -4   7   6        186.67        195.60         5.17 o                         
  -3   7   6        569.49        592.68         8.95 o                         
  -2   7   6        105.18        109.56         2.65 o                         
  -1   7   6         22.61         18.50         1.19 o                         
   0   7   6         51.37         63.29         1.86 o                         
   1   7   6        335.49        353.44         5.09 o                         
   2   7   6        547.37        597.32         7.46 o                         
   3   7   6          5.14          9.66         0.88 o                         
   4   7   6       1064.57       1011.61        11.87 o                         
   5   7   6       1522.86       1502.23        17.25 o                         
   6   7   6        830.56        834.92        15.56 o                         
   7   7   6        137.29        137.70         4.35 o                         
   8   7   6         48.73         45.84         4.24 o                         
  -6   8   6          4.05          6.53         2.67 o                         
  -5   8   6        194.21        192.52         6.87 o                         
  -4   8   6          3.03          4.91         1.82 o                         
  -3   8   6         93.47         94.60         2.95 o                         
  -2   8   6        203.43        207.00         4.19 o                         
  -1   8   6         11.04         13.25         1.13 o                         
   0   8   6        388.41        390.77         5.72 o                         
   1   8   6        833.74        802.11        10.45 o                         
   2   8   6         10.95         22.68         1.29 o                         
   3   8   6        242.85        220.02         4.10 o                         
   4   8   6        110.81        106.18         2.69 o                         
   5   8   6        207.46        206.58         5.17 o                         
   6   8   6         81.48         72.49         4.16 o                         
   7   8   6         16.77         12.04         2.60 o                         
   8   8   6        287.35        324.72        10.63 o                         
  -5   9   6         68.98         61.30         4.16 o                         
  -4   9   6         38.96         51.61         3.47 o                         
  -3   9   6         53.73         61.24         2.89 o                         
  -2   9   6        323.31        283.55         7.32 o                         
  -1   9   6       1260.81       1200.66        15.62 o                         
   0   9   6          3.15          1.56         0.82 o                         
   1   9   6       1443.54       1445.12        17.37 o                         
   2   9   6        400.82        413.18         6.46 o                         
   3   9   6          1.20          3.53         0.93 o                         
   4   9   6         84.93         71.36         2.56 o                         
   5   9   6       1606.67       1598.38        21.80 o                         
   6   9   6         40.40         45.84         3.61 o                         
   7   9   6         16.75         18.16         2.47 o                         
   8   9   6         50.65         53.55         4.15 o                         
  -5  10   6          0.96          1.41         6.03 o                         
  -4  10   6        142.32        149.87         6.69 o                         
  -3  10   6          0.32          3.03         1.41 o                         
  -2  10   6         38.34         28.38         2.27 o                         
  -1  10   6        222.01        219.66         5.43 o                         
   0  10   6          0.29          0.25         0.99 o                         
   1  10   6       1031.70       1022.18        14.04 o                         
   2  10   6        236.54        223.80         4.75 o                         
   3  10   6        904.87        921.83        12.34 o                         
   4  10   6        187.52        195.53         4.64 o                         
   5  10   6          5.15          5.89         1.37 o                         
   6  10   6         30.42         26.76         2.89 o                         
   7  10   6         12.69         10.22         2.22 o                         
   8  10   6         41.01         41.30         8.13 o                         
  -4  11   6         36.16         41.55         5.05 o                         
  -3  11   6         55.10         67.26         3.70 o                         
  -2  11   6         91.14        103.98         4.52 o                         
  -1  11   6        470.20        493.92         9.83 o                         
   0  11   6        294.15        281.31         7.04 o                         
   1  11   6        442.11        453.79         9.76 o                         
   2  11   6        217.91        210.02         6.22 o                         
   3  11   6        205.27        213.87         5.92 o                         
   4  11   6        393.97        386.91         7.74 o                         
   5  11   6         83.50         74.14         4.04 o                         
   6  11   6         86.09        102.61         5.84 o                         
   7  11   6         24.73         29.46         3.44 o                         
  -3  12   6        126.31        139.82         5.68 o                         
  -2  12   6          3.22          4.17         2.21 o                         
  -1  12   6          6.97          2.82         2.00 o                         
   0  12   6         60.05         65.42         4.52 o                         
   1  12   6        271.22        262.97         7.51 o                         
   2  12   6        940.44        975.22        18.46 o                         
   3  12   6          0.85          0.74         1.63 o                         
   4  12   6         76.68         80.51         4.05 o                         
   5  12   6          8.06          9.88         1.85 o                         
   6  12   6          7.60          6.94         4.56 o                         
   7  12   6         28.39         29.27         3.90 o                         
  -2  13   6         52.06         46.52         4.04 o                         
  -1  13   6        317.83        320.72         9.91 o                         
   0  13   6        227.51        217.00         7.21 o                         
   1  13   6        103.58        100.97         4.78 o                         
   2  13   6         39.91         33.58         3.02 o                         
   3  13   6         72.24         67.91         4.65 o                         
   4  13   6          2.74          0.83         1.70 o                         
   5  13   6         19.76         17.87         2.54 o                         
   6  13   6         71.67         61.31         5.61 o                         
  -1  14   6          0.06         -1.04         3.50 o                         
   0  14   6          0.40          2.08         2.04 o                         
   1  14   6          0.82          2.09         1.94 o                         
   2  14   6          0.06         -1.44         2.34 o                         
   3  14   6        156.03        176.73         6.87 o                         
   4  14   6          1.28          7.62         2.64 o                         
   5  14   6         91.37        100.58         7.03 o                         
   1  15   6         55.18         54.01         4.71 o                         
   2  15   6          0.04          1.02         2.76 o                         
   3  15   6         19.02         17.34         3.03 o                         
  -3 -11   7         21.73         26.78         4.01 o                         
  -2 -11   7          3.55          6.63         2.54 o                         
  -1 -11   7        169.49        163.32         8.33 o                         
   0 -11   7        244.21        250.91        10.16 o                         
   1 -11   7          3.21          5.86        11.75 o                         
  -4 -10   7          5.53          7.03         4.51 o                         
  -3 -10   7         21.95         16.18         3.10 o                         
  -2 -10   7         49.53         47.34         3.67 o                         
  -1 -10   7          2.08          2.45         2.50 o                         
   0 -10   7         84.05         94.50         5.45 o                         
   1 -10   7         15.45         10.87         2.44 o                         
   2 -10   7        275.92        266.82         8.93 o                         
  -5  -9   7         78.85         72.82         5.47 o                         
  -4  -9   7        164.33        155.76         6.54 o                         
  -3  -9   7         48.54         44.17         5.07 o                         
  -2  -9   7        138.62        129.34         4.50 o                         
  -1  -9   7         13.41         15.23         1.99 o                         
   0  -9   7        111.04        107.46         5.15 o                         
   1  -9   7        351.08        353.26         8.85 o                         
   2  -9   7         31.74         37.36         3.11 o                         
   3  -9   7         14.03         13.24         2.41 o                         
  -6  -8   7        217.32        219.85         7.77 o                         
  -5  -8   7          7.89          9.85         2.10 o                         
  -4  -8   7         34.65         46.13         3.48 o                         
  -3  -8   7          1.36          3.04         1.76 o                         
  -2  -8   7          1.25          1.67         1.56 o                         
  -1  -8   7        613.25        628.13        10.24 o                         
   0  -8   7        153.14        143.37         7.22 o                         
   1  -8   7          7.47          8.56         3.12 o                         
   2  -8   7          0.34         -1.54         1.54 o                         
   3  -8   7        365.30        375.07         9.38 o                         
   4  -8   7         36.79         35.84         3.35 o                         
  -6  -7   7        147.88        149.21         4.54 o                         
  -5  -7   7         12.50          8.93         2.48 o                         
  -4  -7   7          0.18         -0.60         1.39 o                         
  -3  -7   7        432.90        415.90         9.22 o                         
  -2  -7   7        624.54        610.52        10.31 o                         
  -1  -7   7        189.38        180.75         4.51 o                         
   0  -7   7        312.68        322.29         7.54 o                         
   1  -7   7        798.40        789.64        13.30 o                         
   2  -7   7        367.37        375.30         9.03 o                         
   3  -7   7         32.99         29.36         2.98 o                         
   4  -7   7          8.35          7.23         2.64 o                         
   5  -7   7          8.86          7.55         3.13 o                         
  -7  -6   7         53.10         52.71         6.25 o                         
  -6  -6   7         47.99         58.33         5.04 o                         
  -5  -6   7        484.47        501.12         8.90 o                         
  -4  -6   7        248.69        251.55         7.03 o                         
  -3  -6   7        550.77        566.39        10.38 o                         
  -2  -6   7         22.09         14.63         1.36 o                         
  -1  -6   7        119.47        114.50         2.86 o                         
   0  -6   7        540.13        530.42         8.17 o                         
   1  -6   7         48.13         45.55         2.35 o                         
   2  -6   7        314.80        307.22         6.41 o                         
   3  -6   7          0.04         -0.61         1.64 o                         
   4  -6   7         75.05         82.45         5.86 o                         
   5  -6   7        124.41        123.47         4.79 o                         
   6  -6   7        245.91        245.03         7.62 o                         
  -7  -5   7        288.47        290.47         7.78 o                         
  -6  -5   7         36.91         36.00         1.38 o                         
  -5  -5   7          0.33          0.35         0.94 o                         
  -4  -5   7        179.86        172.75         4.40 o                         
  -3  -5   7         34.65         36.56         2.23 o                         
  -2  -5   7        115.66        116.54         2.66 o                         
  -1  -5   7        926.06        913.22        12.40 o                         
   0  -5   7        358.00        364.42         5.88 o                         
   1  -5   7        398.30        375.40         6.09 o                         
   2  -5   7        574.14        593.01         9.44 o                         
   3  -5   7          1.27          1.06         1.45 o                         
   4  -5   7         12.96         13.35         1.72 o                         
   5  -5   7          6.36          6.03         1.64 o                         
   6  -5   7         52.21         68.11         3.63 o                         
  -7  -4   7         55.39         49.19         3.35 o                         
  -6  -4   7         35.75         33.34         2.94 o                         
  -5  -4   7         53.42         54.69         1.68 o                         
  -4  -4   7         20.64         23.50         1.57 o                         
  -3  -4   7       1638.69       1644.41        21.66 o                         
  -2  -4   7        174.18        172.09         4.81 o                         
  -1  -4   7         16.24          5.53         0.83 o                         
   0  -4   7        407.20        424.27         6.16 o                         
   1  -4   7         67.45         78.42         2.40 o                         
   2  -4   7        103.88        102.04         2.84 o                         
   3  -4   7        159.80        152.84         3.82 o                         
   4  -4   7         90.04         87.98         3.69 o                         
   5  -4   7        199.32        200.35         5.02 o                         
   6  -4   7        155.09        172.96         5.29 o                         
   7  -4   7        412.93        413.21        13.01 o                         
  -7  -3   7        522.94        507.37        10.85 o                         
  -6  -3   7          4.82          3.98         1.00 o                         
  -5  -3   7        539.39        535.85         9.77 o                         
  -4  -3   7         71.33         71.82         1.64 o                         
  -3  -3   7         92.49         87.19         2.49 o                         
  -2  -3   7        266.74        261.94         5.37 o                         
  -1  -3   7        762.05        758.48         9.57 o                         
   0  -3   7        576.00        539.48         7.49 o                         
   1  -3   7        313.26        335.09         5.45 o                         
   2  -3   7          0.10          0.32         0.60 o                         
   3  -3   7        103.98         78.78         2.80 o                         
   4  -3   7        191.67        201.01         5.60 o                         
   5  -3   7        668.83        697.25        12.19 o                         
   6  -3   7          4.98          6.37         2.10 o                         
   7  -3   7        116.90        139.72        11.45 o                         
  -8  -2   7          0.02         -4.50         6.20 o                         
  -7  -2   7         25.49         16.16         3.81 o                         
  -6  -2   7         45.39         47.01         4.88 o                         
  -5  -2   7         27.71         29.93         4.00 o                         
  -4  -2   7         33.24         34.48         1.30 o                         
  -3  -2   7         83.86         80.77         1.88 o                         
  -2  -2   7        557.09        556.76         8.73 o                         
  -1  -2   7         22.67         14.86         0.74 o                         
   0  -2   7        449.85        417.53         5.70 o                         
   1  -2   7        369.11        352.77         5.80 o                         
   2  -2   7          3.06          1.41         0.79 o                         
   3  -2   7        154.27        169.90         3.83 o                         
   4  -2   7          5.39          2.79         1.05 o                         
   5  -2   7         20.08         24.44         2.80 o                         
   6  -2   7        103.03        104.84         3.68 o                         
   7  -2   7        479.32        492.66        12.26 o                         
   8  -2   7        369.89        400.78        27.43 o                         
  -8  -1   7         15.66         13.73         4.19 o                         
  -7  -1   7        120.12        141.76         8.83 o                         
  -6  -1   7       1230.14       1259.41        37.07 o                         
  -5  -1   7        123.46        135.62         8.80 o                         
  -4  -1   7         65.75         76.20         3.50 o                         
  -3  -1   7        149.04        166.59         2.92 o                         
  -2  -1   7       1787.45       1863.29        21.59 o                         
  -1  -1   7        648.92        683.55         8.15 o                         
   0  -1   7         60.28         69.47         1.95 o                         
   1  -1   7        286.49        268.19         4.81 o                         
   2  -1   7       2313.10       2356.90        29.29 o                         
   3  -1   7       1608.37       1610.61        22.27 o                         
   4  -1   7         94.38        111.95         3.21 o                         
   5  -1   7        881.81        905.47        13.54 o                         
   6  -1   7         69.37         70.14         3.79 o                         
   7  -1   7         52.78         55.40         4.09 o                         
   8  -1   7         15.10          6.71         3.59 o                         
  -7   0   7         20.64         19.32         6.53 o                         
  -6   0   7        122.17        123.29         8.12 o                         
  -5   0   7        141.36        140.46        10.31 o                         
  -4   0   7         76.21         80.22         2.86 o                         
  -3   0   7        177.12        184.18         2.93 o                         
  -2   0   7       2724.36       2756.49        31.03 o                         
  -1   0   7       5107.05       5061.10        62.76 o                         
   0   0   7        108.30        108.22         2.34 o                         
   1   0   7         64.68         97.92         2.40 o                         
   2   0   7        546.40        541.46         7.69 o                         
   3   0   7        130.83        120.91         2.95 o                         
   4   0   7         14.35         15.29         1.18 o                         
   5   0   7        138.17        148.85         4.25 o                         
   6   0   7         12.88         10.94         2.35 o                         
   7   0   7          7.49         12.66         2.59 o                         
   8   0   7        162.56        158.05         7.69 o                         
  -8   1   7          3.61          2.16         2.29 o                         
  -7   1   7         54.47         53.26         2.38 o                         
  -6   1   7         68.39         70.74         7.87 o                         
  -5   1   7        640.43        656.59        21.90 o                         
  -4   1   7         87.83         91.91         2.92 o                         
  -3   1   7        836.61        804.87         9.72 o                         
  -2   1   7       1200.32       1194.19        15.72 o                         
  -1   1   7         89.94        139.26         2.25 o                         
   0   1   7         77.64        103.60         2.07 o                         
   1   1   7       2254.82       2212.76        25.53 o                         
   2   1   7        120.50        133.87         3.30 o                         
   3   1   7         25.16         33.09         1.50 o                         
   4   1   7        138.11        146.89         3.39 o                         
   5   1   7        254.09        249.69         5.06 o                         
   6   1   7       1215.26       1236.69        19.88 o                         
   7   1   7        204.60        204.88         9.74 o                         
   8   1   7         42.85         49.80         4.24 o                         
  -7   2   7         35.07         35.81         3.23 o                         
  -6   2   7        752.07        755.83        15.72 o                         
  -5   2   7        359.40        358.67         8.89 o                         
  -4   2   7         77.65         68.25         1.50 o                         
  -3   2   7         12.02          6.26         0.70 o                         
  -2   2   7        182.88        164.51         3.16 o                         
  -1   2   7       3625.81       3634.76        40.38 o                         
   0   2   7       1108.01       1095.20        12.20 o                         
   1   2   7         37.63         58.24         1.76 o                         
   2   2   7        517.68        493.86         7.11 o                         
   3   2   7        510.75        568.16         8.23 o                         
   4   2   7       2526.49       2516.39        26.90 o                         
   5   2   7        107.10        100.11         2.89 o                         
   6   2   7         22.61         22.61         2.29 o                         
   7   2   7         77.88         65.73         4.13 o                         
   8   2   7          1.40         -1.80         1.93 o                         
  -7   3   7         10.56          8.70         2.05 o                         
  -6   3   7        305.37        293.61         8.19 o                         
  -5   3   7       1357.48       1327.24        18.78 o                         
  -4   3   7          0.01         -0.35         0.96 o                         
  -3   3   7       2933.87       2896.14        34.48 o                         
  -2   3   7        235.81        214.78         3.89 o                         
  -1   3   7         21.71         22.37         1.30 o                         
   0   3   7        261.45        315.75         4.70 o                         
   1   3   7        983.04        996.92        11.49 o                         
   2   3   7        207.10        241.34         4.01 o                         
   3   3   7        150.04        132.26         2.81 o                         
   4   3   7        195.40        179.25         3.45 o                         
   5   3   7        774.51        751.71        12.19 o                         
   6   3   7          0.24         -0.46         1.30 o                         
   7   3   7         84.71        101.90         5.06 o                         
   8   3   7         18.31         17.52         2.79 o                         
  -7   4   7        143.35        145.05         6.00 o                         
  -6   4   7        796.83        805.56        11.99 o                         
  -5   4   7         24.85         23.78         1.67 o                         
  -4   4   7        442.10        438.26         6.75 o                         
  -3   4   7        269.82        310.01         5.21 o                         
  -2   4   7        187.42        192.71         3.67 o                         
  -1   4   7       1442.31       1441.92        16.46 o                         
   0   4   7        503.65        481.88         6.38 o                         
   1   4   7         70.92         64.94         1.74 o                         
   2   4   7        461.78        552.64         7.96 o                         
   3   4   7        155.10        156.21         3.13 o                         
   4   4   7        377.66        405.26         5.97 o                         
   5   4   7        298.72        296.42         5.62 o                         
   6   4   7          5.04          5.23         3.12 o                         
   7   4   7          3.14          7.39         2.26 o                         
   8   4   7        103.04        125.17         5.77 o                         
   9   4   7          6.01         18.80        17.46 o                         
  -7   5   7          0.48          0.99         2.35 o                         
  -6   5   7         35.93         35.46         2.37 o                         
  -5   5   7         40.18         37.62         2.63 o                         
  -4   5   7        896.16        893.14        12.27 o                         
  -3   5   7        224.35        222.22         4.62 o                         
  -2   5   7       9682.65       9692.22       168.98 o                         
  -1   5   7         26.89         25.42         1.13 o                         
   0   5   7       1852.70       1866.18        19.39 o                         
   1   5   7        421.46        405.37         6.00 o                         
   2   5   7         13.60          5.90         0.71 o                         
   3   5   7        687.22        684.99         8.54 o                         
   4   5   7          1.71          1.12         0.92 o                         
   5   5   7       1126.90       1075.85        13.71 o                         
   6   5   7        375.27        367.79         7.54 o                         
   7   5   7        594.80        582.04        12.97 o                         
   8   5   7        463.30        490.52        12.85 o                         
   9   5   7          0.21          1.54         5.30 o                         
  -7   6   7         20.14         16.32         4.55 o                         
  -6   6   7        325.17        327.74         6.97 o                         
  -5   6   7         33.13         36.37         2.47 o                         
  -4   6   7       1087.51       1067.72        16.28 o                         
  -3   6   7        240.71        246.86         5.21 o                         
  -2   6   7        251.24        262.10         4.11 o                         
  -1   6   7         88.95         90.16         2.19 o                         
   0   6   7        897.98        911.27        11.68 o                         
   1   6   7         12.79         22.71         1.16 o                         
   2   6   7         84.33        101.51         2.31 o                         
   3   6   7        355.16        322.89         4.97 o                         
   4   6   7         34.27         33.52         1.73 o                         
   5   6   7       1405.48       1393.31        19.29 o                         
   6   6   7        178.78        180.20         5.01 o                         
   7   6   7         87.01         85.64         4.64 o                         
   8   6   7         48.79         45.05         4.41 o                         
  -6   7   7        136.14        150.07         5.88 o                         
  -5   7   7         12.33         16.94         2.13 o                         
  -4   7   7          3.22          2.32         1.29 o                         
  -3   7   7        870.31        858.21        14.05 o                         
  -2   7   7        226.24        251.00         4.34 o                         
  -1   7   7        262.33        251.81         4.31 o                         
   0   7   7        348.95        367.28         5.50 o                         
   1   7   7        497.79        555.94         7.14 o                         
   2   7   7          0.30          1.03         0.57 o                         
   3   7   7       1341.24       1322.19        14.39 o                         
   4   7   7        358.46        351.83         5.53 o                         
   5   7   7        363.42        353.41         5.73 o                         
   6   7   7        953.41        948.09        14.94 o                         
   7   7   7         47.17         40.06         3.44 o                         
   8   7   7        602.70        596.42        14.48 o                         
  -6   8   7        159.02        163.78        11.53 o                         
  -5   8   7        608.01        633.51        13.81 o                         
  -4   8   7         30.56         30.87         3.10 o                         
  -3   8   7         36.83         37.60         1.89 o                         
  -2   8   7         29.75         28.45         3.08 o                         
  -1   8   7         18.08         18.46         1.28 o                         
   0   8   7        951.42        994.17        12.53 o                         
   1   8   7        350.22        349.45         5.33 o                         
   2   8   7        613.42        632.05         8.10 o                         
   3   8   7        842.63        841.98        10.27 o                         
   4   8   7        351.81        363.90         5.57 o                         
   5   8   7        646.06        656.56         9.62 o                         
   6   8   7         32.35         42.41         2.88 o                         
   7   8   7         18.07         12.62         1.96 o                         
   8   8   7         65.12         74.45         5.28 o                         
  -5   9   7         22.97         20.53         3.89 o                         
  -4   9   7         15.86         19.49         2.76 o                         
  -3   9   7         80.09         58.89         3.18 o                         
  -2   9   7          1.29         -0.67         1.05 o                         
  -1   9   7        820.61        799.58        16.73 o                         
   0   9   7        110.65        113.53         2.91 o                         
   1   9   7          0.31          1.24         0.81 o                         
   2   9   7        335.75        340.65         5.66 o                         
   3   9   7        112.50        110.74         3.04 o                         
   4   9   7        515.30        487.94         7.75 o                         
   5   9   7        319.94        319.68         7.00 o                         
   6   9   7          1.36          0.87         1.86 o                         
   7   9   7          7.07          3.05         2.30 o                         
   8   9   7        117.29        123.26         6.51 o                         
  -5  10   7          8.37          3.56         2.72 o                         
  -4  10   7         35.00         34.84         3.23 o                         
  -3  10   7        669.82        678.65        11.90 o                         
  -2  10   7         14.91         21.13         2.08 o                         
  -1  10   7          0.20         -0.72         1.13 o                         
   0  10   7        131.98        134.69         4.09 o                         
   1  10   7        712.87        689.46        10.60 o                         
   2  10   7         80.73         73.52         2.71 o                         
   3  10   7        164.98        169.27         4.17 o                         
   4  10   7        710.31        725.74        13.01 o                         
   5  10   7         91.85         93.85         3.75 o                         
   6  10   7          0.38          3.18         2.12 o                         
   7  10   7        303.80        327.93         9.68 o                         
   8  10   7        245.45        255.76        10.46 o                         
  -4  11   7        161.56        176.22        12.39 o                         
  -3  11   7         32.41         27.96         2.38 o                         
  -2  11   7        113.06         81.56         3.95 o                         
  -1  11   7          9.15          5.93         1.62 o                         
   0  11   7       1020.15       1016.99        16.31 o                         
   1  11   7        624.78        624.42        12.44 o                         
   2  11   7       1344.18       1321.75        21.08 o                         
   3  11   7        568.04        578.13        12.35 o                         
   4  11   7         13.88         15.45         1.83 o                         
   5  11   7        270.93        265.58         7.21 o                         
   6  11   7         13.04          8.35         1.83 o                         
   7  11   7          0.18         -0.21         2.36 o                         
  -3  12   7         43.66         39.73         3.97 o                         
  -2  12   7       1216.93       1188.82        23.82 o                         
  -1  12   7          1.69          4.45         2.69 o                         
   0  12   7        167.83        178.64         6.12 o                         
   1  12   7        167.21        169.93         6.08 o                         
   2  12   7         54.77         53.86         3.85 o                         
   3  12   7          0.01          0.36         1.51 o                         
   4  12   7         42.60         45.77         3.18 o                         
   5  12   7          0.03          1.12         2.29 o                         
   6  12   7        246.09        249.68         6.85 o                         
   7  12   7         67.01         62.26         5.55 o                         
  -2  13   7         64.86         64.77         5.08 o                         
  -1  13   7          3.99          5.30         1.97 o                         
   0  13   7          0.01         -0.91         1.70 o                         
   1  13   7        380.14        404.00        10.63 o                         
   2  13   7         63.15         59.36         4.22 o                         
   3  13   7        342.00        334.58         8.83 o                         
   4  13   7        245.99        256.49         7.27 o                         
   5  13   7          1.39          2.54         1.80 o                         
   6  13   7        196.47        184.20         6.76 o                         
  -1  14   7        152.54        149.58         7.44 o                         
   0  14   7         79.96        100.98         5.07 o                         
   1  14   7        324.90        348.67         9.31 o                         
   2  14   7         59.51         61.10         4.56 o                         
   3  14   7        112.69        112.61         5.25 o                         
   4  14   7          9.77          8.31         2.30 o                         
   5  14   7         65.92         51.70         4.25 o                         
   1  15   7          5.61         36.85        16.65 o                         
   2  15   7        127.55        126.82         5.92 o                         
   3  15   7        204.79        223.45         8.84 o                         
  -4 -10   8          5.90          2.75         7.21 o                         
  -3 -10   8        227.98        217.17         9.43 o                         
  -2 -10   8          2.44          3.98         2.25 o                         
  -1 -10   8        664.16        651.96        21.54 o                         
   0 -10   8         34.39         28.29         3.69 o                         
   1 -10   8          2.90          5.48         3.14 o                         
   2 -10   8         89.51         90.62         8.02 o                         
  -5  -9   8        389.68        405.21        27.11 o                         
  -4  -9   8          8.12          5.58         2.49 o                         
  -3  -9   8         41.26         50.99         4.31 o                         
  -2  -9   8         10.54          8.77         2.48 o                         
  -1  -9   8          1.82          2.59         1.49 o                         
   0  -9   8        174.20        170.29         6.51 o                         
   1  -9   8        454.04        450.51        11.31 o                         
   2  -9   8        182.10        182.11         7.12 o                         
   3  -9   8        225.39        235.07         8.26 o                         
  -5  -8   8          5.36          4.76         2.25 o                         
  -4  -8   8        139.49        135.15         5.94 o                         
  -3  -8   8         63.19         58.51         4.82 o                         
  -2  -8   8         16.92         16.15         2.40 o                         
  -1  -8   8         12.51         14.80         1.65 o                         
   0  -8   8        656.43        675.41        14.68 o                         
   1  -8   8          1.46          2.66         1.63 o                         
   2  -8   8         35.43         40.06         3.26 o                         
   3  -8   8         26.16         24.41         2.86 o                         
   4  -8   8          2.10          0.99         3.12 o                         
  -6  -7   8          2.75          4.59         1.95 o                         
  -5  -7   8        115.66        126.10         7.84 o                         
  -4  -7   8         26.67         33.69         2.94 o                         
  -3  -7   8        386.63        374.17         9.47 o                         
  -2  -7   8         11.72          8.62         1.55 o                         
  -1  -7   8        438.49        442.58         9.58 o                         
   0  -7   8          4.09          4.00         1.20 o                         
   1  -7   8         12.57         11.04         2.15 o                         
   2  -7   8        466.87        453.99        11.07 o                         
   3  -7   8        142.93        145.40         6.61 o                         
   4  -7   8        384.24        398.51         9.83 o                         
   5  -7   8        335.56        337.93        11.35 o                         
  -6  -6   8        159.79        171.06         7.28 o                         
  -5  -6   8         51.54         50.04         2.89 o                         
  -4  -6   8         11.04         11.23         1.81 o                         
  -3  -6   8        333.22        321.50         7.55 o                         
  -2  -6   8        284.45        275.17         5.84 o                         
  -1  -6   8        378.80        384.60         7.69 o                         
   0  -6   8        989.66        984.45        14.24 o                         
   1  -6   8         60.54         69.04         3.39 o                         
   2  -6   8        384.99        388.04         8.39 o                         
   3  -6   8         36.77         34.50         4.11 o                         
   4  -6   8          0.74          2.43         1.57 o                         
   5  -6   8         70.73         73.62         3.98 o                         
  -7  -5   8          0.41         -1.33         1.33 o                         
  -6  -5   8         92.81         98.81         3.14 o                         
  -5  -5   8        606.54        608.61        10.92 o                         
  -4  -5   8        714.78        723.75        12.55 o                         
  -3  -5   8          0.04         -0.99         1.02 o                         
  -2  -5   8       1226.16       1210.37        15.76 o                         
  -1  -5   8        140.67        137.34         3.90 o                         
   0  -5   8        235.67        220.23         4.28 o                         
   1  -5   8         27.57         23.96         1.73 o                         
   2  -5   8        128.61        137.53         4.05 o                         
   3  -5   8          2.43          1.14         1.23 o                         
   4  -5   8         84.01         76.93         3.75 o                         
   5  -5   8        321.79        325.61         7.63 o                         
   6  -5   8        394.38        421.28        13.79 o                         
  -7  -4   8          0.23         -2.62         2.62 o                         
  -6  -4   8        247.19        251.70         6.58 o                         
  -5  -4   8          3.84          4.35         1.03 o                         
  -4  -4   8        204.11        208.34         4.38 o                         
  -3  -4   8          9.26          8.58         1.23 o                         
  -2  -4   8         20.49         26.21         1.98 o                         
  -1  -4   8          3.61          4.36         0.83 o                         
   0  -4   8        134.97        138.08         3.33 o                         
   1  -4   8        383.97        385.84         7.07 o                         
   2  -4   8        257.74        270.70         5.30 o                         
   3  -4   8        296.82        301.42         6.76 o                         
   4  -4   8       1195.66       1135.73        17.28 o                         
   5  -4   8         20.98         21.40         2.26 o                         
   6  -4   8        171.10        170.65         5.04 o                         
   7  -4   8        238.53        249.68        13.89 o                         
  -7  -3   8         24.14         21.83         3.69 o                         
  -6  -3   8        122.13        123.09         4.11 o                         
  -5  -3   8        263.44        270.49         5.18 o                         
  -4  -3   8         99.67        104.30         3.38 o                         
  -3  -3   8        107.04        109.82         3.21 o                         
  -2  -3   8        491.90        489.56         8.13 o                         
  -1  -3   8       2317.73       2246.12        25.83 o                         
   0  -3   8         43.06         48.37         1.60 o                         
   1  -3   8          0.11          0.59         0.77 o                         
   2  -3   8        311.77        315.90         5.65 o                         
   3  -3   8         26.01         30.58         1.76 o                         
   4  -3   8         20.33         22.27         2.25 o                         
   5  -3   8         43.27         33.57         2.36 o                         
   6  -3   8        197.85        206.17         6.37 o                         
   7  -3   8         15.32         24.55         4.21 o                         
  -7  -2   8          2.84         -2.76         3.50 o                         
  -6  -2   8          0.06          0.10         0.78 o                         
  -5  -2   8        154.65        156.94         4.41 o                         
  -4  -2   8        333.83        329.38         4.75 o                         
  -3  -2   8       1752.05       1757.39        20.73 o                         
  -2  -2   8        255.89        231.59         5.02 o                         
  -1  -2   8        266.64        277.21         4.29 o                         
   0  -2   8        107.59         99.41         2.65 o                         
   1  -2   8       2879.68       2919.12        32.79 o                         
   2  -2   8       2103.34       2178.78        34.59 o                         
   3  -2   8          1.88          2.79         2.31 o                         
   4  -2   8         35.97         36.98         2.25 o                         
   5  -2   8         79.56         90.17         3.61 o                         
   6  -2   8        216.38        214.78         5.70 o                         
   7  -2   8         10.57         13.44         2.63 o                         
  -7  -1   8          6.59          5.71         7.12 o                         
  -6  -1   8        713.82        726.66        24.09 o                         
  -5  -1   8        409.74        402.08         8.49 o                         
  -4  -1   8         59.25         67.43         1.81 o                         
  -3  -1   8        122.45        135.02         2.65 o                         
  -2  -1   8       6264.46       6272.66        68.76 o                         
  -1  -1   8        777.09        744.23         8.99 o                         
   0  -1   8       4055.43       3997.64        41.24 o                         
   1  -1   8       1853.96       1850.55        22.18 o                         
   2  -1   8       1292.84       1387.58        17.05 o                         
   3  -1   8         16.78         20.68         1.63 o                         
   4  -1   8          0.37          0.43         1.13 o                         
   5  -1   8          4.69          3.06         0.98 o                         
   6  -1   8        249.65        251.74         7.38 o                         
   7  -1   8        197.20        199.32         7.44 o                         
   8  -1   8          4.05          7.29         2.73 o                         
  -7   0   8         17.82         18.58         4.10 o                         
  -6   0   8        142.17        134.18         8.32 o                         
  -5   0   8         87.31         96.25         6.40 o                         
  -4   0   8        297.89        294.26         4.90 o                         
  -3   0   8       1054.69       1085.50        12.49 o                         
  -2   0   8       5303.70       5214.00        57.49 o                         
  -1   0   8        735.55        731.15         8.66 o                         
   0   0   8          1.62          4.42         0.63 o                         
   1   0   8       1209.15       1200.05        14.69 o                         
   2   0   8       3149.60       3193.94        33.87 o                         
   3   0   8        278.42        283.02         5.23 o                         
   4   0   8        342.84        318.04         6.19 o                         
   5   0   8        854.72        822.10        12.99 o                         
   6   0   8        185.84        182.78         6.51 o                         
   7   0   8         27.97         27.01         5.88 o                         
   8   0   8         18.24         19.92         4.44 o                         
  -7   1   8        458.50        469.79        11.34 o                         
  -6   1   8        165.72        167.51         5.50 o                         
  -5   1   8        725.83        724.29        14.48 o                         
  -4   1   8          9.35          7.34         0.68 o                         
  -3   1   8         98.49        105.53         2.28 o                         
  -2   1   8        767.59        777.44        10.43 o                         
  -1   1   8         53.10         43.85         1.22 o                         
   0   1   8       4671.45       4696.20        51.95 o                         
   1   1   8        815.03        747.23        12.22 o                         
   2   1   8       1002.87       1002.52        12.17 o                         
   3   1   8        174.81        179.43         4.31 o                         
   4   1   8        460.62        447.95         7.35 o                         
   5   1   8        202.17        215.62         5.13 o                         
   6   1   8       1311.05       1267.98        31.52 o                         
   7   1   8         32.20         31.13         3.64 o                         
   8   1   8          4.34          1.06         2.72 o                         
  -7   2   8          2.00          1.88         1.59 o                         
  -6   2   8        149.50        147.20         6.59 o                         
  -5   2   8         27.87         24.68         1.85 o                         
  -4   2   8          5.54         11.71         0.81 o                         
  -3   2   8          3.89          4.61         0.84 o                         
  -2   2   8       1368.97       1336.59        16.89 o                         
  -1   2   8        352.68        347.53         4.66 o                         
   0   2   8        504.35        524.30         6.75 o                         
   1   2   8          4.62          7.86         0.81 o                         
   2   2   8        103.85         98.40         2.53 o                         
   3   2   8        209.51        256.55         4.82 o                         
   4   2   8        111.34         86.87         2.27 o                         
   5   2   8        288.58        308.53         6.78 o                         
   6   2   8         28.47         27.87         1.93 o                         
   7   2   8         65.31         63.67         4.39 o                         
   8   2   8        553.84        593.91        30.50 o                         
  -7   3   8        627.37        615.64        15.80 o                         
  -6   3   8        155.32        142.18        10.11 o                         
  -5   3   8         56.86         53.77         2.22 o                         
  -4   3   8        147.99        145.83         4.27 o                         
  -3   3   8        790.81        775.32        10.02 o                         
  -2   3   8        103.21         98.45         2.34 o                         
  -1   3   8        102.30        108.14         2.22 o                         
   0   3   8          1.75          1.16         0.60 o                         
   1   3   8        738.81        756.06         9.33 o                         
   2   3   8         17.18         11.61         1.01 o                         
   3   3   8       1080.08       1047.06        12.60 o                         
   4   3   8        759.70        744.51        10.18 o                         
   5   3   8         44.64         39.02         1.47 o                         
   6   3   8        497.79        530.40         9.30 o                         
   7   3   8        346.38        334.93         9.74 o                         
   8   3   8         75.94         67.32         4.89 o                         
  -7   4   8        103.71        102.86        14.14 o                         
  -6   4   8         91.97         93.62         4.53 o                         
  -5   4   8          1.53          0.60         0.84 o                         
  -4   4   8        647.73        644.22         9.70 o                         
  -3   4   8        797.14        792.13        11.20 o                         
  -2   4   8          0.02          0.45         0.56 o                         
  -1   4   8       1522.04       1481.56        16.25 o                         
   0   4   8       2488.73       2470.41        27.25 o                         
   1   4   8         33.17         61.24         1.85 o                         
   2   4   8         18.39         11.03         0.88 o                         
   3   4   8        307.70        294.08         4.84 o                         
   4   4   8         32.06         42.64         2.21 o                         
   5   4   8          0.70          0.87         0.82 o                         
   6   4   8        775.06        733.43        11.86 o                         
   7   4   8        131.63        127.41         6.42 o                         
   8   4   8        326.51        350.70        11.84 o                         
  -7   5   8        140.11        139.52         5.78 o                         
  -6   5   8         35.80         32.29         2.37 o                         
  -5   5   8        334.68        335.05         6.54 o                         
  -4   5   8        261.49        251.20         5.14 o                         
  -3   5   8        879.66        864.67        11.73 o                         
  -2   5   8       1045.61       1039.34        12.97 o                         
  -1   5   8         23.23         23.32         1.12 o                         
   0   5   8         57.26         67.12         1.83 o                         
   1   5   8         18.70         31.13         1.34 o                         
   2   5   8        220.86        261.61         4.24 o                         
   3   5   8         94.98        104.03         2.51 o                         
   4   5   8       1051.25       1049.41        13.72 o                         
   5   5   8       1419.82       1378.54        17.07 o                         
   6   5   8        209.69        215.99         4.35 o                         
   7   5   8        434.82        441.41        12.50 o                         
   8   5   8          0.01          1.85         3.81 o                         
  -6   6   8         95.19         88.85         3.78 o                         
  -5   6   8        210.15        205.88         5.18 o                         
  -4   6   8         19.52         18.58         2.04 o                         
  -3   6   8         55.56         46.71         2.03 o                         
  -2   6   8        380.30        360.70         5.19 o                         
  -1   6   8        121.92        104.47         2.42 o                         
   0   6   8        287.09        261.06         4.48 o                         
   1   6   8        477.24        501.88         6.74 o                         
   2   6   8        173.67        222.39         4.16 o                         
   3   6   8          5.54          7.32         0.83 o                         
   4   6   8        325.67        317.76         5.84 o                         
   5   6   8       1012.82        993.83        14.38 o                         
   6   6   8        228.13        224.43         4.41 o                         
   7   6   8        492.07        480.39        14.01 o                         
   8   6   8         29.08         25.02         3.33 o                         
  -6   7   8          0.83          0.35         1.87 o                         
  -5   7   8        109.53        105.42         4.00 o                         
  -4   7   8        952.51        971.21        18.10 o                         
  -3   7   8         34.90         33.81         2.20 o                         
  -2   7   8         54.82         57.12         1.92 o                         
  -1   7   8        486.17        503.77         8.05 o                         
   0   7   8         13.84         13.81         1.08 o                         
   1   7   8        932.70       1020.13        11.97 o                         
   2   7   8         75.22         92.32         2.44 o                         
   3   7   8         32.50         40.03         1.73 o                         
   4   7   8        544.14        550.39         7.95 o                         
   5   7   8          0.18          1.50         1.00 o                         
   6   7   8         18.79         22.14         1.66 o                         
   7   7   8         41.15         55.76         3.34 o                         
   8   7   8          4.05          8.52         2.56 o                         
  -6   8   8        162.56        166.28        11.05 o                         
  -5   8   8        130.62        132.71         8.04 o                         
  -4   8   8         94.03         97.30         4.21 o                         
  -3   8   8        107.47        112.38         4.05 o                         
  -2   8   8        517.14        484.48         8.19 o                         
  -1   8   8        111.63        101.85         2.73 o                         
   0   8   8        789.77        778.33        10.41 o                         
   1   8   8        367.79        355.15         6.02 o                         
   2   8   8        527.65        534.30         8.10 o                         
   3   8   8        881.34        913.92        10.92 o                         
   4   8   8         78.37         81.06         2.57 o                         
   5   8   8         54.65         59.60         2.61 o                         
   6   8   8         44.95         41.53         2.32 o                         
   7   8   8         31.92         34.01         2.99 o                         
   8   8   8         32.28         35.75         3.08 o                         
  -5   9   8         10.59          3.94         3.06 o                         
  -4   9   8         34.47         34.26         3.12 o                         
  -3   9   8          7.77          6.39         1.31 o                         
  -2   9   8        850.73        871.63        13.52 o                         
  -1   9   8         87.55         88.32         4.19 o                         
   0   9   8         70.33         72.87         2.51 o                         
   1   9   8        416.24        421.81         6.71 o                         
   2   9   8         55.56         52.24         2.31 o                         
   3   9   8        648.04        642.05         8.60 o                         
   4   9   8        490.70        446.58         8.29 o                         
   5   9   8       2028.35       2015.64        25.99 o                         
   6   9   8          0.28          4.50         1.47 o                         
   7   9   8         19.74         12.79         3.71 o                         
   8   9   8         63.60         60.36         5.39 o                         
  -5  10   8         73.05         72.99         5.81 o                         
  -4  10   8        339.75        341.99         9.31 o                         
  -3  10   8        122.96        125.86         4.47 o                         
  -2  10   8         47.11         49.43         2.70 o                         
  -1  10   8        219.86        207.46         6.09 o                         
   0  10   8         24.63         25.56         2.03 o                         
   1  10   8       2870.16       2852.97        35.00 o                         
   2  10   8         49.58         51.26         2.68 o                         
   3  10   8       1731.47       1666.12        23.42 o                         
   4  10   8         48.39         46.04         2.87 o                         
   5  10   8         36.24         35.76         2.46 o                         
   6  10   8         48.37         47.56         4.08 o                         
   7  10   8          5.57          5.65         2.20 o                         
   8  10   8          0.43         -2.79         3.10 o                         
  -4  11   8          5.81          0.38         2.86 o                         
  -3  11   8        458.75        438.74        10.99 o                         
  -2  11   8         86.09         80.63         3.69 o                         
  -1  11   8         22.12         21.54         2.47 o                         
   0  11   8        608.56        600.62        11.95 o                         
   1  11   8        969.58        952.46        17.38 o                         
   2  11   8         10.82          8.65         2.08 o                         
   3  11   8        323.33        303.84         7.89 o                         
   4  11   8          0.14         -0.42         1.81 o                         
   5  11   8         40.66         28.03         2.56 o                         
   6  11   8        142.32        143.26         5.86 o                         
   7  11   8         45.74         58.57         4.33 o                         
  -3  12   8         55.17         52.26         4.43 o                         
  -2  12   8        257.96        256.71         7.38 o                         
  -1  12   8          0.61          1.60         2.14 o                         
   0  12   8        106.76        118.71         5.04 o                         
   1  12   8         42.96         43.33         3.35 o                         
   2  12   8        631.95        666.30        13.09 o                         
   3  12   8         83.23         79.15         4.31 o                         
   4  12   8        484.45        505.59        10.60 o                         
   5  12   8         28.70         38.70         2.73 o                         
   6  12   8         81.95         90.32         4.35 o                         
   7  12   8        113.17        112.70         7.82 o                         
  -2  13   8         29.70         34.36         5.40 o                         
  -1  13   8         13.41         10.13         3.33 o                         
   0  13   8         85.94         91.63         4.78 o                         
   1  13   8         80.37         89.27         4.59 o                         
   2  13   8        229.44        230.27         7.27 o                         
   3  13   8          0.13          2.89         1.78 o                         
   4  13   8         30.10         29.18         3.32 o                         
   5  13   8        107.77        119.09         5.15 o                         
   6  13   8        125.09        126.19         8.98 o                         
  -1  14   8        180.16        192.04         8.86 o                         
   0  14   8        265.74        266.97        10.22 o                         
   1  14   8        121.08        116.45         5.47 o                         
   2  14   8         34.34         28.27         3.34 o                         
   3  14   8         17.73         13.76         2.62 o                         
   4  14   8         86.58         86.81         4.86 o                         
   5  14   8         72.60         67.13         4.39 o                         
   1  15   8         61.21         61.76         4.83 o                         
   2  15   8        120.77        120.14         6.24 o                         
   3  15   8        115.27        117.87         6.22 o                         
  -2 -10   9        210.09        221.49        13.54 o                         
  -1 -10   9        134.78        135.00         7.97 o                         
   0 -10   9          6.46          6.39         2.89 o                         
  -4  -9   9          0.77          0.90         2.51 o                         
  -3  -9   9         10.08          9.20         2.85 o                         
  -2  -9   9         10.08          9.36         2.45 o                         
  -1  -9   9          3.06          3.57         3.17 o                         
   0  -9   9         42.25         42.57         3.11 o                         
   1  -9   9         26.30         26.36         3.76 o                         
   2  -9   9         77.64         67.68         6.40 o                         
  -5  -8   9          0.45         -1.09         2.94 o                         
  -4  -8   9        165.01        171.62         6.89 o                         
  -3  -8   9        182.02        195.06         7.44 o                         
  -2  -8   9        150.30        145.87         4.51 o                         
  -1  -8   9         36.26         32.55         3.43 o                         
   0  -8   9        232.49        214.40         6.28 o                         
   1  -8   9        235.63        233.11         7.49 o                         
   2  -8   9        251.62        246.65         7.96 o                         
   3  -8   9        202.21        192.43         6.88 o                         
  -5  -7   9        203.27        194.73         6.61 o                         
  -4  -7   9         19.65         16.72         4.07 o                         
  -3  -7   9         66.41         57.28         3.82 o                         
  -2  -7   9          6.80          6.89         1.64 o                         
  -1  -7   9        118.25        130.73         4.99 o                         
   0  -7   9       1001.29       1028.30        16.21 o                         
   1  -7   9        717.41        702.12        13.37 o                         
   2  -7   9        918.87        964.49        18.93 o                         
   3  -7   9        111.36        115.23         5.29 o                         
   4  -7   9          1.44          0.57         2.72 o                         
  -6  -6   9          0.79          0.19         1.87 o                         
  -5  -6   9        664.74        664.55        12.08 o                         
  -4  -6   9          1.99          4.20         1.49 o                         
  -3  -6   9         50.91         56.56         4.10 o                         
  -2  -6   9        157.05        151.32         3.93 o                         
  -1  -6   9       1061.31       1049.30        17.32 o                         
   0  -6   9         36.02         34.79         3.74 o                         
   1  -6   9        214.93        217.28         5.88 o                         
   2  -6   9        401.12        402.07         9.91 o                         
   3  -6   9         53.77         56.76         4.65 o                         
   4  -6   9        161.45        166.84         6.14 o                         
   5  -6   9          9.37          9.90         3.39 o                         
  -6  -5   9         45.12         49.08         4.03 o                         
  -5  -5   9          4.94          8.00         1.52 o                         
  -4  -5   9         88.85         88.67         3.94 o                         
  -3  -5   9        119.13        104.79         5.25 o                         
  -2  -5   9         41.44         43.53         2.74 o                         
  -1  -5   9          0.13          2.93         1.42 o                         
   0  -5   9         81.69         82.40         2.75 o                         
   1  -5   9        634.71        646.44        12.34 o                         
   2  -5   9       1733.55       1652.24        29.83 o                         
   3  -5   9         70.13         69.90         4.95 o                         
   4  -5   9        973.82        976.87        16.01 o                         
   5  -5   9         88.14         89.98         5.53 o                         
   6  -5   9          1.37          1.55         2.03 o                         
  -7  -4   9          0.47          0.55         3.83 o                         
  -6  -4   9         88.90         89.66         5.17 o                         
  -5  -4   9         61.95         62.55         1.95 o                         
  -4  -4   9        125.64        123.53         3.75 o                         
  -3  -4   9        190.61        189.94         5.09 o                         
  -2  -4   9        252.53        253.82         6.14 o                         
  -1  -4   9        397.84        367.15         6.40 o                         
   0  -4   9        292.74        271.09         4.62 o                         
   1  -4   9        332.56        333.76         5.87 o                         
   2  -4   9          5.01          4.39         2.28 o                         
   3  -4   9         20.07         17.55         1.95 o                         
   4  -4   9          1.85         -0.75         1.69 o                         
   5  -4   9         37.97         47.67         3.13 o                         
   6  -4   9         91.49         94.32         4.27 o                         
  -7  -3   9        492.49        472.84        13.21 o                         
  -6  -3   9          6.27          3.76         1.44 o                         
  -5  -3   9          3.39          2.57         0.62 o                         
  -4  -3   9        181.32        172.84         3.77 o                         
  -3  -3   9         10.21         13.15         1.44 o                         
  -2  -3   9        335.06        298.55         6.22 o                         
  -1  -3   9        367.72        366.89         6.04 o                         
   0  -3   9         27.32         22.57         1.28 o                         
   1  -3   9         24.93         25.45         2.07 o                         
   2  -3   9        785.08        774.93        11.31 o                         
   3  -3   9        645.27        647.83        12.20 o                         
   4  -3   9         98.09         80.70         4.13 o                         
   5  -3   9          2.03          0.73         1.68 o                         
   6  -3   9         50.11         60.86         4.38 o                         
   7  -3   9          0.07         -2.37         2.37 o                         
  -7  -2   9        434.78        418.05        11.81 o                         
  -6  -2   9         45.92         41.25         3.53 o                         
  -5  -2   9        288.21        283.53         5.47 o                         
  -4  -2   9          0.86          0.04         0.83 o                         
  -3  -2   9        784.11        801.30        12.30 o                         
  -2  -2   9       1244.03       1269.60        17.38 o                         
  -1  -2   9        980.57       1029.41        12.19 o                         
   0  -2   9        769.84        761.93        10.13 o                         
   1  -2   9       2333.33       2285.80        26.22 o                         
   2  -2   9        227.84        236.63         5.07 o                         
   3  -2   9        134.04        134.34         3.80 o                         
   4  -2   9         20.55         22.57         1.94 o                         
   5  -2   9         71.08         72.83         3.27 o                         
   6  -2   9         10.33          8.08         1.88 o                         
   7  -2   9         58.41         64.88         4.09 o                         
  -7  -1   9         43.28         37.59         2.00 o                         
  -6  -1   9        286.35        288.58         6.96 o                         
  -5  -1   9         86.82         81.66         3.52 o                         
  -4  -1   9        657.75        663.83         9.03 o                         
  -3  -1   9          0.64          2.38         1.10 o                         
  -2  -1   9        209.66        197.21         3.69 o                         
  -1  -1   9        238.88        241.89         3.87 o                         
   0  -1   9        435.23        448.76         6.44 o                         
   1  -1   9        112.18        104.05         2.80 o                         
   2  -1   9        335.68        313.17         5.43 o                         
   3  -1   9          0.56          0.98         0.95 o                         
   4  -1   9         42.59         46.66         2.47 o                         
   5  -1   9          0.18          2.16         1.40 o                         
   6  -1   9         30.96         29.71         2.64 o                         
   7  -1   9         97.68         94.64         6.63 o                         
  -7   0   9         54.55         61.68         3.22 o                         
  -6   0   9        463.37        474.46        10.45 o                         
  -5   0   9         20.49         21.00         1.61 o                         
  -4   0   9        287.73        273.65         4.12 o                         
  -3   0   9        626.42        647.24         8.23 o                         
  -2   0   9        412.36        393.97         6.05 o                         
  -1   0   9       1408.71       1426.66        15.14 o                         
   0   0   9        838.95        799.28         9.91 o                         
   1   0   9       1134.69       1127.26        13.46 o                         
   2   0   9        521.54        529.53         8.27 o                         
   3   0   9        665.42        708.88        10.73 o                         
   4   0   9        325.26        323.01         6.10 o                         
   5   0   9       1184.93       1216.89        17.48 o                         
   6   0   9        254.93        233.60         6.38 o                         
   7   0   9         19.44         19.50         3.16 o                         
   8   0   9        200.73        212.62        10.03 o                         
  -7   1   9         39.29         36.99         4.17 o                         
  -6   1   9          1.18          0.38         1.37 o                         
  -5   1   9         76.75         77.50         2.98 o                         
  -4   1   9          6.53          5.74         0.61 o                         
  -3   1   9         93.88         87.83         2.05 o                         
  -2   1   9        104.43        103.34         2.69 o                         
  -1   1   9         15.42         11.10         0.74 o                         
   0   1   9        123.97        127.18         2.72 o                         
   1   1   9        247.27        271.46         4.74 o                         
   2   1   9         35.27         35.07         1.60 o                         
   3   1   9        139.09        136.45         3.24 o                         
   4   1   9         90.05         68.91         2.89 o                         
   5   1   9        215.78        240.24         4.84 o                         
   6   1   9        113.69        145.77         6.19 o                         
   7   1   9         24.55         24.23         3.58 o                         
   8   1   9          6.35         10.42         5.48 o                         
  -7   2   9        883.75        910.47        39.53 o                         
  -6   2   9         51.30         54.94         3.80 o                         
  -5   2   9        332.15        334.77         6.90 o                         
  -4   2   9          6.76          8.20         0.72 o                         
  -3   2   9        647.49        616.27         8.26 o                         
  -2   2   9        133.45        131.69         3.07 o                         
  -1   2   9         38.30         40.91         1.29 o                         
   0   2   9       3776.13       3921.75        40.25 o                         
   1   2   9        345.47        378.53         7.14 o                         
   2   2   9        324.72        297.17         5.28 o                         
   3   2   9          1.82          1.44         0.83 o                         
   4   2   9        333.55        333.31         6.20 o                         
   5   2   9         12.53         11.07         1.01 o                         
   6   2   9          6.10          7.35         1.69 o                         
   7   2   9        229.69        244.34         8.33 o                         
   8   2   9         13.60         13.48         2.86 o                         
  -7   3   9        173.93        164.53         7.47 o                         
  -6   3   9        257.89        256.48        10.18 o                         
  -5   3   9        157.63        154.52         3.78 o                         
  -4   3   9         88.14         96.30         2.32 o                         
  -3   3   9       1238.15       1252.63        15.38 o                         
  -2   3   9       1495.98       1504.53        18.99 o                         
  -1   3   9       2782.49       2805.26        32.11 o                         
   0   3   9          0.18          2.82         0.72 o                         
   1   3   9       5006.58       4868.36        54.77 o                         
   2   3   9         90.14         92.14         2.52 o                         
   3   3   9        255.44        260.44         5.03 o                         
   4   3   9       1169.76       1167.49        14.79 o                         
   5   3   9         10.38          9.80         1.26 o                         
   6   3   9        606.92        588.40        11.83 o                         
   7   3   9        577.98        561.28        13.53 o                         
   8   3   9         43.26         54.03         6.96 o                         
  -7   4   9          0.76          1.78         2.99 o                         
  -6   4   9        290.48        288.56         6.42 o                         
  -5   4   9         29.16         26.58         1.57 o                         
  -4   4   9        957.17        949.97        12.28 o                         
  -3   4   9        791.48        795.98        10.74 o                         
  -2   4   9        805.75        810.81        10.87 o                         
  -1   4   9        668.87        673.41         8.35 o                         
   0   4   9         74.84         77.99         2.33 o                         
   1   4   9        350.79        357.29         5.40 o                         
   2   4   9        687.99        689.74         8.66 o                         
   3   4   9        536.17        535.57         8.30 o                         
   4   4   9        136.21        116.37         3.03 o                         
   5   4   9        114.38        114.22         3.30 o                         
   6   4   9          8.33          6.99         1.44 o                         
   7   4   9         68.28         70.63         5.84 o                         
   8   4   9        394.97        411.56        11.79 o                         
  -6   5   9        128.12        129.32         4.47 o                         
  -5   5   9         91.59        103.25         7.94 o                         
  -4   5   9         46.82         45.99         2.16 o                         
  -3   5   9          4.26          4.92         0.97 o                         
  -2   5   9       1515.34       1531.30        18.22 o                         
  -1   5   9        145.61        146.28         2.88 o                         
   0   5   9        302.18        301.89         4.62 o                         
   1   5   9        360.23        328.90         5.11 o                         
   2   5   9        420.59        458.54         6.41 o                         
   3   5   9        207.78        187.73         3.86 o                         
   4   5   9        127.73        144.78         3.62 o                         
   5   5   9       1606.14       1546.19        19.91 o                         
   6   5   9        115.40        118.81         3.68 o                         
   7   5   9        286.57        292.14         8.93 o                         
   8   5   9          3.71          2.95         2.24 o                         
  -6   6   9         85.61         82.01         3.56 o                         
  -5   6   9         21.35         25.00         2.28 o                         
  -4   6   9        534.48        528.70         9.66 o                         
  -3   6   9         73.41         77.93         2.76 o                         
  -2   6   9        627.10        626.38         7.82 o                         
  -1   6   9        907.17        914.18        11.10 o                         
   0   6   9        239.03        252.12         5.32 o                         
   1   6   9        502.64        575.82         7.61 o                         
   2   6   9       1260.86       1318.03        14.90 o                         
   3   6   9         21.56         18.83         1.37 o                         
   4   6   9        382.48        411.25         6.67 o                         
   5   6   9        122.53        116.37         3.41 o                         
   6   6   9         17.45         14.12         1.62 o                         
   7   6   9        512.28        511.64        14.95 o                         
   8   6   9        247.53        255.10         8.90 o                         
  -6   7   9        137.37        141.92         6.44 o                         
  -5   7   9         51.53         49.12         4.18 o                         
  -4   7   9         19.33         15.03         1.77 o                         
  -3   7   9          7.87         11.01         1.70 o                         
  -2   7   9        101.66        113.64         2.65 o                         
  -1   7   9        880.44        871.75        10.68 o                         
   0   7   9         60.26         57.44         1.98 o                         
   1   7   9        148.23        141.71         3.20 o                         
   2   7   9        258.80        253.40         4.48 o                         
   3   7   9        146.30        137.64         3.20 o                         
   4   7   9        285.79        301.01         5.54 o                         
   5   7   9         83.74         88.39         3.29 o                         
   6   7   9        150.46        134.78         5.23 o                         
   7   7   9          4.25          3.50         1.72 o                         
   8   7   9         81.44         81.19         5.37 o                         
  -5   8   9         18.28         17.14         2.50 o                         
  -4   8   9        400.64        384.28         9.92 o                         
  -3   8   9        925.77        914.01        15.13 o                         
  -2   8   9         11.43         13.57         1.33 o                         
  -1   8   9         78.35         81.62         2.46 o                         
   0   8   9       1364.00       1299.62        15.51 o                         
   1   8   9          0.20          0.28         0.72 o                         
   2   8   9        281.86        302.87         5.18 o                         
   3   8   9         15.05         15.65         1.34 o                         
   4   8   9       1448.79       1428.62        20.30 o                         
   5   8   9        522.25        466.94        10.29 o                         
   6   8   9        375.28        379.28         7.80 o                         
   7   8   9        206.63        250.61         7.83 o                         
   8   8   9         39.10         40.96         4.10 o                         
  -5   9   9        259.22        263.23         8.64 o                         
  -4   9   9          0.00         -0.32         1.62 o                         
  -3   9   9         20.67         10.93         2.48 o                         
  -2   9   9        158.41        148.49         4.62 o                         
  -1   9   9         18.72         22.24         1.86 o                         
   0   9   9         10.30         13.07         1.58 o                         
   1   9   9        139.87        130.85         3.48 o                         
   2   9   9        422.55        400.24         6.43 o                         
   3   9   9        436.51        420.48         7.14 o                         
   4   9   9        504.70        462.07         8.05 o                         
   5   9   9        211.32        202.90         5.74 o                         
   6   9   9         15.57         14.49         1.86 o                         
   7   9   9         20.81         23.54         2.99 o                         
   8   9   9          0.00          0.48         2.74 o                         
  -4  10   9        290.01        270.51         8.67 o                         
  -3  10   9         22.83         15.93         1.93 o                         
  -2  10   9        981.76        961.49        14.85 o                         
  -1  10   9        375.51        388.91         7.88 o                         
   0  10   9        432.41        458.11         8.90 o                         
   1  10   9          5.11          7.38         1.49 o                         
   2  10   9        642.48        641.97        10.72 o                         
   3  10   9         25.72         31.88         2.61 o                         
   4  10   9         16.10         13.70         1.80 o                         
   5  10   9        292.75        281.51         6.60 o                         
   6  10   9        103.50        106.13         4.21 o                         
   7  10   9        423.23        445.50        11.78 o                         
   8  10   9        393.01        397.49        17.48 o                         
  -4  11   9        101.59        106.72         7.47 o                         
  -3  11   9         69.72         75.76         4.40 o                         
  -2  11   9          2.94          3.60         1.55 o                         
  -1  11   9         88.88         96.14         4.59 o                         
   0  11   9        682.45        672.63        13.27 o                         
   1  11   9        375.12        354.90         8.81 o                         
   2  11   9        168.77        195.39         7.04 o                         
   3  11   9         32.10         40.93         3.91 o                         
   4  11   9        648.13        621.26        11.71 o                         
   5  11   9        607.88        608.76        12.69 o                         
   6  11   9          2.76         -1.58         1.95 o                         
   7  11   9        128.31        139.99        12.31 o                         
  -3  12   9          9.99          9.55         3.03 o                         
  -2  12   9         19.13         17.76         2.61 o                         
  -1  12   9          9.69          2.09         1.69 o                         
   0  12   9         28.28         40.95         4.51 o                         
   1  12   9        334.44        327.97         8.51 o                         
   2  12   9        544.86        567.11        11.88 o                         
   3  12   9        727.01        713.80        14.00 o                         
   4  12   9          6.31          5.86         2.15 o                         
   5  12   9        193.40        186.49         5.96 o                         
   6  12   9         21.76         25.66         2.55 o                         
   7  12   9         65.26         65.03         6.59 o                         
  -2  13   9        151.44        154.18         8.05 o                         
  -1  13   9          6.46          5.11         2.40 o                         
   0  13   9        275.14        279.77         9.56 o                         
   1  13   9        108.02        116.10         5.07 o                         
   2  13   9         35.10         35.79         3.22 o                         
   3  13   9       1199.74       1241.32        21.35 o                         
   4  13   9        129.34        123.04         5.39 o                         
   5  13   9         66.39         66.20         4.46 o                         
   6  13   9        162.82        168.47         7.42 o                         
  -1  14   9         99.42        104.60         6.39 o                         
   0  14   9         61.93         60.10         5.14 o                         
   1  14   9        677.07        682.26        15.62 o                         
   2  14   9         31.45         29.39         3.24 o                         
   3  14   9         47.57         57.05         4.14 o                         
   4  14   9          0.02          2.90         2.04 o                         
   5  14   9         24.88         30.74         3.65 o                         
   1  15   9         18.75         18.29         4.57 o                         
   2  15   9        100.57        103.10         5.91 o                         
   3  15   9         27.85         27.06         5.19 o                         
  -3  -9  10         28.78         33.86         4.48 o                         
  -2  -9  10         82.57         85.74         6.35 o                         
  -1  -9  10          0.23          2.03         3.02 o                         
   0  -9  10          6.67          6.59         1.96 o                         
   1  -9  10          0.04         -1.80         1.80 o                         
  -4  -8  10         22.65         22.63         3.60 o                         
  -3  -8  10        268.98        250.71         8.79 o                         
  -2  -8  10         87.33         88.15         5.15 o                         
  -1  -8  10         30.56         28.54         2.97 o                         
   0  -8  10         55.75         54.45         5.23 o                         
   1  -8  10        105.81        108.55         4.90 o                         
   2  -8  10         97.69         94.06         4.87 o                         
   3  -8  10         93.97         89.53         5.34 o                         
  -5  -7  10        171.92        170.22        11.41 o                         
  -4  -7  10         37.49         56.68         4.29 o                         
  -3  -7  10        107.66        109.47         5.60 o                         
  -2  -7  10          0.17         -1.63         1.91 o                         
  -1  -7  10        424.62        429.59         9.06 o                         
   0  -7  10        118.99        116.81         3.64 o                         
   1  -7  10        322.06        318.56         8.10 o                         
   2  -7  10          9.26          7.30         2.11 o                         
   3  -7  10          8.31          6.13         2.52 o                         
   4  -7  10         82.12         84.67         5.58 o                         
  -5  -6  10        203.97        194.09         8.39 o                         
  -4  -6  10        155.94        167.65         7.02 o                         
  -3  -6  10          2.90          2.16         1.90 o                         
  -2  -6  10          0.60          0.72         1.66 o                         
  -1  -6  10          1.36          1.94         1.46 o                         
   0  -6  10        235.35        227.60         5.13 o                         
   1  -6  10        789.84        792.92        16.73 o                         
   2  -6  10         37.23         36.43         3.16 o                         
   3  -6  10        715.79        729.70        18.91 o                         
   4  -6  10         14.81         15.99         4.51 o                         
   5  -6  10        262.93        252.47         8.92 o                         
  -6  -5  10          0.77          1.57         1.26 o                         
  -5  -5  10        362.38        352.54         7.60 o                         
  -4  -5  10        160.91        167.83         5.41 o                         
  -3  -5  10        326.30        327.42         7.83 o                         
  -2  -5  10        204.27        200.61         7.22 o                         
  -1  -5  10          5.53          6.36         2.01 o                         
   0  -5  10        850.11        809.92        12.87 o                         
   1  -5  10        114.37        119.87         4.56 o                         
   2  -5  10        137.25        145.12         5.54 o                         
   3  -5  10          3.04          4.00         2.23 o                         
   4  -5  10          3.16         -0.05         2.64 o                         
   5  -5  10        333.96        331.26         9.44 o                         
  -6  -4  10         82.40         95.38         8.50 o                         
  -5  -4  10          9.71         14.31         1.40 o                         
  -4  -4  10       1151.44       1163.25        17.46 o                         
  -3  -4  10        124.25        133.30         4.76 o                         
  -2  -4  10        412.69        408.68         8.88 o                         
  -1  -4  10        101.57        105.75         3.28 o                         
   0  -4  10        237.06        237.87         4.67 o                         
   1  -4  10        545.77        536.00         8.27 o                         
   2  -4  10        828.85        840.56        26.96 o                         
   3  -4  10         74.81         80.35         3.97 o                         
   4  -4  10        240.30        237.39         7.74 o                         
   5  -4  10         12.22          4.80         2.98 o                         
   6  -4  10         12.57         10.18         2.66 o                         
  -6  -3  10        120.92        127.16         3.73 o                         
  -5  -3  10          1.74          3.18         1.32 o                         
  -4  -3  10        158.52        172.31         4.50 o                         
  -3  -3  10       2424.41       2464.96        35.78 o                         
  -2  -3  10          0.16          1.57         1.11 o                         
  -1  -3  10       1831.95       1836.79        23.96 o                         
   0  -3  10        239.05        233.46         4.17 o                         
   1  -3  10       1437.29       1402.45        17.09 o                         
   2  -3  10        249.35        239.84         6.15 o                         
   3  -3  10         63.18         56.36         3.55 o                         
   4  -3  10          0.01          0.42         2.63 o                         
   5  -3  10         23.13         22.36         2.32 o                         
   6  -3  10        315.78        321.43         7.84 o                         
  -7  -2  10         36.16         31.83         5.68 o                         
  -6  -2  10         53.86         60.81         3.98 o                         
  -5  -2  10          3.94          4.07         0.98 o                         
  -4  -2  10        207.83        189.99         3.61 o                         
  -3  -2  10       2120.36       2118.01        26.92 o                         
  -2  -2  10        118.64        115.85         3.50 o                         
  -1  -2  10       1391.09       1381.24        15.95 o                         
   0  -2  10         23.26         18.44         1.29 o                         
   1  -2  10       1079.29       1068.37        13.48 o                         
   2  -2  10        133.23        136.60         3.82 o                         
   3  -2  10        308.05        309.25         7.70 o                         
   4  -2  10        508.21        490.74        10.38 o                         
   5  -2  10        122.70        121.72         4.72 o                         
   6  -2  10         42.57         48.38         4.30 o                         
   7  -2  10         15.90         30.86         5.74 o                         
  -7  -1  10        164.67        178.50         7.37 o                         
  -6  -1  10         42.76         50.39         2.83 o                         
  -5  -1  10         41.79         40.72         2.56 o                         
  -4  -1  10        662.86        649.96        10.33 o                         
  -3  -1  10        228.55        208.97         3.98 o                         
  -2  -1  10        521.03        503.44         7.14 o                         
  -1  -1  10          4.38          4.78         1.25 o                         
   0  -1  10       1430.95       1414.93        16.50 o                         
   1  -1  10        460.95        459.82         7.03 o                         
   2  -1  10        990.57        962.88        12.49 o                         
   3  -1  10         21.11         20.01         1.62 o                         
   4  -1  10         97.20        104.16         3.80 o                         
   5  -1  10          6.13          3.17         1.37 o                         
   6  -1  10          0.63          1.38         2.34 o                         
   7  -1  10        205.18        180.79         6.83 o                         
  -7   0  10          8.99          5.24         2.64 o                         
  -6   0  10         93.10         88.05         5.25 o                         
  -5   0  10         13.28         15.81         1.75 o                         
  -4   0  10         27.53         29.02         1.39 o                         
  -3   0  10        206.96        218.12         4.00 o                         
  -2   0  10       1200.73       1216.46        14.60 o                         
  -1   0  10        123.81        115.70         2.47 o                         
   0   0  10         42.29         38.31         1.72 o                         
   1   0  10       1036.06       1053.99        12.97 o                         
   2   0  10          5.88          5.01         0.96 o                         
   3   0  10          6.29          6.19         1.11 o                         
   4   0  10        128.85        130.39         5.35 o                         
   5   0  10        624.50        628.03        10.82 o                         
   6   0  10        622.93        590.77        23.17 o                         
   7   0  10         71.35         78.62         3.81 o                         
  -7   1  10        171.38        178.60         7.04 o                         
  -6   1  10         90.68         87.04         4.37 o                         
  -5   1  10         35.56         38.29         2.50 o                         
  -4   1  10        719.31        717.96        10.39 o                         
  -3   1  10         11.84          9.47         0.91 o                         
  -2   1  10          0.54          0.12         0.54 o                         
  -1   1  10        156.48        167.13         2.99 o                         
   0   1  10         47.39         57.50         1.86 o                         
   1   1  10         10.82         14.32         1.14 o                         
   2   1  10        399.39        355.68         5.84 o                         
   3   1  10        730.71        667.97        10.17 o                         
   4   1  10        166.22        180.32         4.16 o                         
   5   1  10          0.79          3.72         1.49 o                         
   6   1  10         50.87         53.16         3.30 o                         
   7   1  10         44.77         36.33         4.60 o                         
   8   1  10          9.57          7.69         4.48 o                         
  -7   2  10          0.29          5.54         2.03 o                         
  -6   2  10         49.52         55.04         3.35 o                         
  -5   2  10         22.12         28.12         2.29 o                         
  -4   2  10          1.10          2.38         0.72 o                         
  -3   2  10         67.51         69.97         2.19 o                         
  -2   2  10        336.28        340.57         5.59 o                         
  -1   2  10         32.35         28.57         1.15 o                         
   0   2  10       4952.41       4958.41        50.58 o                         
   1   2  10        574.49        564.98         7.99 o                         
   2   2  10        116.84        126.43         3.37 o                         
   3   2  10        183.49        194.43         4.26 o                         
   4   2  10        363.97        379.85         6.38 o                         
   5   2  10       1027.40        984.93        13.78 o                         
   6   2  10        298.86        302.85         8.93 o                         
   7   2  10         98.20        103.67         3.66 o                         
   8   2  10        159.10        156.78        10.44 o                         
  -7   3  10          2.79          3.23         4.26 o                         
  -6   3  10         25.92         32.27         3.94 o                         
  -5   3  10          9.35          8.16         1.47 o                         
  -4   3  10        572.14        567.13         8.52 o                         
  -3   3  10       1036.15       1031.48        14.00 o                         
  -2   3  10        375.77        350.64         5.77 o                         
  -1   3  10        130.89        128.49         2.78 o                         
   0   3  10       5010.25       5029.29        51.29 o                         
   1   3  10       1037.43       1025.63        12.74 o                         
   2   3  10        149.62        138.11         3.33 o                         
   3   3  10        365.80        346.57         6.11 o                         
   4   3  10        409.81        385.29         6.25 o                         
   5   3  10        450.78        442.88         7.48 o                         
   6   3  10          0.93         -1.56         1.56 o                         
   7   3  10         42.57         36.29         4.09 o                         
   8   3  10         19.40         11.96         3.85 o                         
  -6   4  10        199.12        194.44         5.61 o                         
  -5   4  10         26.64         29.05         1.48 o                         
  -4   4  10        290.25        305.96         5.25 o                         
  -3   4  10         29.46         21.80         1.40 o                         
  -2   4  10        347.74        336.54         6.05 o                         
  -1   4  10       1531.78       1503.15        16.74 o                         
   0   4  10        114.31        119.71         2.68 o                         
   1   4  10         20.03         16.40         1.15 o                         
   2   4  10         92.10         99.47         2.66 o                         
   3   4  10        393.72        406.00         6.43 o                         
   4   4  10        335.66        345.11         6.01 o                         
   5   4  10        372.59        345.27         7.48 o                         
   6   4  10        342.41        338.66         7.83 o                         
   7   4  10          5.31          1.55         2.55 o                         
   8   4  10        299.22        307.17        10.69 o                         
  -6   5  10         89.28         89.98         4.29 o                         
  -5   5  10          0.70          1.99         1.20 o                         
  -4   5  10        126.76        130.19         3.74 o                         
  -3   5  10       1879.08       1886.42        25.78 o                         
  -2   5  10          2.03          1.80         0.78 o                         
  -1   5  10        295.43        277.93         4.64 o                         
   0   5  10         73.05         81.33         2.38 o                         
   1   5  10          0.10          2.08         0.65 o                         
   2   5  10        680.14        677.16         8.78 o                         
   3   5  10        277.91        250.30         4.97 o                         
   4   5  10       2379.40       2389.78        26.75 o                         
   5   5  10         67.55         72.42         2.97 o                         
   6   5  10        239.55        237.07         9.81 o                         
   7   5  10        704.69        721.96        16.09 o                         
   8   5  10         22.27         34.92         5.03 o                         
  -6   6  10         43.89         38.03         2.88 o                         
  -5   6  10        285.36        291.56         6.69 o                         
  -4   6  10        122.01        126.90         4.84 o                         
  -3   6  10          7.78          5.21         1.87 o                         
  -2   6  10         11.94          9.72         1.14 o                         
  -1   6  10        250.31        253.51         4.35 o                         
   0   6  10        462.11        423.53         6.15 o                         
   1   6  10         16.14         16.08         1.17 o                         
   2   6  10       2573.03       2569.85        26.93 o                         
   3   6  10         90.16         93.17         2.67 o                         
   4   6  10         77.20         75.82         2.59 o                         
   5   6  10        322.37        294.60         6.40 o                         
   6   6  10         12.14         13.08         1.73 o                         
   7   6  10          0.94          1.17         4.04 o                         
   8   6  10        124.57        119.78         6.44 o                         
  -6   7  10          1.63          1.77         2.50 o                         
  -5   7  10          9.68         10.40         2.05 o                         
  -4   7  10         15.43         11.94         3.10 o                         
  -3   7  10        258.41        240.77         6.27 o                         
  -2   7  10       1078.83       1029.11        14.44 o                         
  -1   7  10        409.94        417.65         6.47 o                         
   0   7  10          9.03         10.20         1.12 o                         
   1   7  10          1.14          1.15         0.74 o                         
   2   7  10        247.25        262.50         4.71 o                         
   3   7  10          7.34         10.29         1.20 o                         
   4   7  10         78.78         63.21         2.61 o                         
   5   7  10        499.63        487.04         9.83 o                         
   6   7  10       1330.77       1294.34        19.74 o                         
   7   7  10        114.86        128.53         5.66 o                         
   8   7  10         98.02        104.50         6.92 o                         
  -5   8  10        156.88        159.85         5.72 o                         
  -4   8  10        161.83        164.98         5.70 o                         
  -3   8  10        414.49        414.57         9.47 o                         
  -2   8  10         58.23         59.45         2.71 o                         
  -1   8  10         45.68         44.85         2.18 o                         
   0   8  10        749.67        740.03         9.70 o                         
   1   8  10        547.53        528.94         7.62 o                         
   2   8  10        912.01        876.35        11.15 o                         
   3   8  10         35.83         41.19         2.00 o                         
   4   8  10       1679.46       1719.07        22.43 o                         
   5   8  10        502.04        508.97        10.37 o                         
   6   8  10        216.14        226.34         6.19 o                         
   7   8  10         21.96         20.00         2.74 o                         
   8   8  10         11.89          2.07         4.63 o                         
  -5   9  10         10.88          9.23         6.25 o                         
  -4   9  10        223.78        227.37         6.97 o                         
  -3   9  10        687.29        684.79        15.49 o                         
  -2   9  10         37.87         41.03         3.03 o                         
  -1   9  10        242.27        232.04         6.14 o                         
   0   9  10        619.46        644.40        10.85 o                         
   1   9  10        130.10        141.04         4.03 o                         
   2   9  10        182.29        173.64         4.64 o                         
   3   9  10        171.92        159.61         4.72 o                         
   4   9  10        229.71        230.78         5.97 o                         
   5   9  10         44.19         45.87         2.89 o                         
   6   9  10         16.19         16.14         2.12 o                         
   7   9  10          0.22          1.32         2.18 o                         
   8   9  10         72.65         70.02         6.20 o                         
  -4  10  10        369.48        345.06        12.10 o                         
  -3  10  10          2.91          3.05         2.62 o                         
  -2  10  10         15.17         14.51         1.71 o                         
  -1  10  10        532.09        514.32         9.62 o                         
   0  10  10        159.06        163.09         5.39 o                         
   1  10  10        224.05        219.43         6.17 o                         
   2  10  10        350.75        341.30         7.56 o                         
   3  10  10        914.26        952.94        17.13 o                         
   4  10  10         32.74         33.77         2.98 o                         
   5  10  10       1103.71       1117.45        17.98 o                         
   6  10  10        354.28        366.67         8.59 o                         
   7  10  10         10.56         10.23         2.72 o                         
  -4  11  10         24.48         16.23         3.37 o                         
  -3  11  10         15.27         16.32         2.74 o                         
  -2  11  10         54.02         60.46         3.59 o                         
  -1  11  10         35.80         33.17         3.52 o                         
   0  11  10          2.24          3.69         1.64 o                         
   1  11  10         46.71         49.83         3.42 o                         
   2  11  10        304.13        302.15         8.38 o                         
   3  11  10        128.36        143.18         5.43 o                         
   4  11  10        457.16        468.59        10.38 o                         
   5  11  10         39.88         42.95         3.38 o                         
   6  11  10        113.82        113.48         6.21 o                         
   7  11  10          0.11         -2.12         3.27 o                         
  -3  12  10        553.08        546.70        20.20 o                         
  -2  12  10         31.39         29.54         2.63 o                         
  -1  12  10        240.42        259.04         7.37 o                         
   0  12  10         63.49         65.97         4.11 o                         
   1  12  10        223.42        241.46         8.42 o                         
   2  12  10         53.79         55.65         5.26 o                         
   3  12  10         70.52         82.12         4.35 o                         
   4  12  10        450.65        443.36        10.41 o                         
   5  12  10         24.36         19.47         2.82 o                         
   6  12  10         53.55         63.24         4.74 o                         
   7  12  10        237.63        249.68        14.04 o                         
  -2  13  10         16.76         10.99         3.69 o                         
  -1  13  10          9.76         10.93         3.21 o                         
   0  13  10        289.43        306.88        11.31 o                         
   1  13  10        104.44        103.19         5.47 o                         
   2  13  10        521.71        544.48        12.04 o                         
   3  13  10         69.18         55.45         5.57 o                         
   4  13  10          8.65          9.58         2.25 o                         
   5  13  10          3.43          3.44         2.70 o                         
   6  13  10          0.45          3.93         2.38 o                         
  -1  14  10        100.18        110.08         5.53 o                         
   0  14  10        329.13        345.70        19.81 o                         
   1  14  10         37.02         28.32         3.59 o                         
   2  14  10         28.54         29.75         3.18 o                         
   3  14  10        212.48        216.08         7.70 o                         
   4  14  10         35.35         35.77         3.76 o                         
   5  14  10         80.98         82.88         6.27 o                         
   1  15  10        293.03        270.20        12.46 o                         
   2  15  10          5.40          7.56         3.40 o                         
   3  15  10        303.99        299.83        11.21 o                         
  -1  -9  11          1.58         -3.68         5.00 o                         
  -3  -8  11          0.48          1.25         2.81 o                         
  -2  -8  11        614.02        591.70        26.91 o                         
  -1  -8  11        269.12        264.73         8.36 o                         
   0  -8  11         46.03         44.99         2.58 o                         
   1  -8  11        334.06        325.15         9.26 o                         
   2  -8  11          1.75          8.35         3.60 o                         
  -4  -7  11        147.16        176.69        12.28 o                         
  -3  -7  11        110.27        120.24         6.28 o                         
  -2  -7  11          4.30          2.17         2.39 o                         
  -1  -7  11         32.05         28.27         2.54 o                         
   0  -7  11          5.08          4.52         2.67 o                         
   1  -7  11         98.37         98.16         4.81 o                         
   2  -7  11         16.40          9.89         2.38 o                         
   3  -7  11        574.52        576.61        16.92 o                         
  -5  -6  11          2.01          1.16         5.25 o                         
  -4  -6  11        192.07        184.96         8.52 o                         
  -3  -6  11        325.21        331.45         9.81 o                         
  -2  -6  11         13.40          5.92         2.22 o                         
  -1  -6  11         61.23         67.16         3.46 o                         
   0  -6  11        161.55        162.30         4.27 o                         
   1  -6  11        643.11        640.83        11.57 o                         
   2  -6  11         38.04         35.82         3.01 o                         
   3  -6  11          0.36         -0.37         1.81 o                         
   4  -6  11        244.43        242.71         8.56 o                         
  -5  -5  11         75.83         89.92         4.59 o                         
  -4  -5  11        437.45        470.90        11.22 o                         
  -3  -5  11        170.86        187.03         8.94 o                         
  -2  -5  11         48.96         56.89         3.75 o                         
  -1  -5  11        190.74        199.33         6.59 o                         
   0  -5  11         58.53         56.44         2.37 o                         
   1  -5  11        537.96        515.90        11.57 o                         
   2  -5  11         78.56         73.89         4.14 o                         
   3  -5  11        219.00        229.09         7.00 o                         
   4  -5  11         72.17         78.51         4.61 o                         
   5  -5  11        113.36        125.72         6.06 o                         
  -6  -4  11          3.44         -0.82         3.79 o                         
  -5  -4  11         33.96         33.08         2.41 o                         
  -4  -4  11         61.09         62.11         3.20 o                         
  -3  -4  11          1.02          1.85         1.41 o                         
  -2  -4  11        320.33        339.66         7.88 o                         
  -1  -4  11        450.17        450.01         8.70 o                         
   0  -4  11       1115.15       1122.98        16.47 o                         
   1  -4  11        195.90        201.50         6.27 o                         
   2  -4  11        502.01        505.41        10.98 o                         
   3  -4  11          7.36          8.75         1.77 o                         
   4  -4  11         19.03         16.90         2.57 o                         
   5  -4  11         10.32         15.20         2.49 o                         
   6  -4  11         17.25         12.29         7.32 o                         
  -6  -3  11          0.05          0.73         2.53 o                         
  -5  -3  11        233.57        242.79         5.55 o                         
  -4  -3  11         20.23         19.60         1.81 o                         
  -3  -3  11         12.17          6.41         1.71 o                         
  -2  -3  11         54.08         53.34         3.06 o                         
  -1  -3  11         86.42         84.26         2.95 o                         
   0  -3  11         18.98         18.43         1.36 o                         
   1  -3  11        369.43        381.33         7.51 o                         
   2  -3  11          5.55          5.82         1.60 o                         
   3  -3  11         99.08        114.20         5.21 o                         
   4  -3  11        473.69        518.75        11.26 o                         
   5  -3  11        936.88        956.15        19.32 o                         
   6  -3  11          0.63          2.50         3.08 o                         
  -6  -2  11        163.96        163.30         5.52 o                         
  -5  -2  11          6.71          5.64         1.08 o                         
  -4  -2  11         93.12         87.14         3.10 o                         
  -3  -2  11       1123.45       1093.22        23.22 o                         
  -2  -2  11         17.40         16.99         1.76 o                         
  -1  -2  11        247.84        244.04         5.01 o                         
   0  -2  11        530.23        487.32         7.34 o                         
   1  -2  11        302.04        298.78         5.59 o                         
   2  -2  11        319.36        324.19        10.81 o                         
   3  -2  11       1416.90       1413.05        22.37 o                         
   4  -2  11          0.34         -1.54         1.54 o                         
   5  -2  11         57.15         54.77         3.62 o                         
   6  -2  11          7.23          3.08         2.18 o                         
  -6  -1  11         89.29         81.46         4.87 o                         
  -5  -1  11        159.02        152.99         3.69 o                         
  -4  -1  11         18.89         20.96         1.30 o                         
  -3  -1  11       1168.83       1144.67        15.64 o                         
  -2  -1  11         10.93          9.81         1.07 o                         
  -1  -1  11         63.17         59.86         1.83 o                         
   0  -1  11        652.10        657.28         9.44 o                         
   1  -1  11        289.10        289.08         5.30 o                         
   2  -1  11        426.13        414.69         6.98 o                         
   3  -1  11          0.12         -1.38         1.38 o                         
   4  -1  11         36.55         32.61         2.64 o                         
   5  -1  11          1.57          1.68         1.91 o                         
   6  -1  11          0.06          2.37         3.15 o                         
   7  -1  11        207.83        213.41         9.46 o                         
  -6   0  11         28.86         34.38         3.36 o                         
  -5   0  11         58.51         59.95         2.08 o                         
  -4   0  11        144.69        140.34         3.08 o                         
  -3   0  11        936.09        904.09        11.41 o                         
  -2   0  11        153.51        150.49         3.23 o                         
  -1   0  11        280.26        288.21         4.60 o                         
   0   0  11          0.27          0.39         0.72 o                         
   1   0  11       1319.50       1310.08        18.08 o                         
   2   0  11        158.77        161.46         3.96 o                         
   3   0  11       1115.65       1082.06        16.02 o                         
   4   0  11        123.53        117.78         5.05 o                         
   5   0  11        528.77        544.77        10.90 o                         
   6   0  11         45.83         40.31         3.63 o                         
   7   0  11         32.57         30.98         3.14 o                         
  -6   1  11         12.74         17.01         2.65 o                         
  -5   1  11          0.41         -0.65         1.12 o                         
  -4   1  11          4.84          6.70         0.86 o                         
  -3   1  11         18.92         17.31         1.16 o                         
  -2   1  11         14.13         19.66         1.25 o                         
  -1   1  11        972.12        975.59        11.78 o                         
   0   1  11        642.37        625.29         8.65 o                         
   1   1  11        363.12        357.84         6.81 o                         
   2   1  11          1.11         -0.09         0.70 o                         
   3   1  11        521.73        535.98         8.57 o                         
   4   1  11        662.63        674.34        10.87 o                         
   5   1  11         11.51         13.58         2.53 o                         
   6   1  11        287.16        255.20         7.20 o                         
   7   1  11         11.18          6.60         2.50 o                         
  -6   2  11         42.11         42.43         4.41 o                         
  -5   2  11        127.63        138.63         4.16 o                         
  -4   2  11         70.76         71.35         2.09 o                         
  -3   2  11        374.80        359.12         6.12 o                         
  -2   2  11         11.34          8.58         1.23 o                         
  -1   2  11         16.39         10.85         0.86 o                         
   0   2  11        965.12       1022.59        13.31 o                         
   1   2  11       1449.16       1432.79        17.47 o                         
   2   2  11        661.13        647.38        11.41 o                         
   3   2  11         40.14         41.53         2.01 o                         
   4   2  11         70.11         69.45         2.78 o                         
   5   2  11        241.43        249.73         5.78 o                         
   6   2  11        567.59        545.70        11.42 o                         
   7   2  11         20.93         26.61         2.57 o                         
   8   2  11          8.56         -0.71         4.45 o                         
  -6   3  11         55.25         66.46         6.58 o                         
  -5   3  11        159.47        153.53         3.67 o                         
  -4   3  11         94.38         92.22         2.52 o                         
  -3   3  11          0.69          0.09         0.73 o                         
  -2   3  11          1.83          0.04         0.72 o                         
  -1   3  11       1692.91       1657.43        20.26 o                         
   0   3  11        313.83        298.48         4.87 o                         
   1   3  11         31.52         26.10         1.49 o                         
   2   3  11        414.10        403.09         6.72 o                         
   3   3  11          5.15          5.62         1.12 o                         
   4   3  11        249.91        233.22         5.05 o                         
   5   3  11        472.62        443.86         7.93 o                         
   6   3  11          2.66          3.47         2.36 o                         
   7   3  11         25.17         27.32         3.00 o                         
   8   3  11          0.07          2.67         8.67 o                         
  -6   4  11          2.05          0.31         2.10 o                         
  -5   4  11        917.90        899.57        15.46 o                         
  -4   4  11        139.02        142.12         3.63 o                         
  -3   4  11        259.48        256.20         5.13 o                         
  -2   4  11        741.93        708.01        10.44 o                         
  -1   4  11        104.10         99.63         2.38 o                         
   0   4  11        200.00        231.89         4.41 o                         
   1   4  11       2197.00       2336.14        25.57 o                         
   2   4  11        302.24        326.62         5.56 o                         
   3   4  11       2335.06       2288.92        27.09 o                         
   4   4  11         78.56         76.01         2.67 o                         
   5   4  11       1027.64       1017.10        15.14 o                         
   6   4  11        120.65        129.02         3.18 o                         
   7   4  11        222.23        239.04         9.28 o                         
   8   4  11         48.85         31.92         5.03 o                         
  -6   5  11         57.20         53.54         6.13 o                         
  -5   5  11        836.73        836.39        13.99 o                         
  -4   5  11          0.20          1.55         1.14 o                         
  -3   5  11        596.27        617.36        10.46 o                         
  -2   5  11        106.11        103.84         3.18 o                         
  -1   5  11        238.21        243.58         4.52 o                         
   0   5  11        706.13        730.80        10.48 o                         
   1   5  11         12.60          8.71         1.08 o                         
   2   5  11          0.09          0.43         1.08 o                         
   3   5  11        847.55        819.60        10.98 o                         
   4   5  11        103.94        105.18         3.40 o                         
   5   5  11          9.17          6.04         1.39 o                         
   6   5  11          1.81          1.24         1.09 o                         
   7   5  11          8.67          9.23         2.42 o                         
   8   5  11         33.43         45.14         8.47 o                         
  -6   6  11         20.40         20.06         2.79 o                         
  -5   6  11          2.24          0.03         1.30 o                         
  -4   6  11        128.84        122.66         4.43 o                         
  -3   6  11          7.74          4.83         1.25 o                         
  -2   6  11       1207.69       1192.80        16.79 o                         
  -1   6  11        723.23        706.21         9.33 o                         
   0   6  11        560.77        541.31         7.47 o                         
   1   6  11        105.94         90.08         2.68 o                         
   2   6  11         92.72         95.54         2.69 o                         
   3   6  11         62.47         54.80         2.23 o                         
   4   6  11          4.83          4.80         1.17 o                         
   5   6  11         21.25         17.72         2.56 o                         
   6   6  11        209.04        221.76         5.74 o                         
   7   6  11        238.38        228.89         7.82 o                         
   8   6  11        516.22        529.26        19.75 o                         
  -5   7  11         44.56         39.55         3.36 o                         
  -4   7  11        134.41        133.44         4.93 o                         
  -3   7  11          7.78          8.16         1.47 o                         
  -2   7  11         23.70         24.09         1.99 o                         
  -1   7  11        485.30        473.52         7.71 o                         
   0   7  11        245.85        256.29         5.37 o                         
   1   7  11        550.33        547.81         7.81 o                         
   2   7  11        546.49        549.30         7.89 o                         
   3   7  11        859.89        801.64        10.55 o                         
   4   7  11          0.37         -0.01         1.38 o                         
   5   7  11        106.78        104.87         3.90 o                         
   6   7  11        150.57        164.93         5.00 o                         
   7   7  11        364.03        358.62         8.18 o                         
   8   7  11          2.66         -2.00         3.53 o                         
  -5   8  11         15.77         14.99         2.70 o                         
  -4   8  11          0.86          1.01         2.28 o                         
  -3   8  11       1007.88       1025.86        17.92 o                         
  -2   8  11        107.73        112.99         3.35 o                         
  -1   8  11        835.00        840.52        12.29 o                         
   0   8  11        611.62        605.21         9.74 o                         
   1   8  11        362.88        359.25         5.94 o                         
   2   8  11         55.64         53.70         2.25 o                         
   3   8  11        131.02        126.68         3.80 o                         
   4   8  11        448.32        422.75         8.34 o                         
   5   8  11          0.13          0.09         1.19 o                         
   6   8  11         57.75         53.40         3.16 o                         
   7   8  11         11.17         10.26         3.15 o                         
   8   8  11        266.31        266.64        13.93 o                         
  -5   9  11        285.70        272.81        13.03 o                         
  -4   9  11         44.34         36.70         3.65 o                         
  -3   9  11        397.18        396.07         9.61 o                         
  -2   9  11          8.76          9.72         1.37 o                         
  -1   9  11         95.39         99.73         3.83 o                         
   0   9  11        592.17        564.81        10.04 o                         
   1   9  11         15.11         13.06         1.64 o                         
   2   9  11         70.12         59.52         3.13 o                         
   3   9  11        186.69        167.45         5.20 o                         
   4   9  11        990.33        969.43        17.90 o                         
   5   9  11         39.28         42.15         3.36 o                         
   6   9  11        147.19        146.91         5.25 o                         
   7   9  11         10.26          8.43         2.02 o                         
   8   9  11         41.44         42.92         6.59 o                         
  -4  10  11         11.15         11.17         4.69 o                         
  -3  10  11         35.00         32.80         4.22 o                         
  -2  10  11          5.84          1.99         2.27 o                         
  -1  10  11        316.92        330.85         7.19 o                         
   0  10  11       2675.47       2669.76        37.28 o                         
   1  10  11        833.77        845.96        14.90 o                         
   2  10  11        291.20        293.30         8.20 o                         
   3  10  11          7.18          9.17         1.82 o                         
   4  10  11         41.76         39.97         3.11 o                         
   5  10  11        228.21        228.07         7.80 o                         
   6  10  11          6.85          6.90         1.97 o                         
   7  10  11        130.88        146.11         5.26 o                         
  -3  11  11          1.07         -2.41         3.23 o                         
  -2  11  11        172.33        174.25         5.08 o                         
  -1  11  11        396.62        391.47        11.18 o                         
   0  11  11        394.12        401.81         9.24 o                         
   1  11  11         96.65         99.44         4.92 o                         
   2  11  11         26.00         24.28         2.74 o                         
   3  11  11        446.73        466.42        11.20 o                         
   4  11  11        312.62        291.06         8.82 o                         
   5  11  11         37.61         45.29         3.71 o                         
   6  11  11         64.20         54.19         3.94 o                         
   7  11  11         87.58         84.32         7.95 o                         
  -3  12  11         53.66         57.93         6.07 o                         
  -2  12  11         72.12         64.01         4.68 o                         
  -1  12  11          5.85          2.26         2.52 o                         
   0  12  11        229.40        245.34        10.03 o                         
   1  12  11        537.69        558.96        12.69 o                         
   2  12  11        310.41        309.55         9.29 o                         
   3  12  11         90.64         90.72         4.88 o                         
   4  12  11        231.58        224.07         8.17 o                         
   5  12  11         12.49         11.20         2.54 o                         
   6  12  11          2.22          6.77         2.74 o                         
  -2  13  11         79.21         86.09         4.92 o                         
  -1  13  11        196.26        209.58         7.62 o                         
   0  13  11         31.28         30.31         3.35 o                         
   1  13  11          1.14         -1.84         1.84 o                         
   2  13  11         12.07         12.60         3.18 o                         
   3  13  11         67.64         79.75         8.32 o                         
   4  13  11          3.07          0.24         2.10 o                         
   5  13  11        203.10        220.33         8.23 o                         
   6  13  11        466.92        467.39        15.53 o                         
  -1  14  11          9.02          8.92         6.33 o                         
   0  14  11         24.36         22.68         3.72 o                         
   1  14  11         10.82          8.17         2.50 o                         
   2  14  11         43.51         51.90         8.21 o                         
   3  14  11        167.49        165.86         8.02 o                         
   4  14  11        221.20        203.99         7.58 o                         
   5  14  11          0.06         -0.04         2.14 o                         
   2  15  11        222.73        230.58        10.60 o                         
  -2  -8  12          0.41          0.31         3.07 o                         
  -1  -8  12         49.37         50.02         7.63 o                         
   0  -8  12        357.83        356.35        25.10 o                         
   1  -8  12          0.13         -1.75         3.40 o                         
  -3  -7  12         52.97         61.53         6.55 o                         
  -2  -7  12        291.93        325.01        12.01 o                         
  -1  -7  12          2.30          2.09         2.09 o                         
   0  -7  12        289.91        298.22        12.73 o                         
   1  -7  12         59.91         62.95         4.99 o                         
   2  -7  12         18.74         13.11         2.65 o                         
  -4  -6  12        428.55        426.51        31.46 o                         
  -3  -6  12        261.73        270.27         9.69 o                         
  -2  -6  12        140.65        145.47         6.65 o                         
  -1  -6  12         54.97         55.83         3.32 o                         
   0  -6  12          2.47          0.23         1.72 o                         
   1  -6  12        981.11       1001.19        17.10 o                         
   2  -6  12          3.58          3.03         2.34 o                         
   3  -6  12         46.15         49.07         4.48 o                         
  -5  -5  12         33.00         30.80         5.58 o                         
  -4  -5  12         48.16         39.68         3.38 o                         
  -3  -5  12          4.29          4.46         2.54 o                         
  -2  -5  12         13.49         14.80         3.86 o                         
  -1  -5  12         39.69         43.31         2.81 o                         
   0  -5  12       1015.87       1030.27        16.40 o                         
   1  -5  12        444.82        453.93        10.47 o                         
   2  -5  12         87.35         90.68         4.75 o                         
   3  -5  12         28.11         29.89         3.07 o                         
   4  -5  12          4.88          2.42         2.49 o                         
  -5  -4  12        243.94        213.29         6.29 o                         
  -4  -4  12        793.26        802.88        20.63 o                         
  -3  -4  12         97.20        103.47        10.22 o                         
  -2  -4  12        187.85        185.54         7.08 o                         
  -1  -4  12         12.85         16.26         2.25 o                         
   0  -4  12         84.73         79.58         2.64 o                         
   1  -4  12         29.32         25.00         2.08 o                         
   2  -4  12         23.05         28.19         2.46 o                         
   3  -4  12        259.91        265.61         7.56 o                         
   4  -4  12         52.39         47.53         3.67 o                         
   5  -4  12        514.50        524.85        20.28 o                         
  -6  -3  12         22.78         15.63         5.01 o                         
  -5  -3  12         22.04         29.71         2.86 o                         
  -4  -3  12        145.80        134.12         4.64 o                         
  -3  -3  12          6.96          6.42         1.61 o                         
  -2  -3  12        161.29        150.87         5.23 o                         
  -1  -3  12         41.22         40.23         2.65 o                         
   0  -3  12         93.41        100.72         4.01 o                         
   1  -3  12        371.98        369.32         8.04 o                         
   2  -3  12         22.43         20.64         2.73 o                         
   3  -3  12        265.14        273.93         7.91 o                         
   4  -3  12        168.29        189.91         6.88 o                         
   5  -3  12         14.43         15.96         3.08 o                         
   6  -3  12         76.42         66.75         5.32 o                         
  -6  -2  12        167.26        178.98        10.67 o                         
  -5  -2  12        138.07        128.03         5.18 o                         
  -4  -2  12        108.94        107.48         4.06 o                         
  -3  -2  12         29.59         29.78         2.53 o                         
  -2  -2  12         47.54         51.32         3.18 o                         
  -1  -2  12        989.45        991.91        13.80 o                         
   0  -2  12        613.16        612.55        10.28 o                         
   1  -2  12         59.45         57.01         2.76 o                         
   2  -2  12        226.62        245.70         6.70 o                         
   3  -2  12         50.94         52.88         3.73 o                         
   4  -2  12        295.96        302.97        12.91 o                         
   5  -2  12         29.70         34.35         3.37 o                         
   6  -2  12        284.49        279.65         8.46 o                         
  -6  -1  12         77.23         84.52         5.32 o                         
  -5  -1  12         43.15         41.96         2.38 o                         
  -4  -1  12         21.14         20.72         1.54 o                         
  -3  -1  12         58.27         65.24         4.24 o                         
  -2  -1  12         31.20         30.19         1.84 o                         
  -1  -1  12        270.74        281.90         4.94 o                         
   0  -1  12         20.51         22.16         1.60 o                         
   1  -1  12         56.59         60.89         2.68 o                         
   2  -1  12       1114.73       1062.58        17.19 o                         
   3  -1  12        555.39        548.92        11.97 o                         
   4  -1  12        310.82        341.25         9.27 o                         
   5  -1  12         10.83         12.14         3.75 o                         
   6  -1  12          2.39          6.12         2.72 o                         
   7  -1  12        147.35        141.61        15.53 o                         
  -6   0  12         28.76         25.86         3.95 o                         
  -5   0  12         45.51         42.61         2.81 o                         
  -4   0  12         78.70         70.45         2.44 o                         
  -3   0  12        226.76        251.67         6.88 o                         
  -2   0  12        189.12        190.73         5.63 o                         
  -1   0  12          8.03          5.61         0.76 o                         
   0   0  12       1043.51       1034.94        12.95 o                         
   1   0  12       1042.19       1052.71        13.50 o                         
   2   0  12         35.10         37.34         2.18 o                         
   3   0  12          0.13         -1.32         1.32 o                         
   4   0  12        170.73        172.88         5.70 o                         
   5   0  12        218.55        222.01         6.61 o                         
   6   0  12        144.12        141.74         3.88 o                         
   7   0  12        187.42        176.53        14.40 o                         
  -6   1  12         56.90         59.79         3.83 o                         
  -5   1  12        256.11        269.99         5.69 o                         
  -4   1  12        579.18        567.39         8.60 o                         
  -3   1  12         10.70         14.14         1.37 o                         
  -2   1  12        214.10        193.17         4.61 o                         
  -1   1  12         36.46         40.03         1.50 o                         
   0   1  12          1.41         -0.16         1.12 o                         
   1   1  12        312.58        321.32         5.75 o                         
   2   1  12        696.86        692.02         9.85 o                         
   3   1  12        302.76        297.34         6.41 o                         
   4   1  12        484.65        489.76        11.13 o                         
   5   1  12         79.77         91.22         4.05 o                         
   6   1  12         21.74         18.26         2.96 o                         
   7   1  12         25.13         18.03         2.71 o                         
  -6   2  12          9.11         10.04         2.18 o                         
  -5   2  12         92.66         94.38         3.62 o                         
  -4   2  12          7.49          3.00         0.91 o                         
  -3   2  12          9.32          7.65         1.09 o                         
  -2   2  12        447.44        453.96         7.63 o                         
  -1   2  12         69.46         68.58         1.92 o                         
   0   2  12       1172.71       1136.92        14.46 o                         
   1   2  12        261.49        251.69         4.93 o                         
   2   2  12         16.61         22.81         1.79 o                         
   3   2  12         30.93         31.55         2.15 o                         
   4   2  12        288.70        282.66         7.28 o                         
   5   2  12         64.11         64.70         3.49 o                         
   6   2  12        857.12        814.26        27.87 o                         
   7   2  12         43.25         49.50         4.46 o                         
  -6   3  12        362.02        362.07        17.37 o                         
  -5   3  12        241.23        243.13         4.99 o                         
  -4   3  12        388.25        374.73         6.81 o                         
  -3   3  12        247.04        252.38         5.29 o                         
  -2   3  12        528.70        507.02         7.99 o                         
  -1   3  12         84.86         78.50         2.41 o                         
   0   3  12         55.79         66.16         2.43 o                         
   1   3  12         15.81         14.88         1.27 o                         
   2   3  12         13.57         17.61         1.49 o                         
   3   3  12       1046.72        989.40        14.34 o                         
   4   3  12       1258.16       1194.75        19.10 o                         
   5   3  12       1157.05       1151.78        17.45 o                         
   6   3  12        720.08        719.26        14.17 o                         
   7   3  12          2.20          2.28         2.07 o                         
   8   3  12         54.54         39.36         9.00 o                         
  -6   4  12         78.37         74.11         5.62 o                         
  -5   4  12          0.51          2.28         1.05 o                         
  -4   4  12         12.36         11.95         1.49 o                         
  -3   4  12         57.66         48.59         3.15 o                         
  -2   4  12        258.21        260.59         5.19 o                         
  -1   4  12         12.83         12.06         1.07 o                         
   0   4  12        106.70         91.22         2.57 o                         
   1   4  12       2413.49       2384.53        26.47 o                         
   2   4  12        340.14        346.38         6.12 o                         
   3   4  12        958.90        962.56        13.28 o                         
   4   4  12        415.95        399.34         8.37 o                         
   5   4  12          3.29          2.52         1.26 o                         
   6   4  12          5.87          9.36         1.30 o                         
   7   4  12        142.25        167.44         5.64 o                         
   8   4  12        181.65        174.67        12.62 o                         
  -6   5  12          7.07          6.94         2.42 o                         
  -5   5  12         28.06         29.54         2.27 o                         
  -4   5  12         28.45         27.12         2.07 o                         
  -3   5  12        174.89        168.13         4.68 o                         
  -2   5  12         22.35         22.03         1.94 o                         
  -1   5  12       1105.73       1100.01        17.37 o                         
   0   5  12        134.91        139.65         3.42 o                         
   1   5  12       1148.93       1123.97        13.91 o                         
   2   5  12         78.68         76.17         2.60 o                         
   3   5  12         99.69        107.07         3.16 o                         
   4   5  12       2172.46       2063.93        43.13 o                         
   5   5  12          2.52          1.13         1.40 o                         
   6   5  12        709.98        743.34        11.91 o                         
   7   5  12        149.54        171.46         8.62 o                         
   8   5  12         35.52         48.24         6.47 o                         
  -5   6  12          0.80          4.11         1.62 o                         
  -4   6  12        106.15        108.20         4.18 o                         
  -3   6  12        110.87        108.22         4.13 o                         
  -2   6  12        308.73        312.11         6.42 o                         
  -1   6  12        252.37        264.19         4.97 o                         
   0   6  12        242.82        245.94         4.53 o                         
   1   6  12        239.12        239.37         4.49 o                         
   2   6  12        556.49        551.64         7.95 o                         
   3   6  12          0.02          3.85         1.05 o                         
   4   6  12       2079.47       2096.34        28.41 o                         
   5   6  12          0.23          0.48         1.99 o                         
   6   6  12         49.37         43.56         2.84 o                         
   7   6  12          0.84         -1.74         2.30 o                         
   8   6  12        111.57        106.88         8.09 o                         
  -5   7  12         85.95         83.77         4.26 o                         
  -4   7  12         51.87         54.17         3.29 o                         
  -3   7  12         36.75         36.21         2.54 o                         
  -2   7  12          0.12         -1.39         1.39 o                         
  -1   7  12        111.45        115.81         3.35 o                         
   0   7  12       1269.71       1236.27        17.65 o                         
   1   7  12         39.59         38.61         1.95 o                         
   2   7  12        284.62        265.77         5.04 o                         
   3   7  12          1.27          5.05         1.28 o                         
   4   7  12          6.17          3.36         1.40 o                         
   5   7  12        241.94        236.55         6.67 o                         
   6   7  12         25.53         25.59         2.36 o                         
   7   7  12         58.17         54.06         3.40 o                         
   8   7  12          1.22         -1.14         6.89 o                         
  -5   8  12        420.42        419.76        12.25 o                         
  -4   8  12        122.66        110.26         4.78 o                         
  -3   8  12         68.12         71.70         3.77 o                         
  -2   8  12        166.44        164.61         4.28 o                         
  -1   8  12        214.36        227.30         5.42 o                         
   0   8  12         59.14         55.10         3.00 o                         
   1   8  12         55.81         50.15         2.72 o                         
   2   8  12        224.15        249.54         5.80 o                         
   3   8  12       2077.87       2043.97        27.97 o                         
   4   8  12         11.17         11.36         1.99 o                         
   5   8  12         15.30         15.50         2.24 o                         
   6   8  12         19.35         21.70         2.93 o                         
   7   8  12         95.79        100.15         4.93 o                         
   8   8  12         32.54         19.19         9.09 o                         
  -4   9  12         12.94         18.82         2.58 o                         
  -3   9  12         22.55         23.84         2.74 o                         
  -2   9  12        281.41        277.56         6.59 o                         
  -1   9  12        141.02        135.23         4.25 o                         
   0   9  12        574.23        573.15        14.38 o                         
   1   9  12       1696.03       1708.85        25.70 o                         
   2   9  12        462.44        471.00        10.07 o                         
   3   9  12        511.61        477.98        11.28 o                         
   4   9  12         70.58         69.28         4.41 o                         
   5   9  12        710.73        714.54        13.71 o                         
   6   9  12         74.20         74.56         4.50 o                         
   7   9  12         20.97         11.20         2.40 o                         
  -4  10  12        274.59        270.07        10.92 o                         
  -3  10  12         23.97         24.96         2.94 o                         
  -2  10  12         18.66         21.40         2.49 o                         
  -1  10  12          0.88         -0.51         1.84 o                         
   0  10  12        272.48        266.04         7.13 o                         
   1  10  12        136.98        139.37         5.42 o                         
   2  10  12          2.99         -0.71         3.07 o                         
   3  10  12         16.91         20.23         2.56 o                         
   4  10  12        287.04        262.66         8.26 o                         
   5  10  12       1023.81       1018.83        20.24 o                         
   6  10  12        342.55        337.92         8.78 o                         
   7  10  12          0.08         -2.66         2.94 o                         
  -3  11  12          0.75         -0.74         4.62 o                         
  -2  11  12          5.06          4.77         2.21 o                         
  -1  11  12          9.11         10.57         2.06 o                         
   0  11  12        104.78         98.44         4.47 o                         
   1  11  12        119.88        128.42         6.58 o                         
   2  11  12         69.45         78.84         4.75 o                         
   3  11  12        306.72        288.96         8.61 o                         
   4  11  12          2.48          7.12         3.25 o                         
   5  11  12         12.45          6.38         4.47 o                         
   6  11  12          3.52          4.95         2.46 o                         
   7  11  12         36.22         31.78         5.11 o                         
  -2  12  12         25.55         17.37         2.65 o                         
  -1  12  12        193.80        221.40         6.90 o                         
   0  12  12          0.03          0.52         2.21 o                         
   1  12  12         15.02         13.53         3.09 o                         
   2  12  12        376.20        370.92        10.06 o                         
   3  12  12         19.49         18.02         2.82 o                         
   4  12  12         55.66         62.12         4.26 o                         
   5  12  12         12.94          6.07         3.33 o                         
   6  12  12        282.03        299.88        26.14 o                         
  -1  13  12         10.31          5.49        12.53 o                         
   0  13  12          0.72          4.79         2.26 o                         
   1  13  12         23.39         25.97         5.07 o                         
   2  13  12        262.12        284.42         9.07 o                         
   3  13  12          4.74          4.64         2.28 o                         
   4  13  12        552.11        578.24        15.50 o                         
   5  13  12        103.02        105.51         7.75 o                         
   0  14  12        113.65        117.37         6.53 o                         
   1  14  12        192.14        187.99         9.74 o                         
   2  14  12        388.44        395.27        11.00 o                         
   3  14  12         55.01         48.20         4.07 o                         
   4  14  12          7.57          0.41         2.51 o                         
  -2  -7  13          3.56          1.02         4.18 o                         
  -1  -7  13        228.19        229.27        17.79 o                         
   0  -7  13         26.66         31.39         4.59 o                         
   1  -7  13        237.53        238.03         9.25 o                         
  -3  -6  13         22.15         15.05        10.66 o                         
  -2  -6  13         95.96         89.37         5.71 o                         
  -1  -6  13        443.01        452.60         9.88 o                         
   0  -6  13         29.11         24.83         3.56 o                         
   1  -6  13         10.74          8.49         2.24 o                         
   2  -6  13          7.86          9.39         2.50 o                         
   3  -6  13         29.80         29.09         3.88 o                         
  -4  -5  13         29.22         32.61         4.24 o                         
  -3  -5  13          3.19          1.59         2.42 o                         
  -2  -5  13          6.90          8.04         2.47 o                         
  -1  -5  13         35.27         33.55         2.78 o                         
   0  -5  13         15.73         16.67         2.04 o                         
   1  -5  13         14.00         13.44         1.99 o                         
   2  -5  13        154.37        155.80         6.04 o                         
   3  -5  13        314.78        322.80        18.62 o                         
   4  -5  13        278.74        278.34         8.58 o                         
  -5  -4  13         57.56         52.28         4.16 o                         
  -4  -4  13         24.73         15.89         2.62 o                         
  -3  -4  13         14.83         13.95         2.50 o                         
  -2  -4  13          6.23          5.39         2.12 o                         
  -1  -4  13        157.91        165.58         6.02 o                         
   0  -4  13         97.83         92.50         3.04 o                         
   1  -4  13          9.54          7.47         1.66 o                         
   2  -4  13        327.45        327.13         7.93 o                         
   3  -4  13          7.55          9.72         2.62 o                         
   4  -4  13        289.95        297.57         8.80 o                         
  -5  -3  13         13.26         14.24         2.26 o                         
  -4  -3  13        575.38        545.25        14.58 o                         
  -3  -3  13         26.17         27.36         3.24 o                         
  -2  -3  13        136.69        133.98         5.88 o                         
  -1  -3  13         20.91         17.70         3.19 o                         
   0  -3  13        103.97        105.15         3.08 o                         
   1  -3  13          3.04          3.06         1.47 o                         
   2  -3  13         81.62         74.32         3.52 o                         
   3  -3  13        390.91        397.25         9.85 o                         
   4  -3  13         59.60         69.47         4.23 o                         
   5  -3  13        136.33        127.56         7.12 o                         
  -5  -2  13         73.71         64.68         6.52 o                         
  -4  -2  13        473.41        442.18        14.86 o                         
  -3  -2  13         19.25         20.09         2.29 o                         
  -2  -2  13         63.96         68.96         3.93 o                         
  -1  -2  13        571.41        572.12         9.68 o                         
   0  -2  13        990.27        975.55        14.94 o                         
   1  -2  13         84.63         77.76         3.50 o                         
   2  -2  13         60.79         61.17         3.81 o                         
   3  -2  13        546.84        526.44        12.52 o                         
   4  -2  13        139.45        137.16         6.17 o                         
   5  -2  13        295.67        285.41         8.89 o                         
   6  -2  13          6.68          7.28         2.33 o                         
  -6  -1  13         78.29         79.07         4.95 o                         
  -5  -1  13         72.63         85.07         3.50 o                         
  -4  -1  13          1.37          2.27         0.95 o                         
  -3  -1  13        128.91        128.64         4.85 o                         
  -2  -1  13         61.41         65.27         2.56 o                         
  -1  -1  13        307.94        313.76         5.65 o                         
   0  -1  13          0.05          0.53         0.98 o                         
   1  -1  13        302.60        279.39         6.16 o                         
   2  -1  13        130.13        137.70         4.62 o                         
   3  -1  13        115.94        121.35         4.88 o                         
   4  -1  13          6.48          8.51         2.42 o                         
   5  -1  13        488.71        504.46        12.38 o                         
   6  -1  13         67.60         54.08         7.21 o                         
  -6   0  13        629.96        668.39        18.36 o                         
  -5   0  13          3.27          2.30         1.42 o                         
  -4   0  13          2.04          0.18         1.07 o                         
  -3   0  13         27.64         25.79         1.70 o                         
  -2   0  13         98.94         89.68         3.64 o                         
  -1   0  13         16.90         13.73         1.43 o                         
   0   0  13         15.98         15.99         1.42 o                         
   1   0  13        374.02        375.09         7.18 o                         
   2   0  13        371.10        392.40         8.75 o                         
   3   0  13       1060.11       1096.54        20.21 o                         
   4   0  13        198.62        186.28         6.65 o                         
   5   0  13        444.72        415.75        11.93 o                         
   6   0  13         48.72         45.44         3.01 o                         
  -6   1  13         92.42         84.11         6.69 o                         
  -5   1  13         21.28         19.23         2.08 o                         
  -4   1  13         22.19         18.69         1.68 o                         
  -3   1  13        250.75        272.99         6.31 o                         
  -2   1  13         49.38         50.19         2.66 o                         
  -1   1  13        446.34        449.49         6.53 o                         
   0   1  13         10.83         11.78         1.24 o                         
   1   1  13         68.78         63.04         2.81 o                         
   2   1  13        654.62        613.30         9.90 o                         
   3   1  13        128.45        146.16         4.48 o                         
   4   1  13          1.86         -0.48         1.91 o                         
   5   1  13        250.64        233.87         9.10 o                         
   6   1  13         46.86         41.05         2.63 o                         
   7   1  13          7.25         15.22         7.43 o                         
  -6   2  13         12.70          9.40         3.01 o                         
  -5   2  13        178.85        180.79         6.60 o                         
  -4   2  13          1.91          2.59         1.06 o                         
  -3   2  13         55.38         56.10         2.38 o                         
  -2   2  13         14.30         14.22         1.62 o                         
  -1   2  13         25.37         29.22         2.21 o                         
   0   2  13         39.28         46.65         2.05 o                         
   1   2  13        104.70         96.92         3.02 o                         
   2   2  13          4.11          5.21         1.15 o                         
   3   2  13          2.77          3.50         1.71 o                         
   4   2  13       1725.13       1708.89        26.01 o                         
   5   2  13        100.24         91.16         4.30 o                         
   6   2  13       1615.86       1602.71        27.60 o                         
   7   2  13         69.45         56.05         5.26 o                         
  -6   3  13          5.39          3.88         2.81 o                         
  -5   3  13          0.14          4.15         1.49 o                         
  -4   3  13        517.23        519.06         8.21 o                         
  -3   3  13         20.06         27.54         1.89 o                         
  -2   3  13        183.63        177.41         4.50 o                         
  -1   3  13        261.89        279.18         5.69 o                         
   0   3  13        320.76        319.64         5.52 o                         
   1   3  13         45.15         48.84         2.16 o                         
   2   3  13        836.14        831.20        12.64 o                         
   3   3  13       1487.78       1495.05        21.41 o                         
   4   3  13        744.64        747.90        16.60 o                         
   5   3  13         26.64         30.25         2.65 o                         
   6   3  13        283.03        274.99         6.24 o                         
   7   3  13        259.96        273.37         9.23 o                         
  -6   4  13          1.02          1.20         3.48 o                         
  -5   4  13        157.56        162.09         6.78 o                         
  -4   4  13        136.22        142.62         4.39 o                         
  -3   4  13         85.72         83.83         3.85 o                         
  -2   4  13         22.19         24.91         1.83 o                         
  -1   4  13        171.19        170.44         3.58 o                         
   0   4  13        459.54        439.21         6.74 o                         
   1   4  13          0.03          1.11         0.83 o                         
   2   4  13        136.24        134.48         3.75 o                         
   3   4  13        362.75        360.61         7.73 o                         
   4   4  13        600.22        612.70        14.12 o                         
   5   4  13        659.38        627.73        11.44 o                         
   6   4  13        233.35        236.21         5.85 o                         
   7   4  13        705.85        764.31        21.47 o                         
  -5   5  13          3.95          5.31         1.51 o                         
  -4   5  13         18.44         15.36         1.92 o                         
  -3   5  13         10.25         11.85         1.88 o                         
  -2   5  13         50.38         39.68         2.40 o                         
  -1   5  13          4.25          2.97         0.96 o                         
   0   5  13        821.19        838.92        13.48 o                         
   1   5  13         11.78         10.29         1.28 o                         
   2   5  13         65.88         66.16         2.63 o                         
   3   5  13        668.30        652.81        11.54 o                         
   4   5  13        212.16        205.95         6.78 o                         
   5   5  13        283.62        294.42         7.82 o                         
   6   5  13         28.01         36.27         3.25 o                         
   7   5  13          6.22          9.07         2.46 o                         
  -5   6  13         21.76         16.21         4.80 o                         
  -4   6  13        289.97        292.58         9.31 o                         
  -3   6  13          3.52          5.69         1.38 o                         
  -2   6  13       2531.15       2552.92        34.85 o                         
  -1   6  13        321.46        315.26         5.70 o                         
   0   6  13          6.44          6.61         1.10 o                         
   1   6  13        471.80        451.00         7.27 o                         
   2   6  13         57.81         56.05         2.44 o                         
   3   6  13        177.92        180.37         5.58 o                         
   4   6  13        639.80        644.85        12.50 o                         
   5   6  13          1.20          2.23         1.61 o                         
   6   6  13          0.08          1.88         1.66 o                         
   7   6  13          4.40          2.01         2.48 o                         
  -5   7  13        158.09        160.08         6.15 o                         
  -4   7  13        195.78        199.16         6.18 o                         
  -3   7  13         22.60         28.19         2.56 o                         
  -2   7  13        123.00        128.01         4.90 o                         
  -1   7  13         10.19         13.41         1.48 o                         
   0   7  13         14.18         15.74         1.86 o                         
   1   7  13        244.63        255.75         5.98 o                         
   2   7  13        286.05        285.63         6.73 o                         
   3   7  13        381.52        378.53         7.71 o                         
   4   7  13       1702.94       1662.39        27.43 o                         
   5   7  13          7.82          6.08         2.47 o                         
   6   7  13         50.19         51.78         3.63 o                         
   7   7  13        189.37        196.09         5.70 o                         
  -4   8  13        151.67        144.97         6.09 o                         
  -3   8  13          9.03          7.20         2.06 o                         
  -2   8  13         62.44         62.86         6.06 o                         
  -1   8  13       2799.76       2773.28        41.08 o                         
   0   8  13        811.34        801.27        13.96 o                         
   1   8  13          2.13          3.36         1.42 o                         
   2   8  13        867.77        852.63        16.70 o                         
   3   8  13          8.19          4.19         1.74 o                         
   4   8  13         60.65         63.22         3.80 o                         
   5   8  13         18.86         21.45         2.48 o                         
   6   8  13          2.37          1.50         1.84 o                         
   7   8  13          8.44          6.22         3.18 o                         
  -4   9  13         27.72         33.49         3.59 o                         
  -3   9  13        122.80        134.64         5.42 o                         
  -2   9  13          6.67          8.54         1.98 o                         
  -1   9  13        190.40        191.45         5.13 o                         
   0   9  13        138.19        137.49         4.55 o                         
   1   9  13         18.96         24.77         4.14 o                         
   2   9  13        117.78        130.49         6.50 o                         
   3   9  13          4.45          2.23         1.70 o                         
   4   9  13        142.97        153.56         6.90 o                         
   5   9  13         32.85         30.19         3.72 o                         
   6   9  13        223.84        226.75         7.08 o                         
   7   9  13          6.60         10.82         2.99 o                         
  -3  10  13        126.86        127.90         7.84 o                         
  -2  10  13         46.17         44.18         2.98 o                         
  -1  10  13          1.07         -0.23         1.94 o                         
   0  10  13         79.57         78.60         4.17 o                         
   1  10  13         71.96         66.94         4.83 o                         
   2  10  13        453.07        474.35        12.86 o                         
   3  10  13          2.00         -1.43         2.04 o                         
   4  10  13          5.59          6.75         2.35 o                         
   5  10  13        330.21        347.59        14.27 o                         
   6  10  13         63.58         61.85         4.88 o                         
   7  10  13         66.88         65.72         9.23 o                         
  -3  11  13          0.54          2.04         2.44 o                         
  -2  11  13         49.60         54.62         4.04 o                         
  -1  11  13         24.60         28.40         2.61 o                         
   0  11  13        225.65        238.59         7.07 o                         
   1  11  13        182.00        206.72         6.98 o                         
   2  11  13          0.64         -1.70         1.70 o                         
   3  11  13          0.33         -1.81         2.54 o                         
   4  11  13        202.76        196.38         7.36 o                         
   5  11  13         39.60         45.58         4.32 o                         
   6  11  13         13.42         17.90         3.27 o                         
  -2  12  13        153.28        162.02         8.41 o                         
  -1  12  13        102.51        103.29         4.88 o                         
   0  12  13        723.55        705.91        15.22 o                         
   1  12  13        132.66        130.38         5.87 o                         
   2  12  13         15.79         21.40         2.83 o                         
   3  12  13        190.90        222.55         7.74 o                         
   4  12  13          1.10          0.07         2.09 o                         
   5  12  13        432.52        482.04        14.96 o                         
   6  12  13          0.12          5.03         3.40 o                         
  -1  13  13        100.01         98.63         5.82 o                         
   0  13  13         64.97         55.02         8.18 o                         
   1  13  13         53.09         56.60         4.42 o                         
   2  13  13         50.60         54.07         4.24 o                         
   3  13  13         56.12         54.14         5.68 o                         
   4  13  13         41.56         41.59         3.81 o                         
   5  13  13         35.39         27.44         4.81 o                         
   0  14  13          1.25         -0.89         3.69 o                         
   1  14  13         24.17         31.39         3.49 o                         
   2  14  13          6.36          5.14         5.73 o                         
   3  14  13         68.81         58.50         6.43 o                         
   4  14  13        322.24        311.90        12.84 o                         
  -2  -6  14        115.52        122.22         9.22 o                         
  -1  -6  14         14.97          9.54         7.49 o                         
   0  -6  14         71.05         58.76         6.30 o                         
   1  -6  14          1.35          1.50         2.77 o                         
  -3  -5  14        247.47        261.83        11.61 o                         
  -2  -5  14         90.98        102.54         5.96 o                         
  -1  -5  14        123.64        122.96         4.63 o                         
   0  -5  14         12.52         13.61         2.98 o                         
   1  -5  14         16.31          9.53         4.12 o                         
   2  -5  14         13.94         13.19         2.56 o                         
   3  -5  14         49.50         52.30         4.39 o                         
  -4  -4  14        182.62        201.33        18.02 o                         
  -3  -4  14        102.13        101.93         6.36 o                         
  -2  -4  14        116.13        121.55         6.06 o                         
  -1  -4  14        220.90        220.51         5.95 o                         
   0  -4  14         14.57         11.15         1.70 o                         
   1  -4  14        100.86        107.90         5.33 o                         
   2  -4  14        222.37        228.03         6.56 o                         
   3  -4  14         52.42         47.54         3.77 o                         
   4  -4  14        435.40        421.33        11.26 o                         
  -4  -3  14        266.30        256.45         8.74 o                         
  -3  -3  14         72.25         68.21         5.20 o                         
  -2  -3  14        122.82        129.03         6.02 o                         
  -1  -3  14         14.11         12.10         2.11 o                         
   0  -3  14          0.46          1.37         1.31 o                         
   1  -3  14        424.58        422.18         8.88 o                         
   2  -3  14        165.83        165.96         6.31 o                         
   3  -3  14         63.29         73.17         4.36 o                         
   4  -3  14        398.06        397.23        24.72 o                         
   5  -3  14         34.22         35.24         4.10 o                         
  -5  -2  14        311.32        301.18        12.58 o                         
  -4  -2  14        496.01        477.39        11.92 o                         
  -3  -2  14        109.21        125.41         6.15 o                         
  -2  -2  14          0.46         -1.04         2.43 o                         
  -1  -2  14        319.17        319.14         6.17 o                         
   0  -2  14        427.59        432.15         8.72 o                         
   1  -2  14          2.70          5.22         1.77 o                         
   2  -2  14        418.04        408.57         9.88 o                         
   3  -2  14         66.54         72.47         4.69 o                         
   4  -2  14        151.54        152.80         6.59 o                         
   5  -2  14          5.71          4.11         3.94 o                         
  -5  -1  14        105.82        119.11         6.73 o                         
  -4  -1  14         20.98         22.39         3.94 o                         
  -3  -1  14         72.15         63.37         4.08 o                         
  -2  -1  14        434.38        425.81         8.54 o                         
  -1  -1  14         27.37         20.28         1.50 o                         
   0  -1  14         15.93         16.40         1.98 o                         
   1  -1  14         29.05         31.67         3.34 o                         
   2  -1  14        333.95        319.11         9.17 o                         
   3  -1  14         10.99         13.98         2.40 o                         
   4  -1  14        564.61        591.52        13.59 o                         
   5  -1  14        123.58        127.17         8.82 o                         
   6  -1  14         23.90         26.64         8.21 o                         
  -5   0  14        105.94        107.06         4.15 o                         
  -4   0  14          2.38          0.97         1.21 o                         
  -3   0  14          1.18          2.07         1.67 o                         
  -2   0  14        440.29        453.89         8.44 o                         
  -1   0  14         25.64         25.71         1.57 o                         
   0   0  14        505.41        508.24         9.15 o                         
   1   0  14         45.68         46.44         2.62 o                         
   2   0  14        230.18        224.64         8.95 o                         
   3   0  14        254.99        238.65         7.67 o                         
   4   0  14         40.50         39.42         4.15 o                         
   5   0  14         29.41         29.18         5.47 o                         
   6   0  14         98.53         96.04         7.12 o                         
  -5   1  14        112.21        111.59         3.78 o                         
  -4   1  14         61.07         61.58         3.49 o                         
  -3   1  14        442.09        446.60         7.70 o                         
  -2   1  14        643.60        619.10        10.89 o                         
  -1   1  14         94.86         91.34         2.68 o                         
   0   1  14          3.27          2.05         1.14 o                         
   1   1  14         61.69         57.79         3.37 o                         
   2   1  14        173.28        172.48         5.83 o                         
   3   1  14        403.99        389.00         9.28 o                         
   4   1  14         40.66         47.06         3.69 o                         
   5   1  14       1741.87       1686.79        32.18 o                         
   6   1  14         83.93         72.76         3.79 o                         
  -5   2  14         55.35         49.66         2.86 o                         
  -4   2  14          2.85         -0.86         1.21 o                         
  -3   2  14         78.75         70.48         2.83 o                         
  -2   2  14        208.89        231.65         5.09 o                         
  -1   2  14         20.83         24.99         1.69 o                         
   0   2  14         42.90         49.92         2.35 o                         
   1   2  14         12.44         11.89         1.64 o                         
   2   2  14         78.84         79.14         3.66 o                         
   3   2  14         65.73         64.35         4.08 o                         
   4   2  14          0.02         -1.06         1.63 o                         
   5   2  14          1.92          0.81         1.85 o                         
   6   2  14          0.83         -1.54         1.54 o                         
   7   2  14        199.67        192.48        10.67 o                         
  -5   3  14          2.69          1.95         2.02 o                         
  -4   3  14        313.85        322.99         6.75 o                         
  -3   3  14        293.19        292.48         6.25 o                         
  -2   3  14        182.06        183.61         4.69 o                         
  -1   3  14        414.17        408.99         7.00 o                         
   0   3  14       1008.88        988.17        13.24 o                         
   1   3  14       2180.21       2154.73        30.84 o                         
   2   3  14         22.98         26.96         2.38 o                         
   3   3  14        395.30        391.06         9.90 o                         
   4   3  14        211.08        212.78         9.15 o                         
   5   3  14        111.88        121.83         4.81 o                         
   6   3  14        307.49        320.35         8.30 o                         
   7   3  14        195.90        201.33         9.70 o                         
  -5   4  14         37.52         35.00         2.71 o                         
  -4   4  14          2.32          2.09         1.60 o                         
  -3   4  14          8.56          8.86         1.57 o                         
  -2   4  14         30.02         33.36         2.18 o                         
  -1   4  14         24.81         31.57         1.61 o                         
   0   4  14        303.39        291.06         6.31 o                         
   1   4  14        809.82        804.59        12.17 o                         
   2   4  14        198.80        195.21         6.25 o                         
   3   4  14        346.96        349.09        13.25 o                         
   4   4  14          0.07          1.25         1.54 o                         
   5   4  14          8.41          5.95         2.25 o                         
   6   4  14         58.82         42.19         3.89 o                         
   7   4  14          6.32         -3.51         4.06 o                         
  -5   5  14         21.01         19.91         2.67 o                         
  -4   5  14         21.44         24.05         2.21 o                         
  -3   5  14        261.47        258.39         6.82 o                         
  -2   5  14         32.88         36.14         2.32 o                         
  -1   5  14        633.69        635.21         9.60 o                         
   0   5  14        125.71        122.08         3.55 o                         
   1   5  14        130.64        131.70         3.88 o                         
   2   5  14         23.83         22.40         2.05 o                         
   3   5  14         43.14         35.30         2.86 o                         
   4   5  14         18.48         10.81         3.13 o                         
   5   5  14         13.47         14.46         2.17 o                         
   6   5  14        489.10        483.13         9.71 o                         
   7   5  14        146.37        144.56         7.34 o                         
  -5   6  14        165.04        179.07         7.46 o                         
  -4   6  14         52.06         56.86         4.36 o                         
  -3   6  14        194.23        200.94         6.71 o                         
  -2   6  14         14.21         14.15         2.35 o                         
  -1   6  14         13.65         12.31         3.02 o                         
   0   6  14         20.37         14.53         1.49 o                         
   1   6  14         38.95         42.96         2.44 o                         
   2   6  14        620.60        620.86        12.39 o                         
   3   6  14        245.43        234.93         7.43 o                         
   4   6  14        255.00        250.63         9.91 o                         
   5   6  14        415.81        427.19        10.05 o                         
   6   6  14         20.67         23.38         2.77 o                         
   7   6  14        183.81        180.58         8.03 o                         
  -4   7  14          1.82         -0.14         1.83 o                         
  -3   7  14         46.39         44.50         3.18 o                         
  -2   7  14         26.11         27.04         2.69 o                         
  -1   7  14        131.87        139.41         4.63 o                         
   0   7  14        194.31        200.14         5.52 o                         
   1   7  14          1.98          1.19         1.67 o                         
   2   7  14       1947.02       1914.74        30.60 o                         
   3   7  14        303.87        306.04        11.12 o                         
   4   7  14          0.03          0.46         1.81 o                         
   5   7  14         52.89         50.02         5.39 o                         
   6   7  14          0.79          1.11         2.73 o                         
   7   7  14        268.28        272.50         9.36 o                         
  -4   8  14          3.06         -1.20         2.82 o                         
  -3   8  14        145.97        154.01         5.70 o                         
  -2   8  14         54.04         55.92         5.14 o                         
  -1   8  14         80.27         74.06         4.09 o                         
   0   8  14        103.32         95.66         3.72 o                         
   1   8  14        519.32        523.06        11.66 o                         
   2   8  14          0.93          2.65         1.88 o                         
   3   8  14        381.86        372.85         9.74 o                         
   4   8  14          0.21          2.44         2.76 o                         
   5   8  14        296.28        304.23         8.91 o                         
   6   8  14          0.17          0.37         2.20 o                         
   7   8  14        171.69        182.31         8.53 o                         
  -4   9  14         11.17         14.84         3.38 o                         
  -3   9  14        286.10        300.36         8.77 o                         
  -2   9  14          0.81          2.63         2.09 o                         
  -1   9  14         14.44         10.03         1.66 o                         
   0   9  14         32.09         29.61         2.39 o                         
   1   9  14        131.59        136.29         5.09 o                         
   2   9  14         54.68         46.62         5.62 o                         
   3   9  14        897.47        895.44        18.38 o                         
   4   9  14         37.40         46.40         4.79 o                         
   5   9  14        138.13        143.62         7.05 o                         
   6   9  14          1.03         -1.26         4.20 o                         
   7   9  14         16.10         19.62         3.47 o                         
  -3  10  14          1.78          6.27         4.16 o                         
  -2  10  14         59.82         60.67         4.65 o                         
  -1  10  14        567.69        566.06        11.46 o                         
   0  10  14         62.70         56.16         3.65 o                         
   1  10  14          0.35          0.30         2.03 o                         
   2  10  14        110.20        109.39         5.88 o                         
   3  10  14        506.85        521.69        12.39 o                         
   4  10  14         96.71        103.78         5.41 o                         
   5  10  14        254.26        261.95        10.18 o                         
   6  10  14         33.21         25.96         4.73 o                         
  -2  11  14         20.76         18.66         4.73 o                         
  -1  11  14         16.31          9.48         2.18 o                         
   0  11  14         94.92         93.55         4.64 o                         
   1  11  14        374.61        385.84        10.16 o                         
   2  11  14        293.69        289.39         9.50 o                         
   3  11  14        392.10        403.27        10.74 o                         
   4  11  14         97.04        105.76         5.80 o                         
   5  11  14         52.33         51.24         8.42 o                         
   6  11  14        223.23        222.19        10.80 o                         
  -2  12  14        128.03        127.11         7.34 o                         
  -1  12  14          5.70          4.31         2.23 o                         
   0  12  14         60.35         60.42         6.62 o                         
   1  12  14         91.38         96.95         5.52 o                         
   2  12  14          8.13          9.99         3.44 o                         
   3  12  14         17.25         18.93         5.46 o                         
   4  12  14        102.22         93.67         5.57 o                         
   5  12  14         15.44         16.03         3.88 o                         
   6  12  14        232.84        246.42        15.44 o                         
  -1  13  14         60.59         64.54         4.76 o                         
   0  13  14        109.87        107.46         6.43 o                         
   1  13  14         17.70         19.75         3.42 o                         
   2  13  14        210.87        228.20         8.10 o                         
   3  13  14        325.36        324.07        10.08 o                         
   4  13  14         11.93          8.85         4.29 o                         
   5  13  14         63.12         61.30         5.08 o                         
   1  14  14         12.99          8.56         3.59 o                         
   2  14  14          3.89          3.53         2.99 o                         
   3  14  14        442.30        442.66        14.72 o                         
  -2  -5  15         11.06         11.63         3.65 o                         
  -1  -5  15         18.77         23.79         3.02 o                         
   0  -5  15         24.38         23.13         3.34 o                         
   1  -5  15        196.16        186.56        11.28 o                         
   2  -5  15         35.50         32.80         3.80 o                         
  -3  -4  15         53.36         49.36         7.07 o                         
  -2  -4  15         23.73         17.89         3.19 o                         
  -1  -4  15        231.61        231.06         7.00 o                         
   0  -4  15         17.50         15.82         4.25 o                         
   1  -4  15        433.87        444.23        10.29 o                         
   2  -4  15        403.61        392.36         9.73 o                         
   3  -4  15          4.29          1.31         4.82 o                         
  -4  -3  15         36.57         33.64         4.49 o                         
  -3  -3  15          9.09          4.64         2.60 o                         
  -2  -3  15        188.82        196.53         8.52 o                         
  -1  -3  15          2.56         -0.26         1.63 o                         
   0  -3  15          1.23         -1.32         1.32 o                         
   1  -3  15          0.03          0.49         1.73 o                         
   2  -3  15        180.23        181.20         5.99 o                         
   3  -3  15         37.38         35.36         5.45 o                         
   4  -3  15          0.81          1.93         3.71 o                         
  -4  -2  15        222.60        212.16         8.74 o                         
  -3  -2  15        292.27        296.83        10.03 o                         
  -2  -2  15          2.68          3.70         2.08 o                         
  -1  -2  15          5.37          8.05         1.85 o                         
   0  -2  15        192.04        208.53         5.94 o                         
   1  -2  15        176.96        174.88         6.35 o                         
   2  -2  15        156.54        148.76         5.71 o                         
   3  -2  15        168.35        171.71         7.04 o                         
   4  -2  15        219.67        230.70         8.28 o                         
   5  -2  15        654.34        670.42        30.12 o                         
  -4  -1  15        411.05        383.88        14.28 o                         
  -3  -1  15         25.03         18.84         2.96 o                         
  -2  -1  15        131.18        142.91         5.99 o                         
  -1  -1  15         63.79         67.23         3.36 o                         
   0  -1  15          1.32          2.73         1.38 o                         
   1  -1  15         53.88         51.87         3.17 o                         
   2  -1  15         29.37         32.75         4.30 o                         
   3  -1  15        370.21        369.43        10.47 o                         
   4  -1  15          1.81         -3.68         3.68 o                         
   5  -1  15          0.24         -3.50         3.50 o                         
  -5   0  15          0.10          1.20         2.22 o                         
  -4   0  15        606.28        611.79        13.60 o                         
  -3   0  15         28.72         26.11         3.77 o                         
  -2   0  15         14.26         13.33         2.15 o                         
  -1   0  15         13.16         13.75         1.30 o                         
   0   0  15          4.33          0.03         1.49 o                         
   1   0  15          9.64         10.49         1.73 o                         
   2   0  15          5.20          4.86         1.89 o                         
   3   0  15         93.54         98.79         7.14 o                         
   4   0  15         80.31         72.10         5.07 o                         
   5   0  15         33.90         37.63         5.02 o                         
   6   0  15        201.19        200.33        10.35 o                         
  -5   1  15         31.47         28.00         2.63 o                         
  -4   1  15          0.48         -0.11         2.06 o                         
  -3   1  15         90.15        102.63         3.89 o                         
  -2   1  15         25.26         24.38         3.24 o                         
  -1   1  15        174.79        186.51         4.28 o                         
   0   1  15          0.84          2.80         1.19 o                         
   1   1  15         36.93         37.42         2.67 o                         
   2   1  15        868.88        878.77        14.73 o                         
   3   1  15        339.92        329.07         9.35 o                         
   4   1  15        558.11        565.78        13.25 o                         
   5   1  15         39.06         36.57         3.72 o                         
   6   1  15         77.46         71.89         5.46 o                         
  -5   2  15        157.67        173.89         5.65 o                         
  -4   2  15          0.13         -0.42         1.72 o                         
  -3   2  15        344.23        357.24         7.08 o                         
  -2   2  15         23.01         19.04         1.88 o                         
  -1   2  15         17.59         15.47         1.40 o                         
   0   2  15        761.58        741.11        12.89 o                         
   1   2  15          2.07          1.86         1.24 o                         
   2   2  15         84.63         83.37         3.79 o                         
   3   2  15        444.61        466.04        12.99 o                         
   4   2  15         87.87        100.62         5.58 o                         
   5   2  15         14.52         18.51         3.07 o                         
   6   2  15        113.54        129.87         9.77 o                         
  -5   3  15        246.63        247.12         8.62 o                         
  -4   3  15         38.64         33.81         2.31 o                         
  -3   3  15          3.17         -0.89         1.43 o                         
  -2   3  15         24.67         21.38         2.07 o                         
  -1   3  15         24.02         24.18         1.64 o                         
   0   3  15        448.91        477.99         8.77 o                         
   1   3  15          0.02          0.54         1.23 o                         
   2   3  15        106.22        104.61         4.37 o                         
   3   3  15        179.11        168.74         6.38 o                         
   4   3  15        166.14        176.55         6.68 o                         
   5   3  15         29.68         32.73         2.89 o                         
   6   3  15        114.68        107.98         7.03 o                         
  -5   4  15         36.74         36.44         3.10 o                         
  -4   4  15        166.74        174.70         7.45 o                         
  -3   4  15        123.91        119.25         5.14 o                         
  -2   4  15        526.44        544.74        12.52 o                         
  -1   4  15          0.50          1.71         0.91 o                         
   0   4  15        257.23        256.86         5.85 o                         
   1   4  15        182.51        189.38         5.32 o                         
   2   4  15         53.21         58.88         3.73 o                         
   3   4  15        124.23        128.47         6.76 o                         
   4   4  15        129.55        138.58         5.36 o                         
   5   4  15         70.47         62.58         3.86 o                         
   6   4  15         50.80         53.70         5.14 o                         
   7   4  15        347.18        331.98        17.63 o                         
  -5   5  15        141.05        145.53        12.94 o                         
  -4   5  15        735.80        730.35        15.75 o
[truncated: 45,685 more chars]
